# Supplementary material for: Differential expression of microRNAs and other small RNAs in muscle tissue of patients with ALS and healthy age-matched controls
Source: Sci Rep. 2018 Apr 4;8:5609. doi: 10.1038/s41598-018-23139-2 (PMC5884852; doi:10.1038/s41598-018-23139-2)
Supplement: Supplementary file 1 — Supplementary tables S1-S11 [file 41598_2018_23139_MOESM1_ESM.xlsx]

## Sheet: Table S1 QC Seq Count
	Quality control and library preparation					Sequencing		Counting and annotation
Study ID	Concentration (ng/μl)	RNA yield [μg]	A260/A280 ratio	RNA integrity number (RIN)	Small RNA library quantification (ng/µl)	No. of PF (75 bp) reads	Sequences used for tag counting	No. of different tags after counting	Annotated (%)	Unannotated (%)
ALS-01	80.10	4,806.0	2.53	7.5	0.964	15,076,970	14,547,661	80,461	29.7	70.3
ALS-02	111.9	6,714.0	2.02	7.1	1.068	13,409,355	13,016,596	108,007	25.1	74.9
ALS-03	56.68	3,400.8	2.00	7.0	0.958	11,303,877	10,747,115	74,259	26.1	73.9
ALS-04	28.10	1,686.0	1.99	8.1	0.668	10,932,604	10,101,937	77,555	22.5	77.5
ALS-05	287.25	17,235.0	2.09	5.9	-	-	-	-	-	-
ALS-06	26.75	1,605.0	1.88	7.7	0.854	13,596,339	12,698,221	110,990	22.1	77.9
ALS-07	27.24	1,634.4	1.84	7.8	0.968	10,387,889	9,533,479	83,755	26.4	73.6
ALS-08	38.63	2,317.8	2.03	7.4	0.580	11,232,990	10,097,141	53,944	30.8	69.2
ALS-09	20.37	1,222.2	1.88	7.6	0.712	14,171,994	13,405,470	95,612	26.1	73.9
ALS-10	105.84	6,350.4	2.10	7.4	1.086	12,878,075	12,494,220	82,903	29.9	70.1
ALS-11	63.97	3,838.2	2.02	8.0	1.266	10,619,436	10,302,606	61,076	30.7	69.3
ALS-12	49.69	2,981.4	1.92	8.5	1.470	12,069,974	11,282,712	68,817	29.6	70.4
K-01	34.37	2,062.2	2.03	7.6	0.874	10,561,371	9,566,037	74,715	24.4	75.6
K-02	28.46	1,707.6	1.90	7.1	0.558	9,375,105	8,382,130	89,118	22.6	77.4
K-03	39.72	2,383.2	2.08	7.6	1.046	12,318,425	11,805,349	85,339	25.7	74.3
K-04	52.05	3,123.0	2.11	7.2	1.008	20,634,896	19,481,755	92,842	28.8	71.2
K-05	42.61	2,556.6	1.86	7.4	0.626	11,536,303	10,934,045	60,932	28.1	71.9
K-06	28.78	1,726.8	1.87	7.8	0.664	11,502,046	11,017,073	91,935	23.0	77.0
K-07	23.95	1,437.0	1.93	7.3	0.890	11,043,241	9,992,962	91,350	23.6	76.4
K-08	32.62	1,957.2	2.02	6.8	0.628	11,101,848	10,660,568	61,813	29.5	70.5
K-09	22.39	1,343.4	2.07	7.1	0.724	11,569,768	10,915,883	66,181	27.7	72.3
K-10	14.60	876.0	2.01	7.0	0.624	13,397,458	12,892,152	70,140	25.2	74.8
K-11	107.91	6,474.6	2.01	7.3	0.738	11,406,583	10,846,379	68,175	28.3	71.7

## Sheet: Table S2 unannot padj up
Feature ID	Small RNA - Length	Experiment - Range (original values)	Experiment - IQR (original values)	Experiment - Difference (original values)	Experiment - Fold Change (original values)	Baggerley's test: ALS vs K original values - Weighted proportions difference	Baggerley's test: ALS vs K original values - Weighted proportions fold change	Baggerley's test: ALS vs K original values - Test statistic	Baggerley's test: ALS vs K original values - P-value	Baggerley's test: ALS vs K original values - FDR p-value correction	K - NG-133_0023_Small RNA sample unannotated - Expression values	K - NG-133_0023_Small RNA sample unannotated - Count	K - NG-133_0022_Small RNA sample unannotated - Expression values	K - NG-133_0022_Small RNA sample unannotated - Count	K - NG-133_0021_Small RNA sample unannotated - Expression values	K - NG-133_0021_Small RNA sample unannotated - Count	K - NG-133_0020_Small RNA sample unannotated - Expression values	K - NG-133_0020_Small RNA sample unannotated - Count	K - NG-133_0019_Small RNA sample unannotated - Expression values	K - NG-133_0019_Small RNA sample unannotated - Count	K - NG-133_0018_Small RNA sample unannotated - Expression values	K - NG-133_0018_Small RNA sample unannotated - Count	K - NG-133_0017_Small RNA sample unannotated - Expression values	K - NG-133_0017_Small RNA sample unannotated - Count	K - NG-133_0016_Small RNA sample unannotated - Expression values	K - NG-133_0016_Small RNA sample unannotated - Count	K - NG-133_0015_Small RNA sample unannotated - Expression values	K - NG-133_0015_Small RNA sample unannotated - Count	K - NG-133_0014_Small RNA sample unannotated - Expression values	K - NG-133_0014_Small RNA sample unannotated - Count	K - NG-133_0013_Small RNA sample unannotated - Expression values	K - NG-133_0013_Small RNA sample unannotated - Count	K - Means	ALS - NG-133_0001_Small RNA sample unannotated - Expression values	ALS - NG-133_0001_Small RNA sample unannotated - Count	ALS - NG-133_0012_Small RNA sample unannotated - Expression values	ALS - NG-133_0012_Small RNA sample unannotated - Count	ALS - NG-133_0011_Small RNA sample unannotated - Expression values	ALS - NG-133_0011_Small RNA sample unannotated - Count	ALS - NG-133_0010_Small RNA sample unannotated - Expression values	ALS - NG-133_0010_Small RNA sample unannotated - Count	ALS - NG-133_0009_Small RNA sample unannotated - Expression values	ALS - NG-133_0009_Small RNA sample unannotated - Count	ALS - NG-133_0008_Small RNA sample unannotated - Expression values	ALS - NG-133_0008_Small RNA sample unannotated - Count	ALS - NG-133_0007_Small RNA sample unannotated - Expression values	ALS - NG-133_0007_Small RNA sample unannotated - Count	ALS - NG-133_0006_Small RNA sample unannotated - Expression values	ALS - NG-133_0006_Small RNA sample unannotated - Count
AAAAATTATAACAAACCCTGAGAACC	26	28	10	10.0909	8.92857	3.56734e-06	8.66422	3.92246	8.76496e-05	0.0177632	0	0	0	0	0	0	0	0	0	0	0	0	0	0	9	9	0	0	5	5	0	0	1.27273	11	11	8	8	0	0	21	21	13	13	0	0	16	16	6	6
AAAAATTATAACAAACCCTGAGAACCAAAATGAAC	35	21	8	9	5.125	3.13339e-06	4.39306	4.51201	6.42165e-06	0.00289761	0	0	0	0	0	0	0	0	6	6	0	0	0	0	5	5	7	7	0	0	6	6	2.18182	18	18	5	5	5	5	15	15	19	19	5	5	8	8	5	5
AAAATTATAACAAACCCTGAGAACC	25	20	10	7.81818	4.73913	2.76052e-06	4.52968	3.99478	6.47552e-05	0.0145775	0	0	0	0	0	0	0	0	5	5	0	0	0	0	11	11	0	0	7	7	0	0	2.09091	14	14	5	5	0	0	15	15	8	8	5	5	6	6	10	10
AAAATTATAACAAACCCTGAGAACCAAAATGAACG	35	32	13	13.8182	9.44444	4.71433e-06	6.99235	3.96146	7.44934e-05	0.0161281	0	0	0	0	5	5	0	0	0	0	0	0	0	0	0	0	5	5	0	0	8	8	1.63636	25	25	6	6	5	5	31	31	20	20	0	0	18	18	7	7
AAATTATAACAAACCCTGAGAACCAAAATGAAC	33	23	9	9.18182	13.625	3.20128e-06	10.2792	3.68852	0.000225561	0.0334412	0	0	0	0	0	0	0	0	0	0	0	0	0	0	0	0	0	0	0	0	8	8	0.727273	20	20	0	0	0	0	9	9	15	15	5	5	18	18	0	0
AAATTATAACAAACCCTGAGAACCAAAATGAACG	34	29	7	11.1818	3.08475	3.76642e-06	2.63585	3.69837	0.000216985	0.0327564	6	6	0	0	9	9	5	5	7	7	7	7	0	0	6	6	5	5	7	7	7	7	5.36364	29	29	5	5	8	8	23	23	25	25	6	6	24	24	5	5
AACCCGTAGATCCGATAAAA	20	25	10	8.18182	3.72727	2.90434e-06	3.42285	4.25052	2.13277e-05	0.00695784	0	0	5	5	0	0	0	0	0	0	0	0	0	0	10	10	5	5	5	5	8	8	3	25	25	12	12	5	5	5	5	14	14	10	10	7	7	7	7
AACCCGTAGATCCGATCTTGAAA	23	12	6	5.18182	6.7	1.76625e-06	5.78169	3.53634	0.000405705	0.0492579	0	0	0	0	0	0	0	0	0	0	0	0	0	0	5	5	0	0	0	0	5	5	0.909091	12	12	0	0	0	0	0	0	8	8	6	6	6	6	10	10
AACCCTGAGAACCAAAATGAACGAAAAT	28	47	22	17.9091	3.26437	5.99879e-06	2.79753	3.86185	0.00011253	0.0211251	0	0	0	0	12	12	5	5	9	9	5	5	0	0	17	17	6	6	25	25	8	8	7.90909	27	27	12	12	5	5	17	17	28	28	15	15	30	30	30	30
AACCTACGAGTACACCGACTACGGCGGACTAATC	34	10	7	5.36364	6.9	1.92898e-06	6.686	4.55964	5.12411e-06	0.00246246	0	0	0	0	0	0	0	0	5	5	0	0	0	0	5	5	0	0	0	0	0	0	0.909091	7	7	7	7	0	0	10	10	9	9	0	0	7	7	7	7
AATCTGAAGGTCGTGAGTTCGTTCCTCACACGGGGCACCA	40	60	19	21.4545	3.87805	7.16442e-06	3.23081	4.9341	8.05202e-07	0.000627385	9	9	0	0	8	8	8	8	13	13	9	9	0	0	10	10	0	0	8	8	17	17	7.45455	60	60	27	27	17	17	27	27	39	39	8	8	29	29	21	21
AATGGAATCATTGGTTGGACTCAAA	25	40	5	13.1818	30	4.95603e-06	32.5716	3.59569	0.000323532	0.0423223	0	0	0	0	0	0	0	0	0	0	0	0	0	0	5	5	0	0	0	0	0	0	0.454545	7	7	5	5	19	19	0	0	5	5	5	5	33	33	40	40
AATTAGGAGGGCACTGGCCCCCAACAGGCATCACC	35	18	5	5.09091	#DIV/0!	1.82112e-06	#DIV/0!	3.69271	0.000221875	0.0330725	0	0	0	0	0	0	0	0	0	0	0	0	0	0	0	0	0	0	0	0	0	0	0	5	5	0	0	0	0	8	8	6	6	5	5	8	8	0	0
ACAAAGGTTCCGGGTTCGAGTCCCGGCGGAGTCGCCA	37	10	6	5.63636	#DIV/0!	1.95389e-06	#DIV/0!	4.02867	5.60936e-05	0.0132016	0	0	0	0	0	0	0	0	0	0	0	0	0	0	0	0	0	0	0	0	0	0	0	10	10	8	8	9	9	0	0	9	9	0	0	0	0	10	10
ACCCTGAGAACCAAAATGAACG	22	18	6	7.45455	14.6667	2.67721e-06	12.8444	4.01412	5.96675e-05	0.0137405	0	0	0	0	0	0	0	0	0	0	0	0	0	0	0	0	0	0	6	6	0	0	0.545455	9	9	0	0	0	0	5	5	7	7	5	5	14	14	5	5
ACCCTGAGAACCAAAATGAACGAAAATC	28	15	6	5.81818	13.8	2.06109e-06	14.1298	4.01853	5.85636e-05	0.0135641	0	0	0	0	0	0	0	0	0	0	0	0	0	0	5	5	0	0	0	0	0	0	0.454545	6	6	0	0	0	0	0	0	6	6	5	5	11	11	9	9
ACCGTTGACTATTCTCTACAAACCACAAAGACAT	34	26	12	11.8182	3.45283	3.99945e-06	2.97418	3.7329	0.000189286	0.0298154	0	0	0	0	0	0	7	7	12	12	0	0	0	0	12	12	8	8	7	7	7	7	4.81818	25	25	8	8	0	0	12	12	19	19	12	12	26	26	21	21
ACCTGCGGAAGGATCATTAACGGAGCCC	28	19	9	7.09091	3.4375	2.2944e-06	2.83222	3.53172	0.000412867	0.0499762	0	0	0	0	0	0	0	0	5	5	7	7	6	6	8	8	6	6	0	0	0	0	2.90909	16	16	5	5	8	8	10	10	13	13	0	0	9	9	19	19
ACTATGACTCTCTTAAGGTAGCC	23	9	5	4.27273	#DIV/0!	1.50102e-06	#DIV/0!	3.81928	0.000133839	0.023685	0	0	0	0	0	0	0	0	0	0	0	0	0	0	0	0	0	0	0	0	0	0	0	9	9	0	0	0	0	7	7	8	8	0	0	0	0	5	5
ACTCGAGACGTAAATTATG	19	15	6	6.81818	5.41176	2.3409e-06	4.66601	4.42432	9.67471e-06	0.00393131	0	0	0	0	0	0	0	0	0	0	0	0	0	0	5	5	0	0	6	6	6	6	1.54545	10	10	5	5	5	5	5	5	13	13	0	0	11	11	13	13
ACTCGAGACGTAAATTATGGCTGAATCATCCGCTA	35	34	7	10	3	3.23795e-06	2.4798	3.85728	0.000114655	0.0213612	11	11	0	0	0	0	6	6	7	7	0	0	0	0	5	5	8	8	9	9	9	9	5	22	22	8	8	5	5	17	17	16	16	13	13	16	16	10	10
ACTCTTTTATATAAATAGTACCGTTAACTTCC	32	15	5	5.72727	#DIV/0!	1.97236e-06	#DIV/0!	3.92182	8.78821e-05	0.0177655	0	0	0	0	0	0	0	0	0	0	0	0	0	0	0	0	0	0	0	0	0	0	0	6	6	9	9	5	5	9	9	0	0	0	0	8	8	11	11
ACTCTTTTGTATAAATAGTACCGTTAACT	29	29	10	12.0909	3.11111	4.00109e-06	2.66468	3.91431	9.06616e-05	0.0181672	0	0	0	0	0	0	6	6	9	9	9	9	0	0	11	11	11	11	6	6	11	11	5.72727	27	27	14	14	12	12	16	16	22	22	0	0	27	27	18	18
ACTCTTTTGTATAAATAGTACCGTTAACTTCCA	33	18	10	8.36364	14.1429	2.86743e-06	10.6966	4.87027	1.11446e-06	0.000798567	0	0	0	0	0	0	0	0	0	0	0	0	0	0	0	0	7	7	0	0	0	0	0.636364	10	10	6	6	0	0	11	11	11	11	0	0	11	11	13	13
AGACCCGAGGTAGGGCTTTGGCTG	24	21	3	7.36364	3.25	2.46083e-06	2.74214	3.93394	8.35655e-05	0.0171623	0	0	5	5	8	8	5	5	6	6	0	0	0	0	5	5	0	0	0	0	7	7	3.27273	13	13	6	6	6	6	7	7	16	16	10	10	8	8	7	7
AGCGTCGGGCCCATACCCGGCCGTCGCCGGCAGT	34	20	8	7.81818	2.7551	2.6442e-06	2.47586	3.56278	0.000366945	0.0461218	0	0	6	6	0	0	6	6	5	5	13	13	0	0	6	6	13	13	0	0	0	0	4.45455	14	14	6	6	5	5	17	17	12	12	7	7	13	13	20	20
AGGCACCCCTCTGACAT	17	33	11	9.63636	3.94444	3.32288e-06	3.51417	3.59461	0.00032488	0.042464	0	0	0	0	0	0	0	0	8	8	0	0	0	0	7	7	0	0	15	15	6	6	3.27273	14	14	6	6	6	6	11	11	12	12	9	9	21	21	11	11
AGTCAACTAGGACTCATAATAGTTACAATCGGCATC	36	164	29	45.9091	2.94231	1.39255e-05	2.2896	3.72753	0.000193369	0.0302803	16	16	0	0	26	26	15	15	30	30	11	11	27	27	29	29	38	38	36	36	32	32	23.6364	75	75	39	39	17	17	74	74	105	105	33	33	95	95	57	57
AGTCCTAATAGTAGAAGAACCCTCCATAAACCT	33	17	6	5.36364	10.8333	1.86271e-06	9.24089	3.68049	0.00023279	0.0343197	0	0	0	0	0	0	0	0	0	0	0	0	0	0	0	0	0	0	6	6	0	0	0.545455	0	0	9	9	5	5	6	6	8	8	0	0	7	7	8	8
AGTCGGAGGTTCGAAGACG	19	13	8	5.27273	3.7619	1.86288e-06	3.55519	3.67068	0.000241909	0.0352025	0	0	0	0	0	0	0	0	0	0	6	6	0	0	5	5	0	0	10	10	0	0	1.90909	6	6	5	5	5	5	7	7	8	8	0	0	10	10	13	13
AGTCGGCAAGCCGGATCCGTAACTTCGGGATAAGGATTG	39	19	9	7.27273	6.33333	2.49264e-06	4.89475	4.10284	4.08108e-05	0.0107561	0	0	0	0	0	0	0	0	0	0	0	0	0	0	0	0	7	7	0	0	8	8	1.36364	13	13	0	0	10	10	9	9	9	9	5	5	9	9	19	19
AGTCGGTAGAGCATGGGACTCTTAATCCC	29	9	5	4.27273	#DIV/0!	1.57086e-06	#DIV/0!	3.92096	8.81972e-05	0.0177844	0	0	0	0	0	0	0	0	0	0	0	0	0	0	0	0	0	0	0	0	0	0	0	9	9	0	0	5	5	8	8	5	5	0	0	0	0	0	0
AGTCGGTCCTGAGAGATGGGCGAGCGCC	28	47	11	16.0909	2.56637	5.17554e-06	2.17314	4.11746	3.83072e-05	0.0103512	0	0	12	12	10	10	0	0	13	13	12	12	9	9	11	11	19	19	13	13	14	14	10.2727	29	29	19	19	12	12	23	23	47	47	16	16	14	14	43	43
AGTGAACCACTATCACGAAAAAAACTCTACC	31	28	5	7.72727	18	2.57153e-06	17.3815	3.90017	9.6124e-05	0.0189077	0	0	0	0	0	0	0	0	0	0	0	0	0	0	5	5	0	0	0	0	0	0	0.454545	14	14	5	5	5	5	13	13	5	5	0	0	5	5	8	8
ATACTAACTACCTGACTCC	19	11	5	5.18182	#DIV/0!	1.79186e-06	#DIV/0!	3.75954	0.000170229	0.027711	0	0	0	0	0	0	0	0	0	0	0	0	0	0	0	0	0	0	0	0	0	0	0	7	7	10	10	0	0	10	10	0	0	0	0	0	0	8	8
ATCAAAGGTTCCGGGTTCGAGTCCCGGCGGAGTCGCCA	38	24	8	8.54545	6.22222	3.02272e-06	5.90216	3.62356	0.000290577	0.0395589	0	0	8	8	0	0	5	5	0	0	0	0	0	0	5	5	0	0	0	0	0	0	1.63636	24	24	12	12	15	15	6	6	16	16	0	0	5	5	7	7
ATCAGATACCGTCGTAGTTCCGACCATAAA	30	15	6	5.72727	5.84615	2.09663e-06	6.13202	4.39374	1.11418e-05	0.00431969	0	0	6	6	0	0	0	0	0	0	7	7	0	0	0	0	0	0	0	0	0	0	1.18182	6	6	6	6	5	5	8	8	15	15	0	0	5	5	6	6
ATCTCAGGGTCGTGGGTTCGTGCCCCACGTTGGGCGCCA	39	24	6	8.18182	#DIV/0!	2.805e-06	#DIV/0!	3.76506	0.00016651	0.0272438	0	0	0	0	0	0	0	0	0	0	0	0	0	0	0	0	0	0	0	0	0	0	0	18	18	5	5	14	14	11	11	6	6	0	0	0	0	6	6
ATCTGAAGGTCGTGAGTTCGATCCTCACACGGGGCACCA	39	29	11	12.5455	6.75	4.46951e-06	5.74621	5.37533	7.64435e-08	9.89499e-05	0	0	6	6	6	6	6	6	6	6	0	0	0	0	0	0	0	0	0	0	0	0	2.18182	29	29	14	14	6	6	11	11	18	18	11	11	10	10	5	5
ATCTGAAGGTCGTGAGTTCGGGCCTCACACGGGGCACCA	39	30	10	10.5455	17.5714	3.49705e-06	14.8791	4.24282	2.20732e-05	0.00715744	0	0	0	0	0	0	0	0	7	7	0	0	0	0	0	0	0	0	0	0	0	0	0.636364	26	26	5	5	0	0	11	11	10	10	5	5	0	0	11	11
ATCTGAAGGTCGTGAGTTCGTTCCTCACACGGGGCACCA	39	226	39	76.1818	4.70796	2.42109e-05	3.74331	4.25155	2.12293e-05	0.00694294	15	15	22	22	14	14	34	34	31	31	19	19	9	9	27	27	15	15	11	11	29	29	20.5455	235	235	34	34	59	59	71	71	52	52	44	44	34	34	110	110
ATGACCCGCCGGGCAGCTTCCGG	23	7	5	4	8.33333	1.45128e-06	8.24117	4.72948	2.25094e-06	0.00136993	0	0	0	0	0	0	0	0	0	0	6	6	0	0	0	0	0	0	0	0	0	0	0.545455	7	7	6	6	5	5	6	6	5	5	0	0	5	5	6	6
ATGCACCTGGGCAAGGATTCTGTTT	25	34	8	9.90909	2.45333	3.24974e-06	2.12248	3.71027	0.000207039	0.0318552	5	5	7	7	7	7	10	10	6	6	5	5	0	0	11	11	12	12	6	6	6	6	6.81818	34	34	8	8	23	23	14	14	23	23	11	11	13	13	17	17
ATGGCGCGATGTAACACGAGAA	22	17	11	7.09091	3.6	2.4313e-06	3.18875	3.63978	0.000272867	0.0379703	0	0	0	0	5	5	0	0	5	5	0	0	0	0	8	8	0	0	12	12	0	0	2.72727	14	14	5	5	0	0	8	8	14	14	10	10	6	6	12	12
CAATCACTTTATTGACTCCTAGCC	24	17	7	7.36364	4.68182	2.6234e-06	4.43796	4.86405	1.15009e-06	0.00081681	0	0	0	0	0	0	0	0	5	5	0	0	0	0	12	12	0	0	0	0	5	5	2	10	10	5	5	6	6	10	10	16	16	5	5	7	7	7	7
CACCACTTTCCCGTGG	16	10	7	4.81818	8.57143	1.91923e-06	9.90122	3.72445	0.000195743	0.0306222	0	0	0	0	0	0	0	0	0	0	0	0	0	0	7	7	0	0	0	0	0	0	0.636364	7	7	7	7	6	6	0	0	5	5	9	9	7	7	9	9
CACCCTAGGCTCACTAAACATTCTACTACT	30	12	5	4.18182	#DIV/0!	1.43667e-06	#DIV/0!	3.82902	0.000128655	0.0231245	0	0	0	0	0	0	0	0	0	0	0	0	0	0	0	0	0	0	0	0	0	0	0	5	5	0	0	5	5	5	5	8	8	0	0	0	0	5	5
CAGAGCAGACTTGTAACACTCTTTTTG	27	40	15	18.7273	12.4444	7.47639e-06	13.8752	5.12979	2.90061e-07	0.000280464	0	0	0	0	0	0	0	0	6	6	0	0	0	0	12	12	0	0	0	0	0	0	1.63636	9	9	14	14	24	24	13	13	18	18	16	16	40	40	28	28
CATACTAGTTATTATCGAAACCATCAGCCT	30	33	12	10.9091	2.42857	3.58905e-06	2.11464	3.63922	0.000273467	0.0379703	9	9	0	0	7	7	8	8	5	5	7	7	0	0	20	20	6	6	14	14	8	8	7.63636	19	19	8	8	7	7	11	11	25	25	16	16	20	20	17	17
CCACCGCGGCGGTGCGCCGCGACCGGCT	28	10	7	5.45455	5.61538	1.97996e-06	5.47047	4.11994	3.78973e-05	0.0102909	0	0	0	0	0	0	0	0	0	0	0	0	0	0	7	7	0	0	6	6	0	0	1.18182	10	10	5	5	0	0	0	0	9	9	7	7	8	8	7	7
CCCGTGGAAGCTGCCAGTTGAAGAACTGT	29	93	36	40.9091	3.02703	1.36589e-05	2.57066	3.86405	0.000111524	0.0209966	10	10	15	15	21	21	8	8	24	24	22	22	12	12	34	34	42	42	9	9	25	25	20.1818	87	87	51	51	70	70	89	89	100	100	15	15	35	35	47	47
CCCGTGGTTCACAGTGGCTAAGTTCTGC	28	29	13	13	2.7875	4.25923e-06	2.34868	3.96666	7.28882e-05	0.0158525	5	5	0	0	8	8	0	0	13	13	17	17	5	5	8	8	14	14	0	0	10	10	7.27273	21	21	27	27	20	20	27	27	27	27	7	7	9	9	26	26
CCGTGGAATTCCACCACGTTCCCGTGG	27	12	6	5.45455	13	2.07536e-06	14.2208	4.66168	3.13638e-06	0.00170649	0	0	0	0	0	0	0	0	0	0	0	0	0	0	5	5	0	0	0	0	0	0	0.454545	8	8	6	6	12	12	5	5	7	7	0	0	6	6	0	0
CCGTGGATCACATTGCCAGGGATTTCC	27	45	11	13.2727	2.62222	4.08789e-06	2.17877	3.55019	0.000384961	0.047703	5	5	10	10	5	5	6	6	5	5	13	13	8	8	17	17	11	11	0	0	10	10	8.18182	37	37	14	14	8	8	32	32	22	22	11	11	13	13	24	24
CGACTCTTAGCTGCGAGAATTAATGTGAATTGCAGGACACA	41	10	5	4.54545	#DIV/0!	1.56907e-06	#DIV/0!	4.10188	4.09804e-05	0.0107831	0	0	0	0	0	0	0	0	0	0	0	0	0	0	0	0	0	0	0	0	0	0	0	7	7	8	8	5	5	5	5	0	0	0	0	0	0	9	9
CGCCGCGGCCCGGGTTCGATTCCCGGTCAGGGAACCA	37	140	26	42.6364	2.42553	1.33564e-05	2.0467	3.94277	8.05466e-05	0.0166818	23	23	22	22	22	22	32	32	35	35	17	17	10	10	52	52	30	30	48	48	38	38	29.9091	144	144	46	46	54	54	84	84	90	90	33	33	59	59	28	28
CGCTTCTGGCGCCAAGCGCCCG	22	18	6	6.81818	2.38889	2.48005e-06	2.14596	4.01695	5.89574e-05	0.0136356	7	7	0	0	6	6	0	0	12	12	5	5	6	6	5	5	8	8	5	5	0	0	4.90909	14	14	6	6	11	11	15	15	18	18	11	11	16	16	6	6
CGGCGGCGACTCTGGACGCGAGCCGGGCCCTT	32	15	7	5.90909	4.42105	2.10997e-06	4.23145	4.3289	1.49858e-05	0.00538107	0	0	6	6	0	0	0	0	0	0	8	8	0	0	0	0	5	5	0	0	0	0	1.72727	6	6	5	5	0	0	9	9	7	7	7	7	6	6	10	10
CGGGAGACCGGGGTTCATTTCCCCGACGGGGAGCCA	36	10	6	4.63636	8.28571	1.68545e-06	8.81698	3.73101	0.000190714	0.0299228	0	0	0	0	0	0	0	0	0	0	0	0	0	0	7	7	0	0	0	0	0	0	0.636364	10	10	0	0	8	8	6	6	6	6	0	0	7	7	5	5
CGTGGATCACATTGCCAGGGATTTCC	26	28	8	11.4545	13.6	3.98642e-06	8.99109	4.71448	2.42329e-06	0.00142999	0	0	0	0	0	0	0	0	0	0	0	0	5	5	0	0	5	5	0	0	0	0	0.909091	28	28	5	5	8	8	25	25	12	12	8	8	7	7	12	12
CGTGGCCACGTTCCCGTGG	19	21	6	7.18182	2.43636	2.6323e-06	2.2898	3.68504	0.000228668	0.0338589	7	7	0	0	0	0	0	0	0	0	9	9	0	0	14	14	7	7	9	9	9	9	5	21	21	10	10	12	12	12	12	6	6	15	15	7	7	11	11
CGTGGCTCGTACGACTCTTAGCGG	24	18	7	7	6.92308	2.49741e-06	6.56183	4.8913	1.00172e-06	0.000740943	0	0	0	0	0	0	0	0	0	0	0	0	0	0	6	6	0	0	7	7	0	0	1.18182	18	18	8	8	0	0	5	5	9	9	6	6	7	7	10	10
CGTGGTCCACCACGTTCCCGTGG	23	9	5	4.72727	9.66667	1.80587e-06	10.6929	4.19082	2.77952e-05	0.00836918	0	0	0	0	0	0	0	0	0	0	0	0	0	0	6	6	0	0	0	0	0	0	0.545455	6	6	5	5	0	0	0	0	8	8	9	9	5	5	5	5
CTACACAACATATTTTGTCACCAAGACCCTACTTCT	36	10	6	4.45455	#DIV/0!	1.61909e-06	#DIV/0!	3.55412	0.000379247	0.0472977	0	0	0	0	0	0	0	0	0	0	0	0	0	0	0	0	0	0	0	0	0	0	0	6	6	0	0	10	10	7	7	6	6	0	0	6	6	6	6
GAAAATCCGGGGGAGAGGGT	20	9	5	3.63636	#DIV/0!	1.36154e-06	#DIV/0!	3.66261	0.000249654	0.035799	0	0	0	0	0	0	0	0	0	0	0	0	0	0	0	0	0	0	0	0	0	0	0	5	5	0	0	0	0	5	5	5	5	0	0	9	9	5	5
GAAGCGGGTGCTCTTATTTTT	21	18	7	7.27273	7.66667	2.61662e-06	7.22087	4.0031	6.25181e-05	0.0141732	5	5	0	0	0	0	0	0	0	0	0	0	0	0	7	7	0	0	0	0	0	0	1.09091	16	16	8	8	12	12	11	11	6	6	5	5	0	0	5	5
GACCAGGGGAATCCGACTGTTTAATTAAA	29	11	7	5.18182	5.75	1.94736e-06	5.99337	4.12641	3.68468e-05	0.0100753	0	0	0	0	0	0	0	0	0	0	7	7	0	0	5	5	0	0	0	0	0	0	1.09091	11	11	0	0	7	7	7	7	9	9	7	7	6	6	6	6
GACTCTGGACGCGAGCCGGGCCCT	24	11	6	4.72727	11.4	1.66287e-06	8.90161	3.8454	0.000120358	0.022053	0	0	0	0	0	0	0	0	0	0	0	0	0	0	0	0	5	5	0	0	0	0	0.454545	11	11	7	7	6	6	0	0	7	7	5	5	0	0	6	6
GAGATGGGCGAGCGCCGTTCCGAAGGGACGGGC	33	7	5	3.45455	#DIV/0!	1.21019e-06	#DIV/0!	3.97608	7.00604e-05	0.0155179	0	0	0	0	0	0	0	0	0	0	0	0	0	0	0	0	0	0	0	0	0	0	0	6	6	5	5	0	0	0	0	5	5	0	0	0	0	5	5
GAGCACGAGCGCACGTGTTAGGACCCGAA	29	56	12	15.5455	2.56881	4.93078e-06	2.19631	4.24643	2.17206e-05	0.00705734	5	5	13	13	6	6	7	7	14	14	12	12	0	0	15	15	12	12	8	8	17	17	9.90909	27	27	14	14	8	8	20	20	28	28	15	15	30	30	56	56
GAGCACGAGCGCACGTGTTAGGACCCGAAA	30	97	28	40	2.88841	1.35323e-05	2.53998	4.06192	4.86699e-05	0.012074	7	7	20	20	14	14	5	5	32	32	36	36	0	0	21	21	32	32	19	19	47	47	21.1818	64	64	24	24	31	31	23	23	84	84	47	47	79	79	86	86
GAGCGGATTGGAAACACTCTTTTTG	25	21	7	9.18182	#DIV/0!	3.65251e-06	#DIV/0!	3.69063	0.000223701	0.0333078	0	0	0	0	0	0	0	0	0	0	0	0	0	0	0	0	0	0	0	0	0	0	0	7	7	11	11	21	21	0	0	13	13	7	7	18	18	18	18
GAGGCCCTGTAATTGGAATGAGTCCACTTTA	31	19	7	6.81818	2.38889	2.43005e-06	2.25189	3.76913	0.000163818	0.0270596	0	0	7	7	0	0	0	0	11	11	12	12	0	0	5	5	6	6	8	8	5	5	4.90909	8	8	6	6	12	12	10	10	14	14	8	8	12	12	19	19
GCAATAAACTCTACCAAAAAGAC	23	28	8	9.27273	2.41667	3.16875e-06	2.24472	3.83433	0.00012591	0.0228098	6	6	6	6	0	0	0	0	11	11	15	15	0	0	16	16	0	0	8	8	10	10	6.54545	18	18	19	19	9	9	13	13	14	14	14	14	13	13	28	28
GCAATTCCCGGACGTCTAAACCAAACCACTTTCACCGCT	39	8	7	4.72727	11.4	1.76089e-06	11.4641	4.12513	3.70527e-05	0.0100972	0	0	0	0	0	0	0	0	0	0	5	5	0	0	0	0	0	0	0	0	0	0	0.454545	0	0	7	7	7	7	8	8	5	5	0	0	7	7	7	7
GCACGAGCGCACGTGTTAGGACCCGAAA	28	88	46	37.9091	2.45804	1.26818e-05	2.17703	3.66548	0.000246876	0.0356666	11	11	22	22	19	19	13	13	45	45	65	65	6	6	24	24	29	29	16	16	36	36	26	55	55	18	18	30	30	35	35	91	91	46	46	80	80	94	94
GCATTTGTGGTTCAGTGG	18	90	14	30.8182	3.66929	1.01509e-05	3.15273	3.62501	0.000288949	0.0394712	0	0	26	26	19	19	17	17	0	0	8	8	0	0	23	23	0	0	22	22	12	12	11.5455	90	90	22	22	15	15	20	20	32	32	35	35	16	16	50	50
GCCATGATTAAGAGG	15	12	9	5.45455	4.33333	2.19191e-06	4.58005	4.33923	1.42981e-05	0.00518095	0	0	0	0	0	0	0	0	0	0	0	0	0	0	9	9	0	0	9	9	0	0	1.63636	0	0	5	5	7	7	9	9	12	12	5	5	9	9	10	10
GCCCGGCTAGCTCAGTCGGTAGCATGAGACTC	32	55	11	21.0909	20.3333	7.26713e-06	14.626	4.40456	1.05997e-05	0.00418554	0	0	0	0	6	6	0	0	0	0	0	0	0	0	0	0	6	6	0	0	0	0	1.09091	54	54	33	33	30	30	18	18	7	7	6	6	8	8	11	11
GCCCGGCTAGCTCAGTCGGTATAGCATGGGACTC	34	55	7	17	18	6.08199e-06	13.7497	3.58859	0.00033247	0.0430356	6	6	0	0	5	5	0	0	0	0	0	0	0	0	0	0	0	0	0	0	0	0	1	27	27	32	32	33	33	16	16	5	5	11	11	0	0	5	5
GCCCGGCTAGCTCAGTCTGTAGAGCATGGGACTC	34	88	16	30.2727	12.1	1.0466e-05	9.65381	3.78394	0.000154367	0.0257558	12	12	0	0	0	0	5	5	0	0	0	0	0	0	5	5	8	8	0	0	0	0	2.72727	79	79	52	52	51	51	11	11	11	11	19	19	5	5	16	16
GCCCGGCTAGCTCGGTCGGTAGAGCATGGGACTC	34	31	8	8.54545	12.75	2.91156e-06	13.7005	3.54495	0.000392686	0.0480772	0	0	8	8	0	0	0	0	0	0	0	0	0	0	0	0	0	0	0	0	0	0	0.727273	17	17	12	12	12	12	10	10	9	9	0	0	0	0	5	5
GCCCTGCTAGCTCAGTCGGTAGAGCATGGGACTC	34	136	14	37.0909	8.28571	1.26923e-05	6.85688	3.67593	0.000236987	0.03477	10	10	8	8	5	5	11	11	0	0	0	0	0	0	12	12	5	5	0	0	5	5	5.09091	73	73	67	67	63	63	34	34	15	15	19	19	7	7	16	16
GCCGGCGGCGGCGGCGACTCTGGACGCGAGCCGGGC	36	15	7	6	4.47368	2.05715e-06	3.68331	3.80922	0.000139408	0.0243483	5	5	0	0	0	0	0	0	0	0	0	0	0	0	0	0	8	8	6	6	0	0	1.72727	7	7	0	0	7	7	5	5	15	15	8	8	7	7	10	10
GCGCACGTGTTAGGACCCGAAA	22	84	16	25.4545	2.50538	8.22566e-06	2.17184	4.36984	1.24337e-05	0.00468477	7	7	10	10	17	17	10	10	26	26	27	27	0	0	30	30	18	18	18	18	23	23	16.9091	84	84	25	25	20	20	34	34	37	37	34	34	42	42	36	36
GCGGGAGACCGGGGTTCGTTTCCCCGACGGGGAGCCA	37	196	47	61.7273	4.99412	1.95911e-05	3.96332	4.46771	7.90609e-06	0.00334826	16	16	17	17	19	19	12	12	17	17	18	18	6	6	22	22	21	21	6	6	16	16	15.4545	165	165	71	71	75	75	61	61	72	72	8	8	28	28	63	63
GGCGGCGGCGGCGACTCTGGACGCGAGCCGGGC	33	119	27	41.2727	2.27528	1.38603e-05	2.01808	4.32066	1.55566e-05	0.00554879	35	35	50	50	7	7	20	20	17	17	40	40	29	29	50	50	43	43	45	45	20	20	32.3636	96	96	47	47	62	62	82	82	68	68	44	44	50	50	84	84
GGCGGCGGCGGCGACTCTGGACGCGAGCCGGGCCC	35	23	8	8.36364	6.41176	3.00801e-06	5.28858	3.81558	0.000135861	0.0238587	6	6	6	6	0	0	0	0	0	0	0	0	5	5	0	0	0	0	0	0	0	0	1.54545	14	14	10	10	0	0	11	11	12	12	8	8	7	7	7	7
GGGCCCGAAGCGTTTACTTTGAA	23	37	6	13.1818	3.04225	4.20875e-06	2.51499	3.73862	0.000185031	0.0292889	0	0	5	5	6	6	0	0	9	9	8	8	5	5	7	7	12	12	8	8	11	11	6.45455	11	11	12	12	6	6	8	8	26	26	7	7	22	22	33	33
GGGCCCGAAGCGTTTACTTTGAAAAA	26	28	10	10.1818	2.93103	3.4894e-06	2.67588	3.66517	0.000247171	0.0356771	0	0	9	9	0	0	0	0	7	7	15	15	0	0	5	5	10	10	6	6	6	6	5.27273	18	18	5	5	7	7	8	8	28	28	8	8	16	16	16	16
GGGCCGGCGGCGGCGGCGACTCTGGACGCGAGCCGGGCC	39	16	10	7.36364	3.6129	2.51132e-06	3.08487	3.88259	0.000103349	0.0198994	0	0	0	0	0	0	0	0	0	0	0	0	0	0	7	7	11	11	6	6	7	7	2.81818	16	16	5	5	11	11	7	7	15	15	6	6	5	5	12	12
GGGCTGGGTCGGTCGGGCT	19	18	4	7.09091	3.10811	2.88183e-06	3.15867	5.31856	1.0459e-07	0.00012528	0	0	8	8	0	0	0	0	5	5	6	6	0	0	5	5	5	5	0	0	8	8	3.36364	9	9	9	9	5	5	6	6	7	7	15	15	18	18	11	11
TAAGGCTAAATACCGGCACGAGA	23	10	5	4.27273	#DIV/0!	1.50941e-06	#DIV/0!	3.58575	0.000336115	0.0433675	0	0	0	0	0	0	0	0	0	0	0	0	0	0	0	0	0	0	0	0	0	0	0	6	6	0	0	0	0	6	6	10	10	0	0	5	5	5	5
TAATGACCTCCGGCCTAGCCATG	23	11	5	4.72727	11.4	1.65065e-06	10.1072	4.11093	3.94077e-05	0.0105597	0	0	0	0	0	0	0	0	5	5	0	0	0	0	0	0	0	0	0	0	0	0	0.454545	7	7	7	7	5	5	5	5	0	0	0	0	6	6	9	9
TAGAACCAGGCGACCTGCGACTCCTTGACGTTGAC	35	8	5	3.63636	#DIV/0!	1.31801e-06	#DIV/0!	3.95271	7.72706e-05	0.0163634	0	0	0	0	0	0	0	0	0	0	0	0	0	0	0	0	0	0	0	0	0	0	0	0	0	0	0	0	0	5	5	8	8	0	0	5	5	6	6
TAGAAGAGCTTATCACCTTTCATGATCACGCC	32	19	5	5.27273	#DIV/0!	1.82743e-06	#DIV/0!	3.61551	0.000299763	0.0404453	0	0	0	0	0	0	0	0	0	0	0	0	0	0	0	0	0	0	0	0	0	0	0	5	5	0	0	0	0	7	7	6	6	0	0	8	8	0	0
TCAAAGGTTCCGGGTTCGGTCCCGGCGGAGTCGCCA	36	170	36	49.4545	6.08411	1.65184e-05	4.93119	3.75649	0.000172317	0.0278393	5	5	15	15	12	12	24	24	11	11	7	7	0	0	11	11	5	5	0	0	17	17	9.72727	91	91	58	58	101	101	46	46	50	50	10	10	17	17	46	46
TCCCGTGGAAGCTGCCAGTTGAAGAACTGT	30	51	22	18.2727	3.28409	6.04413e-06	2.78463	3.78748	0.000152185	0.0255512	6	6	0	0	11	11	0	0	5	5	11	11	8	8	29	29	12	12	6	6	0	0	8	48	48	28	28	32	32	32	32	29	29	7	7	8	8	21	21
TCCTCGTATAGTGGTGAGTATCCCCGCCTGTC	32	203	30	56.8182	5.77099	1.83701e-05	4.95126	3.87077	0.000108494	0.0205841	12	12	32	32	11	11	13	13	11	11	8	8	0	0	33	33	0	0	0	0	11	11	11.9091	164	164	73	73	70	70	65	65	16	16	7	7	31	31	54	54
TCCTCGTATAGTGGTTAGTATCCCCGCCTGTC	32	57	9	16.1818	36.6	5.14372e-06	23.4557	3.7584	0.000171	0.0277513	0	0	0	0	0	0	5	5	0	0	0	0	0	0	0	0	0	0	0	0	0	0	0.454545	39	39	24	24	13	13	9	9	0	0	0	0	5	5	17	17
TCTGAAGGTCGTGAGTTCCTCACACGGGGCACCA	34	33	9	10.9091	4.87097	3.77859e-06	4.45972	3.85923	0.000113746	0.0212787	0	0	6	6	0	0	6	6	5	5	8	8	0	0	6	6	0	0	0	0	0	0	2.81818	30	30	0	0	18	18	12	12	8	8	5	5	9	9	9	9
TCTGAAGGTCGTGAGTTCGAGCCTCACACGGGGCACCA	38	185	43	68.3636	2.95833	2.20257e-05	2.48794	4.61879	3.85982e-06	0.00201147	29	29	49	49	42	42	45	45	39	39	43	43	19	19	53	53	23	23	22	22	20	20	34.9091	204	204	56	56	71	71	94	94	82	82	45	45	50	50	101	101
TCTGAAGGTCGTGAGTTCGATCCTCACACGGGGCACCA	38	190	53	79	2.35781	2.63184e-05	2.07132	4.9445	7.63383e-07	0.000597703	61	61	68	68	71	71	37	37	81	81	63	63	31	31	89	89	35	35	67	67	37	37	58.1818	221	221	59	59	87	87	120	120	192	192	114	114	92	92	106	106
TCTGAAGGTCGTGAGTTCGCCTCACACGGGGCACCA	36	95	17	29.5455	3.33813	9.49193e-06	2.83077	3.87166	0.000108095	0.0205326	9	9	18	18	8	8	26	26	24	24	18	18	0	0	18	18	0	0	9	9	9	9	12.6364	95	95	22	22	22	22	41	41	26	26	13	13	17	17	46	46
TCTGAAGGTCGTGAGTTCGGCCTCACACGGGGCACCA	37	46	8	15.0909	3.72131	4.89573e-06	3.07303	4.24901	2.14717e-05	0.00699063	5	5	8	8	5	5	9	9	6	6	7	7	0	0	5	5	5	5	0	0	11	11	5.54545	46	46	12	12	19	19	13	13	10	10	11	11	6	6	22	22
TCTGAAGGTCGTGAGTTCGGGCCTCACACGGGGCACCA	38	236	28	76.9091	3.46647	2.42012e-05	2.82821	4.11442	3.88162e-05	0.010436	18	18	33	33	38	38	61	61	37	37	46	46	9	9	54	54	11	11	11	11	25	25	31.1818	245	245	50	50	87	87	106	106	52	52	44	44	54	54	119	119
TCTGAAGGTCGTGAGTTCGGTCCTCACACGGGGCACCA	38	72	16	22.1818	2.69444	7.13516e-06	2.28474	4.97468	6.53573e-07	0.000521909	9	9	12	12	19	19	17	17	16	16	17	17	5	5	25	25	0	0	9	9	15	15	13.0909	60	60	14	14	30	30	33	33	26	26	20	20	35	35	35	35
TCTGAAGGTCGTGAGTTCGTCCTCACACGGGGCACCA	37	31	8	9.27273	6.1	3.04527e-06	4.87336	3.55489	0.000378134	0.0472227	0	0	0	0	8	8	0	0	5	5	7	7	0	0	0	0	0	0	0	0	0	0	1.81818	23	23	5	5	6	6	17	17	10	10	6	6	0	0	8	8
TCTGAAGGTCGTGAGTTCGTGCCTCACACGGGGCACCA	38	233	30	74.8182	3.00732	2.37451e-05	2.51526	4.33935	1.42906e-05	0.00518095	23	23	42	42	47	47	57	57	63	63	42	42	10	10	66	66	17	17	18	18	25	25	37.2727	243	243	67	67	82	82	103	103	65	65	58	58	51	51	108	108
TCTGAAGGTCGTGAGTTCGTTCCTCACACGGGGCACCA	38	1459	319	521.455	2.86537	0.000171188	2.45588	6.0979	1.07469e-09	3.19437e-06	183	183	307	307	313	313	369	369	378	378	444	444	85	85	392	392	122	122	214	214	268	268	279.545	1544	1544	398	398	626	626	613	613	690	690	502	502	583	583	737	737
TCTGAAGGTCGTGAGTTCTCCTCACACGGGGCACCA	36	36	6	11.6364	3.13333	3.88904e-06	2.71515	4.10318	4.07508e-05	0.0107561	0	0	6	6	10	10	8	8	6	6	9	9	0	0	13	13	0	0	0	0	8	8	5.45455	30	30	11	11	11	11	10	10	10	10	8	8	18	18	12	12
TTAATAATCATAATGGCTATAGCAATAAAACT	32	18	6	5.90909	4.42105	2.00894e-06	3.91822	3.63144	0.000281844	0.0387977	0	0	0	0	0	0	6	6	0	0	5	5	0	0	8	8	0	0	0	0	0	0	1.72727	5	5	5	5	5	5	5	5	8	8	0	0	11	11	13	13
TTATAACAAACCCTGAGAACCAAAATGAACG	31	16	5	7.45455	17.4	2.60932e-06	12.3914	4.17113	3.03099e-05	0.00878319	0	0	0	0	0	0	5	5	0	0	0	0	0	0	0	0	0	0	0	0	0	0	0.454545	16	16	0	0	0	0	6	6	10	10	5	5	11	11	5	5
TTCAAAGGTTCCGGGTCCGGGTCCCGGCGGAGTCGCCA	38	12	5	5.36364	#DIV/0!	1.87444e-06	#DIV/0!	3.58218	0.000340743	0.0436488	0	0	0	0	0	0	0	0	0	0	0	0	0	0	0	0	0	0	0	0	0	0	0	7	7	12	12	9	9	0	0	6	6	0	0	0	0	8	8
TTCCGTAGTGTAGTGGTTATCACATTCGCCT	31	8	5	3.72727	7.83333	1.50509e-06	9.07853	3.78399	0.000154337	0.0257558	0	0	0	0	0	0	0	0	0	0	0	0	0	0	6	6	0	0	0	0	0	0	0.545455	6	6	5	5	0	0	5	5	5	5	7	7	6	6	0	0
TTGGTCGCTCGCTCCTCTCCTACTTGGATAA	31	9	5	4.18182	#DIV/0!	1.51597e-06	#DIV/0!	4.0568	4.97508e-05	0.0122011	0	0	0	0	0	0	0	0	0	0	0	0	0	0	0	0	0	0	0	0	0	0	0	0	0	5	5	7	7	6	6	7	7	0	0	5	5	9	9
TTTGGCCTTTTCGAGATACTGTTT	24	88	16	25	2.67683	7.86895e-06	2.23967	3.68019	0.000233063	0.0343197	12	12	14	14	9	9	15	15	11	11	26	26	7	7	25	25	14	14	0	0	31	31	14.9091	86	86	17	17	40	40	30	30	43	43	24	24	18	18	25	25
[truncated: 7 more columns]

## Sheet: Table S3 unannot padj down
Feature ID	Small RNA - Length	Experiment - Range (original values)	Experiment - IQR (original values)	Experiment - Difference (original values)	Experiment - Fold Change (original values)	Baggerley's test: ALS vs K original values - Weighted proportions difference	Baggerley's test: ALS vs K original values - Weighted proportions fold change	Baggerley's test: ALS vs K original values - Test statistic	Baggerley's test: ALS vs K original values - P-value	Baggerley's test: ALS vs K original values - FDR p-value correction	K - NG-133_0023_Small RNA sample unannotated - Expression values	K - NG-133_0023_Small RNA sample unannotated - Count	K - NG-133_0022_Small RNA sample unannotated - Expression values	K - NG-133_0022_Small RNA sample unannotated - Count	K - NG-133_0021_Small RNA sample unannotated - Expression values	K - NG-133_0021_Small RNA sample unannotated - Count	K - NG-133_0020_Small RNA sample unannotated - Expression values	K - NG-133_0020_Small RNA sample unannotated - Count	K - NG-133_0019_Small RNA sample unannotated - Expression values	K - NG-133_0019_Small RNA sample unannotated - Count	K - NG-133_0018_Small RNA sample unannotated - Expression values	K - NG-133_0018_Small RNA sample unannotated - Count	K - NG-133_0017_Small RNA sample unannotated - Expression values	K - NG-133_0017_Small RNA sample unannotated - Count	K - NG-133_0016_Small RNA sample unannotated - Expression values	K - NG-133_0016_Small RNA sample unannotated - Count	K - NG-133_0015_Small RNA sample unannotated - Expression values	K - NG-133_0015_Small RNA sample unannotated - Count	K - NG-133_0014_Small RNA sample unannotated - Expression values	K - NG-133_0014_Small RNA sample unannotated - Count	K - NG-133_0013_Small RNA sample unannotated - Expression values	K - NG-133_0013_Small RNA sample unannotated - Count	K - Means	ALS - NG-133_0001_Small RNA sample unannotated - Expression values	ALS - NG-133_0001_Small RNA sample unannotated - Count	ALS - NG-133_0012_Small RNA sample unannotated - Expression values	ALS - NG-133_0012_Small RNA sample unannotated - Count	ALS - NG-133_0011_Small RNA sample unannotated - Expression values	ALS - NG-133_0011_Small RNA sample unannotated - Count	ALS - NG-133_0010_Small RNA sample unannotated - Expression values	ALS - NG-133_0010_Small RNA sample unannotated - Count	ALS - NG-133_0009_Small RNA sample unannotated - Expression values	ALS - NG-133_0009_Small RNA sample unannotated - Count	ALS - NG-133_0008_Small RNA sample unannotated - Expression values	ALS - NG-133_0008_Small RNA sample unannotated - Count	ALS - NG-133_0007_Small RNA sample unannotated - Expression values	ALS - NG-133_0007_Small RNA sample unannotated - Count	ALS - NG-133_0006_Small RNA sample unannotated - Expression values	ALS - NG-133_0006_Small RNA sample unannotated - Count
AAAGCGTCGCGGTTCCG	17	15	9	-4.90909	-2.42105	-2.27864e-06	-2.8396	-3.57082	0.000355872	0.0450832	0	0	15	15	5	5	5	5	11	11	14	14	8	8	9	9	10	10	9	9	6	6	8.36364	0	0	0	0	0	0	7	7	7	7	0	0	7	7	12	12
AAAGCGTCGCGGTTCCGGCG	20	27	6	-6.54545	-1.77419	-3.50988e-06	-2.14878	-5.19041	2.09829e-07	0.000217325	16	16	13	13	11	11	11	11	13	13	27	27	13	13	15	15	17	17	10	10	19	19	15	6	6	9	9	5	5	8	8	7	7	5	5	0	0	19	19
AAAGGGAGTCGGGTTCAGATC	21	43	7	-8.81818	-2.14118	-4.12417e-06	-2.54174	-4.01574	5.92595e-05	0.0136781	11	11	43	43	16	16	14	14	19	19	24	24	7	7	15	15	9	9	13	13	11	11	16.5455	11	11	0	0	5	5	6	6	11	11	0	0	7	7	21	21
AACACGGACCAAGGAGTCTAACACGTGCGCGAGT	34	32	7	-9	-2.2375	-4.28611e-06	-2.65629	-4.74723	2.06225e-06	0.00127802	18	18	32	32	15	15	19	19	12	12	24	24	9	9	13	13	14	14	13	13	10	10	16.2727	6	6	0	0	5	5	7	7	14	14	0	0	0	0	12	12
AACACGGACCAAGGAGTCTAACACGTGCGCGAGTCGGGGGCTCG	44	21	9	-7.27273	-5	-3.1805e-06	-6.58154	-3.94222	8.07306e-05	0.0166983	9	9	14	14	11	11	8	8	9	9	21	21	0	0	9	9	0	0	6	6	13	13	9.09091	0	0	0	0	0	0	0	0	0	0	0	0	0	0	12	12
AACACGTGCGCGAGTCGGGGGCT	23	25	8	-7	-1.88506	-3.54074e-06	-2.27876	-4.78501	1.70981e-06	0.00109338	7	7	25	25	9	9	16	16	17	17	23	23	15	15	13	13	14	14	16	16	9	9	14.9091	14	14	7	7	5	5	9	9	11	11	0	0	0	0	19	19
AACATGGGTCAGTCGGTCCTGAGAGATGGGCGAGCGCCG	39	90	24	-22.2727	-1.71848	-1.12173e-05	-2.0055	-5.03649	4.7415e-07	0.000404813	64	64	73	73	39	39	50	50	58	58	104	104	25	25	44	44	36	36	56	56	37	37	53.2727	30	30	19	19	29	29	26	26	32	32	14	14	26	26	68	68
AACTTCGGGATAAGGATTGGCTCTAAGGGCTGG	33	45	8	-9.27273	-1.77863	-4.50509e-06	-2.02966	-4.02376	5.72773e-05	0.0133853	23	23	45	45	17	17	27	27	23	23	30	30	11	11	16	16	13	13	18	18	10	10	21.1818	15	15	0	0	10	10	9	9	17	17	9	9	12	12	13	13
AACTTCGGGATAAGGATTGGCTCTAAGGGCTGGGTCGGTCG	41	10	8	-4.36364	-3	-2.07972e-06	-4.14453	-3.74149	0.00018293	0.0290423	9	9	9	9	8	8	7	7	5	5	10	10	0	0	9	9	0	0	9	9	6	6	6.54545	0	0	0	0	0	0	0	0	0	0	0	0	0	0	9	9
AAGAGAGAGTTCAAGAGGGCGTG	23	21	6	-6	-1.85714	-2.97703e-06	-2.17614	-3.60089	0.000317128	0.0418258	0	0	15	15	15	15	10	10	20	20	21	21	8	8	13	13	12	12	20	20	9	9	13	7	7	0	0	0	0	5	5	12	12	7	7	8	8	13	13
AAGAGAGAGTTCAAGAGGGCGTGAAACCG	29	12	5	-6.18182	-14.6	-2.68751e-06	-23.0288	-6.69742	2.1213e-11	1.13495e-07	0	0	11	11	8	8	5	5	10	10	12	12	6	6	5	5	6	6	5	5	5	5	6.63636	0	0	0	0	0	0	0	0	0	0	0	0	0	0	5	5
AAGCGAATGATTAGAGGTCTTGG	23	31	3	-6.81818	-2.66667	-3.16613e-06	-3.36796	-4.04772	5.1719e-05	0.012502	11	11	31	31	8	8	7	7	7	7	15	15	7	7	9	9	8	8	11	11	6	6	10.9091	7	7	0	0	0	0	6	6	0	0	0	0	0	0	15	15
AAGGAATTGACGGAAG	16	23	8	-6.90909	-4.45455	-3.04338e-06	-5.25913	-3.82162	0.000132576	0.0235562	5	5	13	13	5	5	5	5	23	23	9	9	8	8	9	9	7	7	8	8	6	6	8.90909	0	0	0	0	0	0	0	0	0	0	0	0	13	13	9	9
AAGGAGTGTGTAACAACTCACCT	23	11	7	-5.09091	-3.8	-2.50766e-06	-5.29079	-5.44644	5.13883e-08	7.08821e-05	0	0	11	11	5	5	7	7	6	6	8	8	10	10	5	5	7	7	10	10	7	7	6.90909	5	5	0	0	0	0	0	0	0	0	0	0	0	0	8	8
AAGGCCCGCGGCGGGTGTTGACGCG	25	12	3	-4	-1.93617	-2.03374e-06	-2.31711	-3.73655	0.000186564	0.0294734	5	5	7	7	8	8	12	12	7	7	12	12	10	10	9	9	12	12	0	0	9	9	8.27273	8	8	0	0	5	5	6	6	0	0	0	0	6	6	5	5
AAGGGAAGTCGGCAAGCCGGATCCGTAACTTCGGGATAAGGATT	44	17	9	-4.45455	-2.16667	-2.38145e-06	-3.01279	-4.23209	2.3153e-05	0.00742864	5	5	5	5	7	7	7	7	10	10	17	17	5	5	9	9	9	9	7	7	10	10	8.27273	6	6	0	0	0	0	5	5	0	0	0	0	0	0	12	12
AAGGGACGGGCGATGGCC	18	15	10	-6.36364	-2.89189	-2.88033e-06	-3.27575	-4.22971	2.33992e-05	0.00748121	5	5	15	15	11	11	0	0	13	13	9	9	10	10	8	8	12	12	14	14	10	10	9.72727	0	0	0	0	0	0	0	0	6	6	7	7	0	0	12	12
AATCCCGCCCAGGCGGAACGATACGGCAGCG	31	16	8	-6.81818	-4.125	-3.22629e-06	-5.21533	-4.07742	4.55381e-05	0.0115652	12	12	15	15	5	5	8	8	12	12	10	10	16	16	5	5	10	10	0	0	6	6	9	0	0	0	0	0	0	5	5	6	6	0	0	0	0	8	8
AATCGGTCGTCCGACCTGGGTATAGGGGCGAAAGACTAATCGA	43	10	9	-5.36364	-3.45833	-2.53333e-06	-4.5236	-4.904	9.39068e-07	0.000707643	10	10	9	9	8	8	0	0	9	9	10	10	6	6	8	8	8	8	5	5	10	10	7.54545	0	0	0	0	0	0	0	0	9	9	0	0	5	5	0	0
AATCTCGCGCCGGGCCG	17	17	8	-7	-2.28333	-3.31719e-06	-2.63838	-4.1588	3.19924e-05	0.00908954	7	7	17	17	12	12	14	14	14	14	17	17	8	8	14	14	10	10	11	11	13	13	12.4545	0	0	0	0	0	0	0	0	8	8	9	9	0	0	15	15
AATCTCGCGCCGGGCCGTAC	20	17	5	-5.63636	-1.98413	-2.75596e-06	-2.31375	-4.97295	6.59435e-07	0.000523983	9	9	11	11	10	10	7	7	16	16	17	17	6	6	12	12	13	13	10	10	14	14	11.3636	7	7	0	0	5	5	8	8	0	0	5	5	9	9	12	12
AATGGATGGCGCTGGA	16	30	7	-7.09091	-1.80412	-3.58284e-06	-2.12313	-3.84939	0.000118413	0.0218211	13	13	30	30	14	14	14	14	20	20	15	15	11	11	7	7	7	7	25	25	19	19	15.9091	7	7	0	0	6	6	5	5	8	8	8	8	11	11	26	26
ACACAATGAGGATTGACAGATTG	23	24	8	-6.72727	-4.7	-2.84926e-06	-4.97723	-3.59197	0.000328186	0.0426531	5	5	24	24	9	9	0	0	10	10	10	10	10	10	10	10	8	8	0	0	8	8	8.54545	0	0	0	0	0	0	0	0	0	0	7	7	0	0	8	8
ACACGGACCAAGGAGTCTAACACGTGCGCGAGTCGGGGGCTCG	43	13	7	-4.18182	-2.24324	-2.24835e-06	-2.96146	-4.04124	5.31685e-05	0.0126721	5	5	11	11	7	7	9	9	6	6	9	9	10	10	6	6	6	6	7	7	7	7	7.54545	0	0	0	0	7	7	0	0	7	7	0	0	0	0	13	13
ACAGCAGGACGGTGGCCATGGA	22	22	5	-5.90909	-1.85526	-2.88674e-06	-2.14034	-4.02558	5.68363e-05	0.0133178	9	9	22	22	10	10	7	7	14	14	15	15	10	10	14	14	10	10	20	20	10	10	12.8182	0	0	5	5	0	0	0	0	11	11	7	7	7	7	16	16
ACAGCAGGACGGTGGCCATGGAAG	24	25	7	-6.36364	-1.81395	-3.22954e-06	-2.15804	-4.05931	4.92171e-05	0.0121722	7	7	25	25	13	13	11	11	20	20	22	22	15	15	12	12	14	14	7	7	10	10	14.1818	10	10	9	9	0	0	5	5	14	14	6	6	0	0	18	18
ACAGCCCCCCCGGCAGCAGCACTCGCCGAATCCCGGGGCCGAGGG	45	20	9	-6.45455	-3.08824	-3.1214e-06	-4.09136	-4.24192	2.21616e-05	0.00716394	9	9	0	0	9	9	7	7	14	14	20	20	6	6	9	9	13	13	8	8	10	10	9.54545	0	0	0	0	0	0	0	0	9	9	0	0	0	0	8	8
ACAGTCCGACGATCACTGGACTTGGAGTCAGAAGG	35	12	8	-7.36364	-14.5	-3.20578e-06	-15.4299	-6.36144	1.99871e-10	8.44233e-07	8	8	5	5	12	12	10	10	6	6	9	9	11	11	11	11	8	8	7	7	0	0	7.90909	0	0	6	6	0	0	0	0	0	0	0	0	0	0	0	0
ACAGTCCGACGATCACTGGACTTGGAGTCAGAAGGC	36	54	28	-28.9091	-5.12987	-1.36572e-05	-6.42316	-6.0412	1.52969e-09	4.02505e-06	38	38	28	28	54	54	35	35	36	36	30	30	47	47	49	49	16	16	36	36	26	26	35.9091	13	13	14	14	0	0	9	9	12	12	0	0	0	0	7	7
ACCAAGGAGTCTAACACGTGCGCGAGTCGGGGGC	34	21	4	-6.36364	-2.11111	-3.17921e-06	-2.65605	-4.34106	1.41799e-05	0.00518095	9	9	20	20	7	7	8	8	8	8	21	21	10	10	15	15	17	17	10	10	8	8	12.0909	0	0	0	0	0	0	6	6	8	8	0	0	8	8	19	19
ACCCGATGAGGCAACCAGCCAGAACGCCTGAACGCAGGCACA	42	19	9	-6.81818	-3.88462	-3.16792e-06	-4.64527	-3.76524	0.00016639	0.0272438	16	16	0	0	7	7	9	9	11	11	5	5	5	5	11	11	5	5	19	19	13	13	9.18182	8	8	0	0	0	0	0	0	8	8	0	0	10	10	0	0
ACCCTACGCCGGCAGG	16	59	20	-16.9091	-2.1625	-8.04822e-06	-2.50841	-3.87214	0.000107885	0.0205171	17	17	39	39	15	15	13	13	64	64	51	51	32	32	25	25	21	21	35	35	34	34	31.4545	5	5	16	16	5	5	9	9	20	20	6	6	27	27	33	33
ACCCTGTTGAGCTTGACTCTAGTCTGGCACGGTGAAGAGACATGAGAGG	49	29	11	-6.54545	-2.41176	-3.39714e-06	-3.48828	-3.54775	0.000388543	0.0478007	10	10	11	11	14	14	14	14	12	12	22	22	0	0	7	7	14	14	8	8	11	11	11.1818	0	0	0	0	0	0	0	0	5	5	0	0	0	0	29	29
ACCGATCCCGGAGAAG	16	20	6	-6.90909	-2.35714	-3.12811e-06	-2.5856	-4.13829	3.49907e-05	0.00975049	8	8	19	19	7	7	14	14	14	14	11	11	12	12	6	6	8	8	20	20	13	13	12	0	0	0	0	6	6	0	0	5	5	11	11	6	6	13	13
ACCTGTCAAACGGTAACGCAGGTGTCCTAAGGCGAG	36	35	12	-9.81818	-2.03846	-4.8068e-06	-2.43034	-4.60734	4.07861e-06	0.00208173	27	27	22	22	20	20	6	6	23	23	35	35	12	12	21	21	23	23	10	10	13	13	19.2727	8	8	9	9	0	0	10	10	14	14	6	6	6	6	19	19
ACGAAAGCCGCCGTGGC	17	24	10	-8.09091	-1.8018	-4.0156e-06	-2.0886	-4.65817	3.19035e-06	0.00172999	17	17	22	22	14	14	11	11	25	25	29	29	15	15	18	18	5	5	26	26	18	18	18.1818	11	11	5	5	5	5	5	5	14	14	12	12	6	6	21	21
ACGACCTGCTTCTGGGTCGGGGTTTCGTACGTAGCAGAGC	40	23	9	-7.09091	-3.51613	-3.38784e-06	-5.32035	-3.91274	9.12562e-05	0.0182635	10	10	11	11	7	7	8	8	20	20	15	15	0	0	5	5	9	9	9	9	15	15	9.90909	0	0	0	0	0	0	0	0	8	8	0	0	0	0	23	23
ACGCCGCGACGAGTAGGAGG	20	10	6	-4	-2.91304	-1.89026e-06	-3.41233	-3.93819	8.20992e-05	0.016916	0	0	9	9	6	6	10	10	5	5	9	9	5	5	5	5	5	5	6	6	7	7	6.09091	5	5	0	0	0	0	0	0	0	0	5	5	0	0	0	0
ACGCCGCGACGAGTAGGAGGG	21	17	5	-4.81818	-1.72603	-2.74048e-06	-2.14182	-4.40649	1.05057e-05	0.00416359	6	6	11	11	11	11	5	5	14	14	13	13	15	15	9	9	15	15	17	17	10	10	11.4545	6	6	6	6	0	0	5	5	7	7	0	0	12	12	9	9
ACGCTACGCCGCGACGAG	18	25	6	-8.90909	-3	-3.91999e-06	-3.20283	-4.63424	3.58246e-06	0.00191034	11	11	7	7	10	10	6	6	15	15	25	25	11	11	17	17	18	18	17	17	10	10	13.3636	0	0	5	5	0	0	0	0	5	5	10	10	9	9	11	11
ACGGACCAAGGAGTCTAACACGTGCG	26	24	6	-6.27273	-1.94521	-3.00999e-06	-2.2273	-4.1158	3.85838e-05	0.0104084	13	13	24	24	8	8	17	17	18	18	12	12	9	9	10	10	8	8	17	17	6	6	12.9091	5	5	0	0	0	0	5	5	6	6	10	10	8	8	13	13
ACGGACCAAGGAGTCTAACACGTGCGCGAG	30	42	5	-9.81818	-2.10204	-4.61021e-06	-2.44328	-3.84986	0.000118186	0.0218211	12	12	42	42	11	11	19	19	13	13	35	35	15	15	12	12	8	8	29	29	10	10	18.7273	13	13	8	8	0	0	6	6	11	11	8	8	6	6	20	20
ACGGACCAAGGAGTCTAACACGTGCGCGAGTCG	33	70	25	-21.9091	-1.96787	-1.07952e-05	-2.31593	-5.0679	4.02226e-07	0.000362699	46	46	66	66	58	58	45	45	53	53	79	79	27	27	33	33	23	23	34	34	26	26	44.5455	35	35	9	9	17	17	17	17	27	27	22	22	15	15	47	47
ACGGTGGCCATGGAAGTCGGAATCCGCTAAGGAGTGTGTAAC	42	15	7	-4.45455	-4.26667	-2.17874e-06	-7.40395	-3.55825	0.000373333	0.0467783	5	5	11	11	8	8	7	7	0	0	11	11	5	5	0	0	8	8	9	9	0	0	5.81818	0	0	0	0	0	0	0	0	0	0	0	0	0	0	15	15
ACGTGTTAGGACCCGAAAGATGGTGAACTATGCCTGGG	38	25	7	-7.36364	-2.0125	-3.70936e-06	-2.52845	-4.55721	5.18383e-06	0.00246279	12	12	25	25	10	10	12	12	17	17	25	25	8	8	14	14	6	6	20	20	12	12	14.6364	12	12	0	0	0	0	7	7	6	6	0	0	7	7	19	19
ACTGATGATGTGTTGTTGCCATGGTAATCCTG	32	25	13	-8.63636	-1.87963	-4.2945e-06	-2.16147	-5.21983	1.79089e-07	0.000194224	21	21	22	22	10	10	10	10	23	23	25	25	20	20	18	18	22	22	24	24	8	8	18.4545	7	7	7	7	11	11	7	7	0	0	9	9	12	12	22	22
ACTGGACTTGGAGTTAGAAGGAA	23	18	6	-6.54545	-2.67442	-3.1645e-06	-2.93379	-5.1275	2.93624e-07	0.000282121	6	6	11	11	18	18	11	11	8	8	8	8	13	13	13	13	11	11	6	6	10	10	10.4545	5	5	5	5	7	7	11	11	0	0	5	5	0	0	0	0
ACTTCGGGATAAGGATTGGCTCTAAGGGCTG	31	61	14	-12.9091	-1.84524	-6.19613e-06	-2.12449	-4.34556	1.38922e-05	0.00511425	24	24	68	68	27	27	29	29	28	28	26	26	15	15	35	35	12	12	24	24	22	22	28.1818	19	19	7	7	8	8	10	10	11	11	13	13	8	8	35	35
ACTTCGGGATAAGGATTGGCTCTAAGGGCTGGGTCG	36	27	7	-6.81818	-1.91463	-3.68617e-06	-2.42353	-4.56323	5.03724e-06	0.00242986	17	17	27	27	12	12	12	12	10	10	14	14	18	18	13	13	9	9	14	14	11	11	14.2727	7	7	0	0	7	7	12	12	6	6	0	0	0	0	22	22
ACTTCGGGATAAGGATTGGCTCTAAGGGCTGGGTCGGTCG	40	21	9	-6.45455	-3.08824	-2.87879e-06	-3.61702	-3.88661	0.000101653	0.019658	9	9	21	21	10	10	14	14	14	14	8	8	0	0	7	7	6	6	10	10	6	6	9.54545	5	5	0	0	7	7	5	5	0	0	0	0	0	0	12	12
AGAACTGGCGCTGCGGGATGAACCGAACGCC	31	11	5	-4.90909	-4.6	-2.1697e-06	-5.45938	-5.21833	1.8054e-07	0.000194484	5	5	8	8	5	5	5	5	11	11	10	10	6	6	0	0	5	5	8	8	6	6	6.27273	0	0	5	5	0	0	0	0	0	0	0	0	0	0	5	5
AGAATCCCGCCCAGGCGGAACGATACGGCAGCG	33	14	10	-7.90909	-3.35135	-3.47409e-06	-3.69128	-5.40875	6.34658e-08	8.34981e-05	14	14	10	10	10	10	7	7	14	14	14	14	12	12	12	12	9	9	13	13	9	9	11.2727	0	0	0	0	5	5	10	10	7	7	0	0	0	0	7	7
AGACAGCAGGACGGTGGCCATGGAAGT	27	25	11	-7.72727	-3.07317	-3.54369e-06	-4.08167	-3.94485	7.98486e-05	0.0166015	0	0	24	24	11	11	6	6	15	15	25	25	7	7	12	12	6	6	12	12	8	8	11.4545	6	6	0	0	0	0	0	0	0	0	0	0	5	5	18	18
AGACAGCAGGACGGTGGCCATGGAAGTCG	29	9	6	-5	-7.875	-2.21223e-06	-12.7933	-5.19038	2.09868e-07	0.000217325	5	5	9	9	0	0	6	6	9	9	6	6	5	5	9	9	0	0	9	9	5	5	5.72727	0	0	0	0	0	0	0	0	0	0	0	0	0	0	8	8
AGACAGGTTAGTTTTACCCTACTGATGATGTGTTGTTGCC	40	22	7	-6.72727	-1.97368	-3.36817e-06	-2.32291	-3.81694	0.000135119	0.0237803	14	14	7	7	7	7	10	10	18	18	19	19	9	9	8	8	18	18	18	18	22	22	13.6364	6	6	7	7	13	13	5	5	7	7	0	0	7	7	14	14
AGAGGGGCCCGTGCCTTGGAAAGCGTCGCG	30	31	6	-7.72727	-1.82524	-3.76073e-06	-2.11109	-4.18443	2.85886e-05	0.00852936	17	17	37	37	14	14	13	13	24	24	26	26	14	14	16	16	12	12	9	9	6	6	17.0909	11	11	11	11	6	6	8	8	7	7	12	12	7	7	13	13
AGAGGGGCCCGTGCCTTGGAAAGCGTCGCGG	31	18	2	-5.63636	-2.47619	-2.65612e-06	-2.97411	-4.3353	1.45563e-05	0.00525035	5	5	16	16	5	5	6	6	13	13	18	18	10	10	7	7	12	12	5	5	7	7	9.45455	6	6	0	0	0	0	6	6	8	8	0	0	5	5	6	6
AGAGGGTGTAAATCTCGCGCCGGGCCGTAC	30	70	21	-21.2727	-1.69436	-1.13363e-05	-2.02436	-4.38618	1.15361e-05	0.00442575	32	32	86	86	61	61	46	46	73	73	70	70	45	45	43	43	64	64	17	17	34	34	51.9091	37	37	27	27	20	20	25	25	41	41	19	19	24	24	63	63
AGAGGTGTAGAATAAGTGGGAGGCCCCT	28	18	8	-6.54545	-3.76923	-2.86974e-06	-4.32341	-4.55512	5.23557e-06	0.00247891	5	5	18	18	0	0	7	7	12	12	14	14	9	9	8	8	7	7	10	10	8	8	8.90909	0	0	0	0	0	0	0	0	0	0	0	0	5	5	8	8
AGAGTTCTACAGTCCGACGATCACTGGACTTGGAGTCAGAAGGC	44	47	20	-16.9091	-2.60345	-9.00729e-06	-3.28125	-3.6189	0.000295856	0.0400757	19	19	5	5	30	30	32	32	16	16	30	30	47	47	29	29	37	37	25	25	32	32	27.4545	9	9	21	21	9	9	7	7	24	24	0	0	11	11	13	13
AGAGTTCTACAGTCCGACGATCTGAGATGAAGCACTGTAGCT	42	20	5	-6.63636	#DIV/0!	-2.89482e-06	#DIV/0!	-3.65358	0.000258609	0.0367334	20	20	13	13	5	5	6	6	5	5	0	0	8	8	10	10	6	6	0	0	0	0	6.63636	0	0	0	0	0	0	0	0	0	0	0	0	0	0	0	0
AGCAGGACGGTGGCCATGGAAGTCG	25	71	10	-13	-1.86145	-5.89347e-06	-2.04958	-3.69819	0.00021714	0.0327564	20	20	79	79	21	21	24	24	32	32	39	39	18	18	22	22	19	19	23	23	12	12	28.0909	19	19	19	19	11	11	14	14	12	12	8	8	15	15	26	26
AGCCGACTTAGAACTGG	17	23	9	-8.09091	-3.61765	-3.535e-06	-4.2357	-4.2525	2.11397e-05	0.00693883	8	8	18	18	9	9	14	14	23	23	14	14	0	0	13	13	8	8	6	6	10	10	11.1818	6	6	0	0	0	0	0	0	0	0	8	8	5	5	9	9
AGCCGGGCGTGGAATGCGAGT	21	21	9	-8	-2.375	-3.78918e-06	-2.77106	-5.66999	1.4281e-08	2.63474e-05	8	8	21	21	7	7	10	10	20	20	15	15	12	12	11	11	14	14	19	19	15	15	13.8182	9	9	5	5	0	0	8	8	0	0	5	5	10	10	16	16
AGCCGGGCGTGGAATGCGAGTG	22	18	8	-6	-1.91667	-3.19771e-06	-2.36681	-3.62373	0.000290382	0.0395589	0	0	17	17	14	14	11	11	11	11	11	11	18	18	10	10	16	16	16	16	14	14	12.5455	9	9	6	6	5	5	8	8	0	0	0	0	6	6	17	17
AGCGAGCGCACGGGGTC	17	11	7	-4.18182	-2.76923	-2.00359e-06	-3.29976	-4.08037	4.49638e-05	0.0114738	0	0	5	5	8	8	6	6	8	8	11	11	5	5	6	6	8	8	8	8	7	7	6.54545	0	0	0	0	0	0	0	0	7	7	5	5	0	0	9	9
AGCGCCGCGGAGCCTCGGTTGGCCTCGGATAGCCGGTCCCCC	42	337	125	-98.8182	-1.57635	-6.23675e-05	-2.00631	-3.56341	0.000366072	0.0460482	365	365	43	43	222	222	247	247	160	160	280	280	345	345	337	337	282	282	380	380	312	312	270.273	155	155	192	192	188	188	120	120	267	267	140	140	143	143	145	145
AGCGCCGCGGAGCCTCGGTTGGCCTCGGATAGCCGGTCCCCCGCC	45	220	53	-61.8182	-1.66995	-3.66888e-05	-2.09997	-4.07029	4.69543e-05	0.0118261	220	220	17	17	136	136	163	163	111	111	142	142	125	125	156	156	176	176	237	237	212	212	154.091	54	54	100	100	120	120	63	63	141	141	62	62	89	89	107	107
AGCTCGCTTGATCTTGATTTTCAGTACGAATACAGACCGTG	41	11	5	-4.27273	#DIV/0!	-1.85834e-06	#DIV/0!	-3.66815	0.000244316	0.0354884	0	0	0	0	5	5	0	0	5	5	9	9	5	5	7	7	11	11	5	5	0	0	4.27273	0	0	0	0	0	0	0	0	0	0	0	0	0	0	0	0
AGGATAGCTGGCGCTCTCGCAGACCCGACGCACCCCCGCCACG	43	13	7	-4	-3.44444	-1.91009e-06	-4.94617	-3.65627	0.000255912	0.0365119	7	7	5	5	7	7	0	0	7	7	11	11	5	5	7	7	0	0	5	5	8	8	5.63636	0	0	0	0	0	0	0	0	0	0	0	0	0	0	13	13
AGGATAGCTGGCGCTCTCGCAGACCCGACGCACCCCCGCCACGC	44	53	15	-15.2727	-2.10526	-7.74779e-06	-2.5099	-3.7888	0.000151375	0.0254685	27	27	10	10	30	30	20	20	50	50	53	53	22	22	14	14	26	26	21	21	47	47	29.0909	0	0	11	11	11	11	10	10	24	24	8	8	23	23	33	33
AGGCCCAGCCCGTGGACGG	19	27	7	-8.45455	-2.24	-3.84907e-06	-2.47605	-5.50744	3.64092e-08	5.67375e-05	14	14	19	19	16	16	9	9	17	17	27	27	10	10	18	18	18	18	13	13	7	7	15.2727	6	6	8	8	10	10	7	7	8	8	7	7	5	5	13	13
AGGCCCGAGCCGCCTGGATACCGCAGCTAGGAATAATGGAATAG	44	15	8	-4.45455	-2.44118	-2.2737e-06	-3.33716	-3.54826	0.000387788	0.0478007	6	6	5	5	0	0	8	8	8	8	15	15	9	9	7	7	11	11	6	6	8	8	7.54545	0	0	0	0	0	0	0	0	6	6	0	0	8	8	14	14
AGGCCCGCGGCGGGTGTTGACGCGATGTGATTTCTGCCCAGT	42	11	7	-4.63636	-5.63636	-2.30487e-06	-10.109	-3.92817	8.55945e-05	0.0174348	11	11	0	0	7	7	6	6	0	0	0	0	5	5	8	8	10	10	8	8	7	7	5.63636	0	0	0	0	0	0	0	0	0	0	0	0	0	0	11	11
AGGTGAACAGCCTCTGGCATGTTGGAACAATGTAGGTAAGGGAAG	45	9	5	-3.36364	-8.4	-1.5916e-06	-14.046	-3.59238	0.000327672	0.0426531	5	5	0	0	5	5	6	6	6	6	0	0	0	0	0	0	5	5	9	9	6	6	3.81818	0	0	0	0	0	0	0	0	0	0	0	0	0	0	5	5
AGTAACGGCGAGTGAACAGGGAAGA	25	19	6	-6.36364	-2.09375	-3.15521e-06	-2.54079	-4.42453	9.66546e-06	0.00393131	10	10	19	19	11	11	10	10	16	16	15	15	10	10	13	13	12	12	12	12	6	6	12.1818	7	7	6	6	5	5	6	6	13	13	0	0	0	0	18	18
AGTCCGACGATCACTGGACTTGGAGTCAGAAGGC	34	10	5	-4.90909	#DIV/0!	-2.17826e-06	#DIV/0!	-3.75883	0.000170709	0.0277513	8	8	0	0	0	0	0	0	0	0	9	9	9	9	10	10	5	5	5	5	8	8	4.90909	0	0	0	0	0	0	0	0	0	0	0	0	0	0	0	0
AGTGACGCGCATGAATGGATG	21	34	9	-10.0909	-2.26136	-4.73514e-06	-2.66977	-5.3668	8.01476e-08	0.000102098	15	15	34	34	11	11	19	19	27	27	24	24	10	10	21	21	10	10	15	15	13	13	18.0909	17	17	10	10	0	0	0	0	7	7	8	8	9	9	17	17
AGTTCTACAGTCCGACGATCAAGCTGCCAGTTGAAGAACTGT	42	19	10	-6.27273	-2.725	-3.28413e-06	-3.60607	-3.57318	0.000352668	0.0448187	8	8	0	0	7	7	10	10	9	9	13	13	19	19	12	12	11	11	9	9	11	11	9.90909	0	0	0	0	7	7	8	8	7	7	0	0	0	0	8	8
AGTTCTACAGTCCGACGATCACTGGACTTGGAGTCAGAAGG	41	19	6	-8.18182	#DIV/0!	-4.01833e-06	#DIV/0!	-3.91189	9.15775e-05	0.018305	12	12	0	0	10	10	9	9	5	5	11	11	19	19	0	0	5	5	6	6	13	13	8.18182	0	0	0	0	0	0	0	0	0	0	0	0	0	0	0	0
AGTTCTACAGTCCGACGATCACTGGACTTGGAGTCAGAAGGC	42	95	47	-43	-2.74539	-2.2171e-05	-3.33148	-4.20094	2.65812e-05	0.00811119	72	72	15	15	78	78	75	75	56	56	62	62	104	104	82	82	78	78	58	58	64	64	67.6364	15	15	53	53	37	37	10	10	45	45	9	9	16	16	25	25
AGTTCTACAGTCCGACGATCTGAGATGAAGCACTGTAGCT	40	49	10	-11.3636	-2.50602	-5.16268e-06	-2.87251	-3.73127	0.000190519	0.0299216	31	31	49	49	21	21	12	12	10	10	17	17	15	15	25	25	11	11	5	5	12	12	18.9091	9	9	5	5	0	0	12	12	17	17	5	5	6	6	13	13
ATAGACAGCAGGACGGTGGCCATGGAAGTCGGAATCCGC	39	77	15	-17.6364	-1.69784	-9.43042e-06	-2.02294	-3.96813	7.24393e-05	0.0157977	32	32	32	32	49	49	35	35	59	59	89	89	30	30	30	30	43	43	27	27	46	46	42.9091	19	19	13	13	21	21	12	12	27	27	20	20	28	28	60	60
ATAGCTGGCGCTCTCGCAGACCCGACGCAC	30	19	6	-4.18182	-1.64789	-2.61708e-06	-2.18081	-4.09316	4.2553e-05	0.0110163	5	5	12	12	11	11	15	15	11	11	13	13	13	13	9	9	8	8	6	6	14	14	10.6364	10	10	6	6	7	7	0	0	0	0	5	5	0	0	19	19
ATATAGACAGCAGGACGGT	19	20	5	-5.90909	-2.2037	-2.71402e-06	-2.46444	-3.91618	8.99627e-05	0.0180497	12	12	20	20	6	6	8	8	16	16	16	16	8	8	8	8	11	11	5	5	9	9	10.8182	6	6	0	0	0	0	0	0	7	7	6	6	8	8	10	10
ATCCGACTGTTTAATTAAAACAAAGCATCGCGAAGGCCCGCGG	43	25	8	-9.36364	-2.71667	-4.64802e-06	-3.518	-4.8745	1.09082e-06	0.000785137	21	21	10	10	25	25	18	18	13	13	18	18	11	11	17	17	8	8	9	9	13	13	14.8182	5	5	0	0	0	0	5	5	8	8	0	0	8	8	18	18
ATCCGGAGTGGCGGAGATGGGCGCCG	26	24	9	-7.63636	-4.65217	-3.34506e-06	-5.47623	-5.05642	4.27204e-07	0.000376756	5	5	24	24	5	5	8	8	8	8	10	10	11	11	11	11	9	9	9	9	7	7	9.72727	0	0	0	0	0	0	0	0	0	0	0	0	5	5	8	8
ATCGATGTGGTGACGTCGTGCTCTCCCGGGCCGGGTCCGAGCCGCGACGGGCGAG	55	264	86	-70.8182	-2.11925	-3.85926e-05	-2.73125	-3.64994	0.000262297	0.037028	166	166	18	18	123	123	158	158	78	78	137	137	70	70	61	61	196	196	282	282	186	186	134.091	45	45	59	59	67	67	52	52	51	51	31	31	54	54	179	179
ATCGCCCCAGCTGCGGCGGGCGTCGCGGCCG	31	14	3	-4.81818	-2.39474	-2.26708e-06	-2.66712	-4.04507	5.2307e-05	0.0125759	6	6	14	14	8	8	6	6	11	11	10	10	9	9	5	5	5	5	7	7	10	10	8.27273	7	7	0	0	8	8	0	0	0	0	6	6	5	5	7	7
ATCTCGCGCCGGGCCG	16	19	13	-6.81818	-2.53061	-3.10481e-06	-2.99613	-3.64864	0.000263628	0.0371576	10	10	18	18	6	6	13	13	18	18	6	6	0	0	19	19	6	6	13	13	15	15	11.2727	5	5	0	0	0	0	0	0	0	0	7	7	7	7	13	13
ATGGAAGTCGGAATCCGCTAAGG	23	26	5	-8.81818	-2.73214	-3.9879e-06	-3.12464	-5.47461	4.38471e-08	6.28376e-05	6	6	26	26	13	13	9	9	20	20	18	18	15	15	18	18	6	6	11	11	11	11	13.9091	0	0	7	7	0	0	0	0	6	6	6	6	8	8	9	9
ATGGAAGTCGGAATCCGCTAAGGAGTGTGTAACAACTC	38	36	8	-7.90909	-1.76991	-4.4389e-06	-2.2732	-4.6498	3.32264e-06	0.00178963	22	22	25	25	14	14	22	22	20	20	29	29	15	15	13	13	15	15	9	9	16	16	18.1818	12	12	0	0	6	6	10	10	10	10	0	0	8	8	36	36
ATGGAAGTCGGAATCCGCTAAGGAGTGTGTAACAACTCAC	40	15	8	-6.18182	-3.51852	-3.04388e-06	-5.25466	-5.62852	1.81764e-08	3.206e-05	6	6	8	8	9	9	9	9	12	12	15	15	6	6	7	7	8	8	7	7	8	8	8.63636	0	0	0	0	0	0	0	0	0	0	0	0	6	6	14	14
ATGGAAGTCGGAATCCGCTAAGGAGTGTGTAACAACTCACCTGC	44	19	12	-7.63636	-3.33333	-3.6318e-06	-4.35443	-4.89391	9.88537e-07	0.000734574	14	14	0	0	9	9	10	10	13	13	19	19	8	8	12	12	7	7	15	15	13	13	10.9091	0	0	0	0	0	0	0	0	0	0	5	5	0	0	15	15
ATGGATGGCGCTGGAGCGTCGGGCCCATACCCGGCC	36	19	10	-5.36364	-2.31111	-2.66954e-06	-2.99207	-3.90352	9.4804e-05	0.0187168	0	0	10	10	11	11	6	6	11	11	19	19	8	8	13	13	8	8	8	8	10	10	9.45455	5	5	0	0	0	0	6	6	11	11	0	0	0	0	12	12
ATTCAACCCGGCGGCG	16	18	8	-7.36364	-14.5	-3.15478e-06	-22.9253	-6.24983	4.109e-10	1.49893e-06	8	8	18	18	6	6	8	8	8	8	9	9	0	0	5	5	5	5	9	9	11	11	7.90909	0	0	0	0	0	0	0	0	0	0	0	0	0	0	6	6
ATTCAACCCGGCGGCGGGTCCGGCCGTGTCGGCGG	35	73	13	-18	-1.90411	-8.74395e-06	-2.20929	-5.0366	4.73877e-07	0.000404813	29	29	51	51	31	31	32	32	42	42	83	83	22	22	36	36	32	32	21	21	38	38	37.9091	19	19	13	13	13	13	21	21	28	28	10	10	14	14	36	36
CAAAGCATCGCGAAGG	16	32	7	-10	-2.08911	-4.69752e-06	-2.35772	-5.32184	1.02721e-07	0.000123966	12	12	24	24	23	23	15	15	14	14	32	32	22	22	19	19	10	10	23	23	17	17	19.1818	9	9	9	9	10	10	0	0	16	16	10	10	11	11	15	15
CAACCCGGCGGCGGGT	16	37	16	-11.6364	-1.67725	-6.50689e-06	-2.04767	-4.00829	6.11593e-05	0.0139837	33	33	20	20	34	34	12	12	48	48	11	11	29	29	41	41	32	32	25	25	32	32	28.8182	20	20	28	28	14	14	13	13	16	16	21	21	13	13	12	12
CAACTTCTTAGAGGGACAAGT	21	12	9	-5.36364	-2.68571	-2.57187e-06	-3.21793	-4.63289	3.60596e-06	0.00191651	7	7	9	9	9	9	6	6	7	7	7	7	6	6	12	12	11	11	9	9	11	11	8.54545	0	0	5	5	0	0	8	8	7	7	0	0	0	0	9	9
CAAGGAGTCTAACACGTGCGCGAGTCGGGGG	31	16	4	-5	-2.27907	-2.33356e-06	-2.62445	-3.79596	0.000147071	0.0250595	5	5	15	15	7	7	12	12	9	9	16	16	5	5	5	5	10	10	9	9	5	5	8.90909	0	0	0	0	0	0	0	0	7	7	6	6	6	6	7	7
CACAGGGATAACTGGCTTG	19	24	9	-11.2727	-2.30526	-5.39997e-06	-2.66569	-8.27376	1.29805e-16	2.31497e-12	16	16	27	27	13	13	18	18	29	29	27	27	22	22	18	18	10	10	24	24	15	15	19.9091	6	6	10	10	6	6	6	6	5	5	9	9	9	9	14	14
CACGAGCGCACGTGTTAGGACCCGAAAGATGGTGAACTATG	41	26	17	-8.45455	-2.38806	-4.44311e-06	-3.31624	-4.13582	3.53696e-05	0.00982199	7	7	11	11	21	21	14	14	23	23	19	19	11	11	8	8	19	19	10	10	17	17	14.5455	0	0	0	0	0	0	7	7	18	18	0	0	0	0	26	26
CACGCAGTTTTATCCGGTAAAGCGAATG	28	17	12	-5.45455	-2.09091	-3.22508e-06	-3.09764	-4.49362	7.00218e-06	0.00307648	8	8	12	12	11	11	11	11	15	15	12	12	15	15	8	8	8	8	5	5	10	10	10.4545	17	17	0	0	0	0	0	0	12	12	0	0	6	6	7	7
CACGGACCAAGGAGTCTAACACGTGCGCGAGT	32	24	6	-7	-2.14925	-3.19242e-06	-2.38136	-4.08141	4.47635e-05	0.0114592	8	8	24	24	12	12	9	9	9	9	20	20	9	9	14	14	6	6	21	21	12	12	13.0909	0	0	0	0	5	5	6	6	12	12	8	8	10	10	7	7
CACGGACCAAGGAGTCTAACACGTGCGCGAGTC	33	25	6	-6.63636	-1.98649	-3.07073e-06	-2.18313	-3.66374	0.000248556	0.035727	14	14	13	13	8	8	12	12	15	15	25	25	8	8	10	10	9	9	19	19	14	14	13.3636	7	7	5	5	6	6	7	7	0	0	7	7	0	0	9	9
CACGGGGTCGGCGGCGACGTCGGCT	25	15	6	-6.90909	-7.90909	-2.94634e-06	-7.49497	-5.19837	2.01044e-07	0.00021091	6	6	0	0	10	10	5	5	12	12	15	15	7	7	13	13	6	6	6	6	7	7	7.90909	0	0	0	0	5	5	0	0	0	0	0	0	6	6	0	0
CACGTGCGCGAGTCGGGGGCTCG	23	23	9	-6.09091	-2.76316	-2.76252e-06	-3.27556	-3.65538	0.000256805	0.0365743	0	0	23	23	12	12	9	9	6	6	9	9	5	5	13	13	9	9	13	13	6	6	9.54545	0	0	0	0	7	7	6	6	0	0	0	0	0	0	12	12
CACGTGTTAGGACCCGAAAGATGGT	25	33	10	-9.63636	-1.77372	-5.01486e-06	-2.11912	-5.93596	2.92138e-09	6.79572e-06	13	13	33	33	28	28	19	19	27	27	20	20	16	16	29	29	18	18	22	22	18	18	22.0909	10	10	11	11	10	10	9	9	21	21	0	0	9	9	23	23
CAGAACTGGCGCTGCGGGATGA	22	18	5	-6.09091	-2.36735	-2.77394e-06	-2.62845	-4.54387	5.52299e-06	0.0025845	10	10	14	14	8	8	7	7	18	18	14	14	8	8	12	12	6	6	8	8	11	11	10.5455	0	0	0	0	6	6	0	0	0	0	7	7	5	5	9	9
CAGAACTGGCGCTGCGGGATGAACCGAACG	30	37	8	-9.72727	-2.30488	-4.29949e-06	-2.5312	-3.68021	0.000233039	0.0343197	8	8	35	35	15	15	14	14	22	22	37	37	9	9	12	12	12	12	15	15	10	10	17.1818	0	0	0	0	0	0	5	5	15	15	7	7	11	11	15	15
CAGAGTTCTACAGTCCGACGATCACTGGACTTGGAGTCAGAAGGC	45	24	11	-11.9091	-12.9091	-5.4929e-06	-16.2782	-5.96145	2.50011e-09	6.08012e-06	24	24	6	6	16	16	18	18	9	9	14	14	16	16	11	11	7	7	8	8	13	13	12.9091	0	0	0	0	5	5	0	0	0	0	0	0	0	0	6	6
CAGATCCCCGAATCCGGAGTGGCGGA	26	59	20	-15	-1.81281	-7.26531e-06	-2.04202	-3.65584	0.00025634	0.0365405	29	29	41	41	20	20	28	28	48	48	66	66	35	35	40	40	24	24	17	17	20	20	33.4545	13	13	14	14	7	7	17	17	17	17	24	24	14	14	37	37
CAGATCCCCGAATCCGGAGTGGCGGAGA	28	14	8	-5.36364	-2.90323	-2.49546e-06	-3.63339	-4.20245	2.64037e-05	0.00811119	6	6	14	14	0	0	7	7	8	8	14	14	7	7	10	10	7	7	9	9	8	8	8.18182	6	6	0	0	0	0	0	0	0	0	0	0	0	0	10	10
CAGCAGTTGAACATGGGTCAGTC	23	13	8	-6.72727	-5.625	-3.00501e-06	-7.44463	-5.88076	4.08381e-09	9.10394e-06	9	9	12	12	6	6	8	8	12	12	13	13	9	9	8	8	5	5	0	0	8	8	8.18182	0	0	0	0	0	0	0	0	0	0	0	0	6	6	10	10
CAGCGCCGCGGAGCCTCGGTTGGCCTCGGATAGC	34	31	12	-11.3636	-1.98425	-5.56472e-06	-2.24802	-3.9914	6.56859e-05	0.0147663	27	27	21	21	15	15	12	12	24	24	37	37	28	28	22	22	19	19	13	13	34	34	22.9091	9	9	6	6	6	6	8	8	22	22	15	15	13	13	10	10
CAGCGCCGCGGAGCCTCGGTTGGCCTCGGATAGCCGGTCCCCCA	44	360	111	-91.4545	-1.57159	-5.78602e-05	-2.00042	-3.69995	0.000215641	0.0326529	304	304	23	23	248	248	190	190	203	203	244	244	276	276	268	268	383	383	320	320	307	307	251.455	78	78	157	157	270	270	161	161	175	175	163	163	128	128	145	145
CAGCGCCGCGGAGCCTCGGTTGGCCTCGGATAGCCGGTCCCCCGC	45	641	148	-161	-1.60776	-9.99376e-05	-2.04365	-3.80968	0.000139145	0.0243289	585	585	46	46	503	503	408	408	329	329	355	355	362	362	440	440	687	687	491	491	479	479	425.909	204	204	303	303	345	345	314	314	371	371	162	162	222	222	303	303
CAGCGCCGCGGAGCCTCGGTTGGCCTCGGATAGCCGGTCCCCCGCCT	47	151	39	-43	-1.80579	-2.3847e-05	-2.23626	-4.46122	8.14955e-06	0.00344228	158	158	7	7	69	69	81	81	107	107	118	118	73	73	93	93	113	113	117	117	124	124	96.3636	17	17	54	54	84	84	39	39	63	63	59	59	60	60	61	61
CAGCGCCGCGGAGCCTCGGTTGGCCTCGGATAGCCGGTCCCCCT	44	45	16	-13.3636	-2.01379	-6.88023e-06	-2.3364	-3.64825	0.000264037	0.0371707	29	29	5	5	15	15	17	17	30	30	26	26	30	30	25	25	50	50	27	27	38	38	26.5455	10	10	9	9	20	20	12	12	19	19	7	7	10	10	10	10
CAGGACGGTGGCCATGGAAGTCGGAATCCGCTAAGGAGTGTG	42	16	8	-5.72727	-2.18868	-2.77123e-06	-2.62198	-3.74628	0.000179473	0.0286334	6	6	14	14	13	13	0	0	9	9	15	15	10	10	14	14	6	6	14	14	15	15	10.5455	0	0	0	0	5	5	6	6	5	5	5	5	0	0	16	16
CAGGCGGAACGATACGGCAGC	21	26	9	-6.54545	-1.8	-3.31552e-06	-2.11283	-3.81648	0.00013537	0.0237984	10	10	14	14	5	5	16	16	24	24	14	14	9	9	13	13	15	15	26	26	16	16	14.7273	6	6	5	5	6	6	9	9	16	16	0	0	8	8	17	17
CAGGGAGGACAGAAACCTCCCGTGGAGCAGAAGGGCA	37	14	6	-4.63636	-4.92308	-2.04649e-06	-5.47944	-3.84959	0.000118314	0.0218211	6	6	14	14	8	8	5	5	5	5	7	7	5	5	0	0	7	7	0	0	7	7	5.81818	0	0	0	0	0	0	0	0	6	6	0	0	0	0	0	0
CAGGGGAATCCGACTG	16	25	7	-6.72727	-2.07246	-3.01376e-06	-2.22954	-3.82117	0.000132818	0.0235562	17	17	25	25	10	10	14	14	16	16	15	15	6	6	14	14	5	5	12	12	9	9	13	6	6	9	9	5	5	0	0	10	10	13	13	6	6	6	6
CAGGTGTCCTAAGGCGAG	18	32	7	-7.72727	-1.83333	-3.8029e-06	-2.13466	-3.5888	0.0003322	0.0430353	8	8	31	31	9	9	11	11	32	32	28	28	15	15	8	8	13	13	19	19	13	13	17	8	8	9	9	0	0	7	7	11	11	6	6	9	9	19	19
CAGTCCGACGATCACTGGACTTGGAGTCAGAAGGC	35	19	9	-10.7273	-10.8333	-4.6459e-06	-11.914	-7.5813	3.42104e-14	3.92218e-10	17	17	7	7	19	19	9	9	9	9	13	13	10	10	19	19	8	8	12	12	7	7	11.8182	0	0	7	7	0	0	0	0	5	5	0	0	0	0	0	0
CAGTGCCAGGTGGGGAGTTTGACTG	25	22	7	-4.81818	-1.63095	-2.66597e-06	-2.02218	-3.58978	0.000330952	0.0429083	10	10	22	22	6	6	14	14	16	16	11	11	6	6	9	9	13	13	12	12	18	18	12.4545	12	12	11	11	5	5	8	8	0	0	0	0	9	9	16	16
CAGTGCGGTAACGCGACCGATCCCGGAGAAGCCGGCG	37	13	3	-5	-2.375	-2.40411e-06	-2.72225	-4.02336	5.73745e-05	0.0133853	13	13	12	12	6	6	9	9	5	5	12	12	8	8	6	6	8	8	8	8	8	8	8.63636	5	5	0	0	8	8	0	0	0	0	0	0	5	5	7	7
CATCGCGAAGGCCCGCGGCGGGTGTTGACG	30	11	5	-3.72727	-6.125	-1.69713e-06	-10.0473	-3.75608	0.000172598	0.0278393	5	5	11	11	5	5	0	0	5	5	6	6	7	7	5	5	5	5	0	0	0	0	4.45455	0	0	0	0	0	0	0	0	0	0	0	0	0	0	8	8
CATGAGAGGTGTAGAATAAGTGGGAGGCCCCCA	33	20	5	-7.09091	-2.16418	-3.28627e-06	-2.42816	-5.02108	5.13823e-07	0.000427464	11	11	19	19	20	20	14	14	17	17	19	19	6	6	12	12	7	7	9	9	11	11	13.1818	0	0	7	7	0	0	8	8	8	8	10	10	5	5	10	10
CATTTCCACCGCGGC	15	23	11	-8.45455	-3.58333	-3.8602e-06	-4.16981	-4.1734	3.00086e-05	0.00872576	6	6	11	11	6	6	10	10	23	23	15	15	12	12	7	7	5	5	16	16	18	18	11.7273	0	0	0	0	0	0	0	0	8	8	0	0	8	8	7	7
CATTTCCACCGCGGCG	16	37	17	-15.4545	-2.68317	-7.24084e-06	-3.16992	-5.29407	1.19627e-07	0.000141184	12	12	35	35	21	21	7	7	34	34	37	37	26	26	24	24	28	28	14	14	33	33	24.6364	6	6	6	6	11	11	7	7	13	13	0	0	14	14	20	20
CCAAGGAGTCTAACACGTGCGCGAGTC	27	26	9	-5.90909	-1.67708	-3.24202e-06	-2.08039	-3.57867	0.000345346	0.0440626	10	10	25	25	12	12	15	15	21	21	22	22	17	17	9	9	12	12	12	12	6	6	14.6364	16	16	5	5	6	6	10	10	9	9	0	0	0	0	26	26
CCAAGGAGTCTAACACGTGCGCGAGTCG	28	21	3	-4.36364	-1.8	-2.2588e-06	-2.17763	-3.60123	0.000316711	0.0418258	7	7	8	8	10	10	7	7	11	11	21	21	8	8	8	8	13	13	7	7	8	8	9.81818	5	5	6	6	5	5	8	8	0	0	0	0	5	5	16	16
CCATACCCGGCCGTCGCCGGCAGTCGAGAGTG	32	69	15	-17.8182	-1.68772	-9.49767e-06	-2.0097	-5.0689	4.00117e-07	0.000362699	37	37	37	37	40	40	42	42	54	54	85	85	40	40	40	40	37	37	42	42	27	27	43.7273	26	26	16	16	18	18	17	17	28	28	20	20	25	25	55	55
CCATGGAAGTCGGAA	15	13	8	-5.45455	-5	-2.55842e-06	-7.37294	-4.49323	7.01518e-06	0.00307648	0	0	10	10	5	5	6	6	9	9	9	9	8	8	0	0	6	6	13	13	9	9	6.81818	0	0	0	0	0	0	0	0	5	5	0	0	0	0	10	10
CCATTCGTAGACGACCTGCTTCTGGGTCGGGGTTTCGTA	39	23	6	-6.18182	-2.19298	-3.04594e-06	-2.73288	-3.86363	0.000111715	0.0209966	13	13	10	10	6	6	5	5	16	16	23	23	5	5	10	10	13	13	10	10	14	14	11.3636	0	0	0	0	0	0	0	0	10	10	0	0	9	9	11	11
CCCAGGCGGAACGATACGGCAGC	23	33	6	-7.09091	-1.7156	-3.68818e-06	-2.0428	-3.85938	0.000113677	0.0212787	15	15	20	20	11	11	6	6	22	22	33	33	15	15	14	14	20	20	14	14	17	17	17	13	13	0	0	8	8	14	14	15	15	0	0	10	10	21	21
CCCATACCCGGCCGTCGCCGGCAGT	25	65	9	-17.3636	-1.84513	-8.55337e-06	-2.15171	-5.04439	4.54964e-07	0.000394732	41	41	66	66	25	25	27	27	37	37	73	73	36	36	39	39	27	27	23	23	23	23	37.9091	22	22	19	19	8	8	23	23	18	18	21	21	17	17	29	29
CCCCCCCGGCAGCAGCACTCGCC	23	59	17	-18.3636	-2.11602	-9.31726e-06	-2.52026	-3.58363	0.000338846	0.0435449	12	12	18	18	34	34	16	16	54	54	66	66	47	47	40	40	44	44	21	21	31	31	34.8182	8	8	20	20	12	12	14	14	27	27	7	7	20	20	26	26
CCCCCCCGGCAGCAGCACTCGCCGAATCCCGGGGCCGAGG	40	42	12	-11.9091	-1.78916	-6.38326e-06	-2.16963	-4.56595	4.97229e-06	0.00241808	32	32	19	19	33	33	34	34	30	30	49	49	18	18	15	15	20	20	21	21	26	26	27	15	15	8	8	12	12	7	7	23	23	9	9	14	14	29	29
CCCCCCGGCAGCAGCACTCGCCGAATCCCGGG	32	26	7	-7.90909	-2.42623	-3.67642e-06	-2.7963	-3.54984	0.000385469	0.047703	8	8	7	7	14	14	16	16	16	16	26	26	6	6	23	23	8	8	8	8	16	16	13.4545	9	9	0	0	0	0	0	0	11	11	12	12	0	0	10	10
CCCCCCGGCAGCAGCACTCGCCGAATCCCGGGGCCGAGG	39	62	23	-20.9091	-2.27778	-1.00827e-05	-2.66442	-5.50277	3.73877e-08	5.75155e-05	38	38	29	29	47	47	38	38	38	38	71	71	18	18	27	27	29	29	35	35	40	40	37.2727	12	12	9	9	9	9	11	11	19	19	11	11	24	24	24	24
CCCCCGAAGAGGGGGACGGCGGAGCGAGC	29	40	17	-13.0909	-1.82286	-6.32662e-06	-2.06674	-5.11832	3.08269e-07	0.000287673	32	32	46	46	30	30	24	24	35	35	42	42	15	15	28	28	22	22	21	21	24	24	29	7	7	10	10	15	15	15	15	22	22	13	13	6	6	35	35
CCCCCGCGGGGGCGCGCCGGCGTCTCCTCGTGGGGGGGCCGGGC	44	16	10	-6.63636	-3.7037	-3.13984e-06	-5.01877	-3.9054	9.40708e-05	0.0186409	11	11	5	5	9	9	15	15	16	16	11	11	0	0	10	10	12	12	0	0	11	11	9.09091	0	0	5	5	0	0	0	0	0	0	0	0	0	0	9	9
CCCCCGGCAGCAGCACTCGCCGAATCCCG	29	19	10	-7.27273	-2.90476	-3.57914e-06	-3.59877	-3.63275	0.000280417	0.0386677	7	7	5	5	15	15	7	7	12	12	19	19	17	17	17	17	15	15	0	0	8	8	11.0909	0	0	0	0	5	5	5	5	0	0	0	0	6	6	8	8
CCCCCGGCAGCAGCACTCGCCGAATCCCGGGGCCGAGG	38	100	24	-24.0909	-2.00379	-1.12605e-05	-2.23348	-4.20624	2.59657e-05	0.0080301	41	41	42	42	43	43	29	29	58	58	109	109	29	29	45	45	38	38	50	50	45	45	48.0909	16	16	16	16	9	9	13	13	48	48	25	25	23	23	21	21
CCCCCGTCTCCGCCCCCCGGCC	22	46	14	-12.6364	-2.15833	-5.73e-06	-2.32839	-3.59375	0.00032595	0.0425538	27	27	20	20	7	7	23	23	8	8	19	19	13	13	46	46	31	31	35	35	30	30	23.5455	5	5	22	22	9	9	0	0	14	14	14	14	8	8	12	12
CCCCGAAGAGGGGGACGGCGGAGCGAGCGC	30	25	7	-6.54545	-1.69903	-3.50243e-06	-2.03875	-4.40429	1.06133e-05	0.00418554	15	15	25	25	17	17	12	12	16	16	18	18	12	12	12	12	18	18	20	20	10	10	15.9091	9	9	0	0	10	10	8	8	13	13	0	0	8	8	20	20
CCCCGAAGAGGGGGACGGCGGAGCGAGCGCACG	33	8	5	-3.36364	-3.3125	-1.52905e-06	-3.82241	-3.6262	0.000287628	0.0393481	5	5	0	0	7	7	7	7	0	0	8	8	5	5	6	6	5	5	5	5	5	5	4.81818	0	0	0	0	5	5	0	0	0	0	0	0	0	0	6	6
CCCCGACCGGCGACCG	16	95	31	-34.5455	-1.97436	-1.67882e-05	-2.19354	-4.21622	2.48429e-05	0.0078186	73	73	49	49	60	60	39	39	110	110	77	77	81	81	78	78	44	44	89	89	70	70	70	24	24	45	45	16	16	20	20	42	42	52	52	50	50	52	52
CCCCGCGGACGCTAC	15	26	7	-6.63636	-1.7766	-3.35396e-06	-2.05002	-3.56667	0.00036155	0.0456224	10	10	12	12	13	13	5	5	25	25	26	26	14	14	11	11	23	23	14	14	14	14	15.1818	7	7	0	0	6	6	13	13	9	9	7	7	13	13	16	16
CCCCGCGGACGCTACGCCG	19	39	7	-9.72727	-1.91453	-4.57535e-06	-2.12625	-3.59203	0.000328119	0.0426531	17	17	15	15	14	14	10	10	38	38	44	44	17	17	22	22	16	16	16	16	15	15	20.3636	5	5	7	7	7	7	18	18	12	12	10	10	11	11	14	14
CCCCGCGGACGCTACGCCGCGACGAGTAGGAGGG	34	17	5	-6.27273	-2.02985	-2.96001e-06	-2.30623	-4.43195	9.33869e-06	0.0038533	11	11	17	17	13	13	13	13	16	16	14	14	9	9	14	14	10	10	12	12	7	7	12.3636	7	7	0	0	6	6	7	7	11	11	9	9	0	0	8	8
CCCCGGCAGCAGCACTCGCCG	21	16	7	-5	-3.75	-2.18978e-06	-4.20902	-3.68332	0.000230213	0.0340563	5	5	5	5	6	6	9	9	7	7	16	16	0	0	8	8	5	5	6	6	8	8	6.81818	0	0	0	0	0	0	0	0	0	0	0	0	7	7	5	5
CCCCGGCAGCAGCACTCGCCGAATCCCG	28	37	6	-9.54545	-2	-4.56842e-06	-2.29457	-6.64555	3.02089e-11	1.56412e-07	13	13	20	20	20	20	16	16	22	22	37	37	17	17	17	17	17	17	15	15	16	16	19.0909	11	11	5	5	14	14	9	9	14	14	0	0	11	11	13	13
CCCCGGCGGCGGGGGCACGGTC	22	18	4	-6.18182	-2.51111	-2.95465e-06	-2.78362	-4.09126	4.29033e-05	0.0110891	9	9	9	9	8	8	9	9	7	7	10	10	14	14	18	18	11	11	7	7	11	11	10.2727	5	5	5	5	0	0	0	0	0	0	11	11	9	9	8	8
CCCCGTCTCCGCCCCCCGGCCCCGC	25	7	5	-3.27273	-8.2	-1.41412e-06	-12.5912	-3.55125	0.000383408	0.0476425	6	6	6	6	0	0	5	5	6	6	6	6	0	0	5	5	0	0	0	0	7	7	3.72727	0	0	0	0	0	0	0	0	0	0	0	0	0	0	5	5
CCCCGTCTCCGCCCCCCGGCCCCGCGTC	28	12	8	-5.90909	-6	-2.54679e-06	-5.62938	-3.74605	0.000179641	0.0286334	10	10	5	5	0	0	10	10	0	0	7	7	9	9	12	12	5	5	12	12	8	8	7.09091	0	0	0	0	0	0	0	0	0	0	5	5	0	0	0	0
CCCGAAAGATGGTGAACTATGCCTGGGCAGGGCGAAGCCAGAG	43	22	10	-5.36364	-2.18	-2.99454e-06	-3.10101	-3.69341	0.000221268	0.0330683	8	8	6	6	8	8	12	12	14	14	9	9	8	8	9	9	10	10	14	14	11	11	9.90909	0	0	0	0	0	0	0	0	8	8	0	0	0	0	22	22
CCCGAAGAGGGGGACGGCGGAGCGAGCGC	29	33	8	-9.27273	-2.41667	-4.22549e-06	-2.71187	-4.27945	1.87356e-05	0.00634432	9	9	28	28	21	21	16	16	15	15	33	33	8	8	8	8	14	14	12	12	10	10	15.8182	7	7	5	5	9	9	9	9	0	0	6	6	6	6	17	17
CCCGAGAGAGGGGCCCGT	18	8	5	-3.63636	#DIV/0!	-1.58322e-06	#DIV/0!	-3.87692	0.000105785	0.0202376	0	0	5	5	5	5	0	0	6	6	0	0	6	6	5	5	5	5	8	8	0	0	3.63636	0	0	0	0	0	0	0	0	0	0	0	0	0	0	0	0
CCCGCGGCGGGTGTTGACGC	20	61	19	-19.7273	-1.7614	-1.01066e-05	-2.06734	-5.34904	8.84241e-08	0.0001092	31	31	64	64	49	49	49	49	53	53	76	76	37	37	39	39	37	37	29	29	38	38	45.6364	30	30	15	15	15	15	22	22	17	17	17	17	32	32	63	63
CCCGGCAGCAGCACTCGCCGAATCCCG	27	35	9	-9.18182	-1.80159	-4.64775e-06	-2.12476	-5.42136	5.91478e-08	7.91142e-05	11	11	22	22	16	16	20	20	17	17	41	41	15	15	23	23	22	22	18	18	22	22	20.6364	14	14	7	7	6	6	8	8	19	19	6	6	10	10	15	15
CCCGGCAGCAGCACTCGCCGAATCCCGGGGCCGAG	35	41	10	-9.81818	-1.98182	-4.61371e-06	-2.23492	-4.0068	6.15462e-05	0.0139924	15	15	25	25	15	15	22	22	28	28	41	41	11	11	20	20	9	9	13	13	19	19	19.8182	9	9	9	9	10	10	10	10	15	15	5	5	7	7	15	15
CCCGGCAGCAGCACTCGCCGAATCCCGGGGCCGAGG	36	186	46	-55.8182	-2.55443	-2.50268e-05	-2.76667	-4.598	4.26577e-06	0.0021513	114	114	110	110	104	104	72	72	93	93	196	196	58	58	63	63	36	36	85	85	78	78	91.7273	27	27	12	12	23	23	10	10	42	42	58	58	49	49	49	49
CCCGGCAGCAGCACTCGCCGAATCCCGGGGCCGAGGG	37	112	36	-40.7273	-2.67164	-1.87699e-05	-3.02526	-5.77106	7.87772e-09	1.58055e-05	75	75	60	60	79	79	73	73	78	78	123	123	33	33	56	56	45	45	45	45	49	49	65.0909	23	23	11	11	18	18	18	18	34	34	22	22	20	20	36	36
CCCGGCAGCAGCACTCGCCGAATCCCGGGGCCGAGGGA	38	36	12	-11.1818	-1.80392	-5.56453e-06	-2.09596	-5.67258	1.40665e-08	2.62533e-05	28	28	35	35	20	20	23	23	33	33	42	42	19	19	24	24	9	9	18	18	25	25	25.0909	8	8	9	9	10	10	17	17	17	17	6	6	14	14	26	26
CCCGGCAGCAGCACTCGCCGAATCCCGGGGCCGAGGGAG	39	21	6	-7	-1.9625	-3.36613e-06	-2.20992	-4.67692	2.91221e-06	0.00161742	18	18	10	10	7	7	17	17	21	21	18	18	8	8	12	12	18	18	8	8	20	20	14.2727	6	6	8	8	10	10	7	7	5	5	0	0	11	11	9	9
CCCGGCCCGGACACGG	16	33	11	-12	-2.91304	-5.32828e-06	-3.19366	-4.15878	3.19959e-05	0.00908954	18	18	18	18	17	17	0	0	33	33	32	32	12	12	11	11	14	14	25	25	21	21	18.2727	0	0	6	6	0	0	0	0	8	8	9	9	12	12	16	16
CCCGGGCACCCGGGGGGCCGGCGGCGGCGGCGACTCT	37	17	7	-6.45455	-8.88889	-2.78389e-06	-9.40219	-4.16759	3.07842e-05	0.00887581	10	10	0	0	6	6	9	9	9	9	17	17	0	0	7	7	10	10	5	5	7	7	7.27273	0	0	0	0	0	0	0	0	0	0	0	0	0	0	0	0
CCCGGGCACCCGGGGGGCCGGCGGCGGCGGCGACTCTG	38	35	13	-11.7273	-2.53571	-5.42083e-06	-2.90477	-3.83008	0.000128101	0.0230506	20	20	15	15	22	22	22	22	28	28	35	35	0	0	13	13	22	22	11	11	25	25	19.3636	0	0	5	5	0	0	12	12	9	9	7	7	9	9	14	14
CCCGGGCACCCGGGGGGCCGGCGGCGGCGGCGACTCTGGACGCGA	45	39	21	-13.5455	-2.08759	-6.60573e-06	-2.39423	-3.71008	0.000207197	0.0318552	38	38	14	14	23	23	29	29	34	34	29	29	7	7	19	19	28	28	26	26	39	39	26	0	0	0	0	7	7	7	7	8	8	17	17	13	13	30	30
CCCGGGCACCCGGGGGGCCGGCGGCGGCGGCGACTCTGGACGCGAG	46	29	17	-12.3636	-3.56604	-5.55698e-06	-3.89967	-3.81773	0.000134687	0.0237743	27	27	7	7	16	16	21	21	29	29	17	17	0	0	12	12	19	19	14	14	27	27	17.1818	0	0	0	0	6	6	0	0	0	0	9	9	5	5	8	8
CCCGTGGACGGTGTGAGGCCGGTAGCG	27	13	5	-4.18182	-1.80702	-2.22089e-06	-2.11159	-3.71914	0.000199904	0.0311214	5	5	9	9	10	10	6	6	10	10	11	11	13	13	10	10	10	10	11	11	8	8	9.36364	6	6	0	0	7	7	6	6	9	9	0	0	9	9	5	5
CCCTCAGGATAGCTGGCGCTCTCGCAGACCCGACGCACCCCCGCC	45	19	6	-6.09091	-1.97101	-3.4089e-06	-2.52346	-5.07121	3.95297e-07	0.000360502	9	9	5	5	8	8	12	12	15	15	19	19	15	15	8	8	16	16	12	12	17	17	12.3636	0	0	8	8	7	7	0	0	6	6	0	0	7	7	19	19
CCCTGATCGGCGCACTGCGAGCAGTAGCCCAAACA	35	13	6	-5.18182	-12.4	-2.23462e-06	-13.2023	-4.00721	6.14407e-05	0.0139883	7	7	0	0	6	6	8	8	8	8	8	8	0	0	6	6	0	0	13	13	6	6	5.63636	0	0	0	0	0	0	0	0	0	0	0	0	0	0	0	0
CCCTGCGGGCCGCCGGTGAAATACCACTACTCTGATCGTTT	41	18	9	-4.81818	-2.15217	-2.45427e-06	-2.80821	-3.74536	0.000180139	0.0286842	9	9	10	10	7	7	7	7	10	10	18	18	6	6	5	5	12	12	5	5	10	10	9	0	0	0	0	8	8	0	0	6	6	0	0	0	0	18	18
CCCTTCCCGTGGATCGCC	18	21	7	-6.63636	-1.82955	-3.80608e-06	-2.2897	-5.45711	4.83947e-08	6.75455e-05	19	19	11	11	16	16	10	10	17	17	11	11	21	21	16	16	17	17	6	6	17	17	14.6364	9	9	9	9	0	0	8	8	12	12	10	10	9	9	15	15
CCCTTCCCGTGGATCGCCCCAG	22	20	8	-7.90909	-4.95455	-3.7337e-06	-6.83177	-4.0321	5.52801e-05	0.0130676	9	9	5	5	6	6	8	8	20	20	19	19	16	16	12	12	8	8	0	0	6	6	9.90909	5	5	8	8	0	0	0	0	0	0	0	0	0	0	9	9
CCCTTGAAAATCCGGGGGAGAGGGTGTAAATCTCGCGCCGG	41	17	13	-7.54545	-2.88636	-3.76639e-06	-3.83848	-5.6442	1.65954e-08	2.95967e-05	15	15	5	5	15	15	8	8	13	13	16	16	6	6	10	10	17	17	13	13	9	9	11.5455	0	0	0	0	0	0	0	0	12	12	0	0	5	5	13	13
CCGAAGTTTCCCTCAGGATAGCTGGCGC	28	19	6	-6.09091	-1.89333	-3.12656e-06	-2.17361	-4.04074	5.32839e-05	0.0126721	15	15	14	14	10	10	7	7	14	14	16	16	19	19	13	13	10	10	12	12	12	12	12.9091	9	9	7	7	7	7	9	9	9	9	8	8	0	0	9	9
CCGAAGTTTCCCTCAGGATAGCTGGCGCT	29	16	10	-6.18182	-2.54545	-2.97883e-06	-3.25225	-4.81549	1.46837e-06	0.000969898	13	13	11	11	7	7	0	0	13	13	12	12	7	7	16	16	10	10	10	10	13	13	10.1818	6	6	0	0	0	0	0	0	9	9	0	0	7	7	7	7
CCGACCTGGGTATAGGGGCGAAAGACTAATCGAACCATCTAG	42	20	14	-7.45455	-2.57692	-3.8771e-06	-3.26861	-3.55607	0.000376443	0.0470944	15	15	9	9	17	17	13	13	15	15	14	14	18	18	5	5	15	15	0	0	13	13	12.1818	0	0	5	5	10	10	7	7	5	5	0	0	0	0	20	20
CCGAGGGAGCGAGACC	16	23	8	-8.45455	-1.80172	-4.06766e-06	-2.00696	-5.00277	5.65111e-07	0.000460431	13	13	26	26	13	13	12	12	22	22	18	18	14	14	28	28	22	22	16	16	25	25	19	5	5	12	12	5	5	8	8	16	16	8	8	10	10	10	10
CCGAGGGGCTCTCGCTTCTGGCGCCAAGCGCCCGGCCGC	39	11	6	-4.27273	-2.88	-2.05664e-06	-3.95154	-4.58263	4.5917e-06	0.00225383	5	5	8	8	6	6	11	11	9	9	10	10	0	0	5	5	6	6	6	6	6	6	6.54545	5	5	0	0	0	0	6	6	0	0	0	0	0	0	9	9
CCGCAGGTGCAGATCTTGGTGGT	23	9	5	-3.54545	-4.54545	-1.59092e-06	-6.61912	-3.6294	0.000284081	0.0390301	5	5	5	5	0	0	0	0	5	5	7	7	0	0	6	6	6	6	9	9	7	7	4.54545	5	5	0	0	0	0	0	0	0	0	0	0	0	0	6	6
CCGCCGCGCGCCGGGACCGGGGTCCG	26	11	5	-4.27273	#DIV/0!	-1.71861e-06	#DIV/0!	-3.79642	0.000146803	0.0250405	5	5	10	10	5	5	6	6	5	5	11	11	0	0	5	5	0	0	0	0	0	0	4.27273	0	0	0	0	0	0	0	0	0	0	0	0	0	0	0	0
CCGCGACCGGCTCCGGGACGGCTGGGAAGGCCC	33	15	3	-5.18182	-2.54054	-2.41246e-06	-2.82861	-4.35538	1.32839e-05	0.00493557	10	10	6	6	5	5	5	5	15	15	13	13	9	9	9	9	10	10	7	7	5	5	8.54545	0	0	0	0	7	7	0	0	5	5	0	0	6	6	6	6
CCGCGAGGGGGGTCTCCCCCGCGGGGGCGCGCCGG	35	42	13	-12.1818	-1.93056	-5.85533e-06	-2.19193	-3.99737	6.40504e-05	0.0144594	34	34	20	20	24	24	21	21	31	31	47	47	10	10	28	28	32	32	12	12	19	19	25.2727	15	15	8	8	11	11	7	7	17	17	10	10	11	11	18	18
CCGCGCCGGGGAGGTGGAGCACGAGCGCACGTGTTAGGACC	41	23	12	-7.90909	-1.95604	-4.43631e-06	-2.51908	-5.20372	1.95343e-07	0.000207643	20	20	16	16	17	17	23	23	16	16	19	19	20	20	11	11	10	10	19	19	7	7	16.1818	7	7	5	5	6	6	5	5	13	13	0	0	8	8	20	20
CCGCGCGCGCGGGAGGGCGC	20	11	5	-4.18182	#DIV/0!	-1.73873e-06	#DIV/0!	-3.80576	0.000141371	0.0245287	6	6	8	8	0	0	0	0	0	0	11	11	6	6	5	5	5	5	5	5	0	0	4.18182	0	0	0	0	0	0	0	0	0	0	0	0	0	0	0	0
CCGCGGCGGGTGTTGACGC	19	39	13	-10.4545	-1.75163	-5.25565e-06	-2.04494	-3.83367	0.000126244	0.0228189	10	10	43	43	31	31	19	19	19	19	39	39	11	11	23	23	29	29	20	20	24	24	24.3636	12	12	9	9	6	6	10	10	11	11	11	11	10	10	44	44
CCGCTGCGGTGAGCCTTGAAGCCTAG	26	18	5	-5.81818	-2.03226	-3.21706e-06	-2.73598	-4.41333	1.01795e-05	0.00408471	9	9	10	10	7	7	13	13	18	18	18	18	12	12	8	8	13	13	10	10	8	8	11.4545	10	10	0	0	0	0	0	0	9	9	0	0	0	0	15	15
CCGGCAGCAGCACTCGCCGAATCCC	25	14	5	-5.45455	-2.13208	-2.88826e-06	-2.76905	-4.78893	1.67671e-06	0.00108082	6	6	14	14	12	12	5	5	10	10	14	14	13	13	12	12	7	7	10	10	10	10	10.2727	6	6	5	5	0	0	0	0	5	5	0	0	0	0	9	9
CCGGCAGCAGCACTCGCCGAATCCCGGGGCCG	32	37	11	-13.2727	-2.12308	-6.41726e-06	-2.4784	-5.97541	2.29514e-09	5.6675e-06	25	25	30	30	29	29	26	26	37	37	43	43	15	15	15	15	18	18	16	16	22	22	25.0909	14	14	8	8	11	11	6	6	11	11	7	7	10	10	16	16
CCGGCAGCAGCACTCGCCGAATCCCGGGGCCGA	33	35	9	-10.3636	-2.23913	-4.76182e-06	-2.54686	-4.99985	5.73751e-07	0.000462772	16	16	23	23	9	9	18	18	24	24	35	35	10	10	27	27	20	20	14	14	10	10	18.7273	0	0	7	7	10	10	12	12	10	10	6	6	6	6	20	20
CCGGCAGCAGCACTCGCCGAATCCCGGGGCCGAG	34	60	22	-26.7273	-2.49239	-1.22646e-05	-2.81308	-8.54586	1.27591e-17	2.55992e-13	36	36	61	61	44	44	44	44	65	65	71	71	33	33	36	36	28	28	39	39	34	34	44.6364	14	14	14	14	11	11	20	20	21	21	15	15	14	14	33	33
CCGGCAGCAGCACTCGCCGAATCCCGGGGCCGAGG	35	82	34	-30.9091	-2.32812	-1.45192e-05	-2.6997	-5.11189	3.18961e-07	0.000295051	57	57	72	72	74	74	52	52	75	75	93	93	22	22	40	40	39	39	35	35	37	37	54.1818	11	11	12	12	13	13	18	18	30	30	19	19	15	15	55	55
CCGGCAGCAGCACTCGCCGAATCCCGGGGCCGAGGG	36	66	19	-25.3636	-2.62209	-1.17483e-05	-3.06811	-6.46412	1.01889e-10	4.95574e-07	37	37	59	59	55	55	35	35	51	51	74	74	21	21	31	31	28	28	28	28	32	32	41	17	17	10	10	12	12	14	14	21	21	15	15	12	12	33	33
CCGGCAGCAGCACTCGCCGAATCCCGGGGCCGAGGGA	37	33	8	-9.36364	-1.78626	-4.49975e-06	-2.00079	-5.23775	1.62543e-07	0.000179927	11	11	28	28	17	17	23	23	25	25	40	40	13	13	23	23	19	19	16	16	19	19	21.2727	7	7	13	13	10	10	7	7	13	13	12	12	8	8	22	22
CCGGCAGCAGCACTCGCCGAATCCCGGGGCCGAGGGAGCGA	41	15	9	-4.90909	-2.45946	-2.39845e-06	-3.01908	-3.69766	0.000217592	0.032769	13	13	8	8	10	10	5	5	15	15	9	9	5	5	0	0	5	5	11	11	10	10	8.27273	0	0	0	0	0	0	5	5	10	10	0	0	5	5	7	7
CCGGCAGCAGCACTCGCCGAATCCCGGGGCCGAGGGAGCGAG	42	41	11	-12.3636	-1.88312	-5.91377e-06	-2.13452	-5.26888	1.37261e-07	0.000156252	29	29	32	32	21	21	20	20	40	40	49	49	17	17	24	24	17	17	27	27	14	14	26.3636	10	10	8	8	14	14	10	10	13	13	10	10	13	13	24	24
CCGGCAGCAGCACTCGCCGAATCCCGGGGCCGAGGGAGCGAGA	43	27	10	-8.81818	-3.425	-4.06993e-06	-4.02378	-4.39098	1.1284e-05	0.00435379	7	7	7	7	15	15	11	11	23	23	27	27	10	10	6	6	10	10	9	9	12	12	12.4545	0	0	0	0	6	6	8	8	10	10	0	0	0	0	11	11
CCGGCAGCAGCACTCGCCGAATCCCGGGGCCGAGGGAGCGAGAC	44	32	7	-10.7273	-2.73529	-4.82535e-06	-3.03773	-4.15365	3.27221e-05	0.00922573	9	9	12	12	18	18	13	13	32	32	32	32	6	6	15	15	22	22	12	12	15	15	16.9091	0	0	5	5	7	7	12	12	11	11	0	0	8	8	13	13
CCGGCAGCAGCACTCGCCGAATCCCGGGGCCGAGGGAGCGAGACC	45	22	11	-7.90909	-3.12195	-3.74887e-06	-3.90565	-4.58125	4.62213e-06	0.00226186	14	14	0	0	10	10	8	8	16	16	22	22	6	6	11	11	14	14	12	12	15	15	11.6364	0	0	0	0	6	6	0	0	8	8	0	0	0	0	11	11
CCGGCAGCAGCACTCGCCGAATCCCGGGGCCGAGGGAGCGAGACCC	46	58	26	-17.0909	-2.01622	-9.10817e-06	-2.46552	-3.78343	0.000154685	0.0257821	48	48	7	7	22	22	36	36	64	64	42	42	36	36	18	18	30	30	29	29	41	41	33.9091	6	6	21	21	18	18	8	8	31	31	6	6	24	24	39	39
CCGGCCCCGGCCGGGGGGCGGGC	23	31	8	-8.09091	-2.12658	-3.76947e-06	-2.45459	-4.25145	2.12387e-05	0.00694294	14	14	16	16	16	16	11	11	21	21	31	31	0	0	15	15	14	14	17	17	13	13	15.2727	12	12	5	5	0	0	5	5	5	5	7	7	8	8	11	11
CCGGGCACCCGGGGGGCCGGCGGCGGCGGCGACTCTGGA	39	14	6	-5.63636	-2.19231	-2.65176e-06	-2.41876	-3.62404	0.00029004	0.0395589	14	14	13	13	13	13	11	11	10	10	13	13	7	7	11	11	11	11	5	5	6	6	10.3636	0	0	7	7	0	0	0	0	6	6	11	11	7	7	13	13
CCGGGCCACCCCTCCCACGGCGCGACCGCTC	31	23	8	-6.27273	-1.83133	-3.40222e-06	-2.22964	-4.33777	1.43933e-05	0.00520323	12	12	8	8	17	17	7	7	23	23	16	16	13	13	14	14	19	19	9	9	14	14	13.8182	12	12	5	5	10	10	0	0	13	13	5	5	0	0	19	19
CCGGGCGTGGAATGCGAGTGCC	22	19	5	-4.81818	-1.92982	-2.56595e-06	-2.50829	-3.69022	0.000224058	0.0333269	0	0	19	19	12	12	9	9	14	14	9	9	10	10	7	7	9	9	11	11	10	10	10	10	10	0	0	0	0	0	0	6	6	0	0	7	7	17	17
CCGGGCGTGGAATGCGAGTGCCTAGTGGGCCA	32	27	6	-6.09091	-1.91781	-3.03896e-06	-2.32372	-3.671	0.000241601	0.0351895	9	9	27	27	5	5	11	11	15	15	21	21	10	10	10	10	8	8	11	11	13	13	12.7273	0	0	6	6	7	7	5	5	6	6	5	5	0	0	24	24
CCGGGGCCGAGGGAGCGA	18	14	7	-5.54545	-5.35714	-2.49744e-06	-6.78372	-3.98947	6.622e-05	0.0148448	0	0	7	7	0	0	6	6	14	14	7	7	10	10	9	9	6	6	10	10	6	6	6.81818	9	9	0	0	0	0	5	5	0	0	0	0	0	0	0	0
CCGGGTCCGCCCCCGGGGCCGCGGTTCCG	29	20	4	-5.90909	-2	-2.91896e-06	-2.37896	-4.75504	1.98403e-06	0.00123911	10	10	13	13	8	8	12	12	15	15	20	20	7	7	12	12	9	9	11	11	13	13	11.8182	8	8	0	0	6	6	9	9	9	9	0	0	0	0	10	10
CCGGGTCCGCCCCCGGGGCCGCGGTTCCGC	30	12	6	-4.72727	-5	-2.23257e-06	-7.25391	-4.2834	1.84058e-05	0.00625906	6	6	5	5	8	8	7	7	12	12	0	0	7	7	10	10	5	5	0	0	5	5	5.90909	0	0	0	0	0	0	0	0	5	5	0	0	0	0	8	8
CCTACCCTACGCCGGCAGG	19	27	10	-8.27273	-3.93548	-3.54679e-06	-5.37384	-3.61929	0.000295411	0.0400757	6	6	27	27	0	0	0	0	19	19	22	22	5	5	14	14	9	9	10	10	10	10	11.0909	0	0	0	0	0	0	0	0	10	10	0	0	0	0	12	12
CCTCCCACGGCGCGACCGCTC	21	19	8	-6.63636	-5.86667	-2.73989e-06	-5.41233	-4.0979	4.16921e-05	0.0109167	8	8	11	11	6	6	0	0	8	8	19	19	8	8	8	8	5	5	9	9	6	6	8	0	0	0	0	0	0	0	0	0	0	5	5	0	0	0	0
CCTCCGTTGCCCTCGGCCGATCGAAAGGGAGTCGGGTTCAG	41	22	7	-8.36364	-2.76923	-4.01928e-06	-3.44837	-6.30254	2.92811e-10	1.17496e-06	14	14	13	13	11	11	17	17	16	16	22	22	6	6	10	10	12	12	8	8	15	15	13.0909	6	6	0	0	0	0	6	6	12	12	5	5	0	0	10	10
CCTCGGCCGATCGAAAGGGAGTCGGGTTCAGATCCCC	37	19	4	-4.90909	-2	-2.351e-06	-2.29963	-4.11958	3.79557e-05	0.0102909	9	9	6	6	10	10	6	6	15	15	19	19	7	7	12	12	7	7	10	10	7	7	9.81818	0	0	6	6	5	5	7	7	0	0	5	5	5	5	13	13
CCTCGTGGGGGGGCCGGGC	19	29	12	-11.5455	-2.30928	-5.45281e-06	-2.75115	-5.03377	4.8093e-07	0.000408429	28	28	29	29	27	27	12	12	25	25	23	23	6	6	28	28	13	13	16	16	17	17	20.3636	0	0	12	12	0	0	10	10	13	13	0	0	6	6	22	22
CCTCGTGGGGGGGCCGGGCC	20	18	5	-4.09091	-1.65217	-2.23418e-06	-2.02963	-3.54202	0.000397069	0.048466	13	13	12	12	8	8	8	8	12	12	18	18	6	6	11	11	12	12	6	6	8	8	10.3636	7	7	6	6	0	0	0	0	8	8	0	0	7	7	16	16
CCTCTGGCATGTTGGAACAATGTAGGT	27	13	2	-4	-2.15789	-1.88982e-06	-2.49932	-3.84505	0.000120528	0.0220589	6	6	13	13	0	0	9	9	8	8	9	9	6	6	8	8	5	5	7	7	11	11	7.45455	6	6	5	5	0	0	0	0	5	5	6	6	6	6	5	5
CCTCTGGCATGTTGGAACAATGTAGGTAAGGGAAGTCGGCAAGC	44	19	4	-4.45455	-1.83051	-2.51854e-06	-2.38767	-3.80273	0.000143109	0.0246461	10	10	7	7	9	9	10	10	9	9	19	19	9	9	8	8	8	8	11	11	8	8	9.81818	6	6	0	0	0	0	5	5	0	0	0	0	6	6	19	19
CCTGACGTGCAAATCGGTCGTCCGACCTGGG	31	28	6	-6.72727	-2.05714	-3.1615e-06	-2.34212	-4.35151	1.35202e-05	0.00498872	6	6	28	28	6	6	13	13	12	12	15	15	12	12	12	12	9	9	19	19	12	12	13.0909	0	0	5	5	6	6	6	6	0	0	7	7	5	5	13	13
CCTGAGAGATGGGCGAGCGCCG	22	11	7	-3.81818	-2.2	-1.86855e-06	-2.71413	-3.96366	7.38102e-05	0.0160313	5	5	10	10	5	5	5	5	7	7	9	9	7	7	10	10	8	8	11	11	0	0	7	6	6	0	0	0	0	6	6	0	0	0	0	0	0	7	7
CCTGAGAGATGGGCGAGCGCCGTTCCG	27	19	9	-8.54545	-2.44615	-3.99038e-06	-2.88267	-5.99177	2.07573e-09	5.20581e-06	12	12	16	16	13	13	14	14	15	15	19	19	12	12	14	14	16	16	19	19	9	9	14.4545	9	9	5	5	5	5	8	8	8	8	0	0	0	0	16	16
CCTTCCCGTGGATCGCCCCAG	21	12	6	-5.72727	-5.2	-2.54522e-06	-6.17409	-4.18513	2.85008e-05	0.00852936	12	12	6	6	0	0	6	6	12	12	7	7	9	9	10	10	6	6	10	10	0	0	7.09091	0	0	0	0	0	0	5	5	0	0	0	0	0	0	5	5
CCTTCCCGTGGATCGCCCCAGCTGCG	26	24	12	-8.45455	-1.93	-4.31471e-06	-2.24583	-5.03943	4.66921e-07	0.000402928	21	21	22	22	19	19	10	10	15	15	22	22	24	24	21	21	12	12	19	19	8	8	17.5455	5	5	5	5	7	7	12	12	6	6	9	9	13	13	18	18
CCTTGAAAATCCGGGGGAGAGGGTGTAAATCTCGCGCCG	39	21	8	-7.36364	-2.0125	-3.60726e-06	-2.39844	-5.16496	2.40497e-07	0.000242778	16	16	11	11	16	16	13	13	17	17	20	20	11	11	16	16	13	13	15	15	13	13	14.6364	7	7	0	0	6	6	0	0	5	5	5	5	9	9	21	21
CCTTGGAAAGCGTCGCGG	18	23	7	-9.90909	-2.81667	-4.5409e-06	-3.3319	-6.29546	3.06486e-10	1.19984e-06	14	14	23	23	15	15	10	10	20	20	16	16	7	7	19	19	8	8	23	23	14	14	15.3636	10	10	0	0	0	0	9	9	0	0	7	7	8	8	13	13
CCTTTAACGAGGATCCATTGGAGGGCAAGTCTGGTG	36	38	7	-8.09091	-2.28986	-3.94047e-06	-3.02396	-3.70827	0.00020868	0.0320047	9	9	38	38	5	5	8	8	20	20	16	16	10	10	16	16	12	12	13	13	11	11	14.3636	0	0	0	0	0	0	6	6	11	11	0	0	6	6	29	29
CGAAAGGGAGTCGGGTTCAGATC	23	34	5	-8.90909	-1.86726	-4.30334e-06	-2.13521	-5.47465	4.38368e-08	6.28376e-05	11	11	30	30	17	17	13	13	24	24	34	34	13	13	16	16	19	19	21	21	13	13	19.1818	11	11	8	8	0	0	11	11	16	16	6	6	16	16	13	13
CGAAGCTACCATCTGTGGGATTATGACTGAACGCCTC	37	28	5	-6	-1.85714	-3.01855e-06	-2.23746	-3.70581	0.000210714	0.0321801	10	10	28	28	9	9	6	6	19	19	16	16	9	9	7	7	8	8	16	16	15	15	13	9	9	5	5	5	5	7	7	9	9	0	0	5	5	20	20
CGAAGGCCCGCGGCGGGTGTTGACGCGATGTGA	33	9	5	-4.18182	-8.66667	-1.93218e-06	-10.6531	-3.92188	8.78614e-05	0.0177655	6	6	0	0	5	5	0	0	5	5	8	8	7	7	0	0	5	5	7	7	9	9	4.72727	0	0	0	0	0	0	0	0	6	6	0	0	0	0	0	0
CGAAGTTTCCCTCAGGATAGCTGGCGCT	28	11	9	-4.18182	-2.12195	-2.02046e-06	-2.52171	-3.68264	0.000230835	0.0341168	9	9	11	11	5	5	0	0	10	10	11	11	7	7	8	8	10	10	10	10	6	6	7.90909	7	7	0	0	0	0	0	0	0	0	6	6	5	5	8	8
CGAATCCGGAGTGGCGGAGATGGGCGCCG	29	31	5	-7.45455	-2.10811	-3.53478e-06	-2.46255	-3.81179	0.000137965	0.0242016	5	5	31	31	10	10	15	15	14	14	17	17	11	11	12	12	5	5	24	24	12	12	14.1818	11	11	0	0	0	0	7	7	0	0	7	7	10	10	15	15
CGACCCCCGAGCGGTCGGCGTCC	23	21	7	-6.09091	-1.8375	-2.91361e-06	-2.07567	-3.84556	0.000120277	0.022053	8	8	19	19	12	12	13	13	13	13	19	19	5	5	21	21	18	18	13	13	6	6	13.3636	7	7	10	10	12	12	11	11	7	7	0	0	9	9	12	12
CGACCGATCCCGGAGAAG	18	18	4	-4.72727	-1.78788	-2.41839e-06	-2.11393	-4.48359	7.33972e-06	0.00318401	9	9	17	17	6	6	13	13	11	11	18	18	9	9	10	10	7	7	8	8	10	10	10.7273	9	9	0	0	5	5	5	5	6	6	5	5	0	0	10	10
CGACGAGTAGGAGGGCCGCTGCGGTGAGCCTTGAAGCCTAGG	42	17	3	-4.63636	-2.0625	-2.47481e-06	-2.75471	-4.27335	1.92559e-05	0.00645634	12	12	7	7	8	8	7	7	10	10	17	17	5	5	6	6	7	7	11	11	9	9	9	7	7	0	0	0	0	7	7	8	8	0	0	0	0	14	14
CGAGCGCCGTTCCGAAGG	18	13	8	-4.36364	-2.65517	-2.06354e-06	-3.26693	-4.16565	3.10461e-05	0.00891441	6	6	6	6	5	5	0	0	13	13	8	8	8	8	8	8	5	5	10	10	8	8	7	6	6	0	0	0	0	5	5	5	5	0	0	5	5	8	8
CGAGGCCCAGCCCGTGGACGG	21	23	7	-7.36364	-4.375	-3.21461e-06	-5.07397	-4.16435	3.12246e-05	0.00891943	0	0	14	14	5	5	5	5	11	11	23	23	7	7	6	6	14	14	12	12	8	8	9.54545	0	0	0	0	0	0	0	0	5	5	0	0	0	0	6	6
CGAGGGGCTCTCGCTTCTGGCGCCAAGCGCCCGGCCG	37	13	6	-4.90909	-2.2	-2.53583e-06	-2.90848	-4.55711	5.18618e-06	0.00246279	5	5	13	13	8	8	8	8	12	12	11	11	9	9	11	11	5	5	12	12	5	5	9	5	5	0	0	6	6	0	0	6	6	0	0	0	0	11	11
CGAGGGGCTCTCGCTTCTGGCGCCAAGCGCCCGGCCGC	38	21	9	-5.63636	-1.62	-3.26769e-06	-2.0144	-3.7895	0.000150949	0.0254235	8	8	17	17	15	15	16	16	20	20	21	21	14	14	12	12	10	10	13	13	16	16	14.7273	7	7	0	0	5	5	6	6	16	16	0	0	10	10	12	12
CGAGGGGCTCTCGCTTCTGGCGCCAAGCGCCCGGCCGCT	39	23	9	-7.45455	-3.41176	-3.38449e-06	-4.17293	-3.8978	9.70698e-05	0.0190006	11	11	5	5	7	7	5	5	23	23	23	23	5	5	10	10	6	6	9	9	12	12	10.5455	8	8	0	0	0	0	0	0	9	9	6	6	0	0	11	11
CGATTCCCGGGCGGCGCACCA	21	60	11	-13.7273	-1.83889	-6.66835e-06	-2.06607	-3.58637	0.000335309	0.0433193	9	9	19	19	27	27	25	25	60	60	51	51	22	22	34	34	33	33	26	26	25	25	30.0909	19	19	15	15	14	14	24	24	29	29	17	17	18	18	15	15
CGCACCACCGGCCCG	15	32	9	-10.0909	-3.01818	-4.95802e-06	-3.73256	-3.61623	0.000298924	0.040387	6	6	14	14	10	10	5	5	32	32	16	16	24	24	8	8	18	18	12	12	21	21	15.0909	6	6	7	7	0	0	8	8	6	6	5	5	0	0	15	15
CGCACCGCACGTTCGTGGGGAACCTG	26	75	12	-16	-1.87129	-7.35883e-06	-2.07925	-3.63327	0.00027985	0.0386226	25	25	49	49	23	23	17	17	39	39	84	84	22	22	41	41	25	25	29	29	24	24	34.3636	19	19	9	9	13	13	9	9	17	17	19	19	35	35	36	36
CGCACCGCACGTTCGTGGGGAACCTGGCGCTAAACCATTCGTAGAC	46	25	6	-7	-7.41667	-3.25835e-06	-12.8558	-3.88267	0.000103315	0.0198994	8	8	0	0	6	6	5	5	11	11	25	25	6	6	5	5	12	12	0	0	11	11	8.09091	0	0	0	0	0	0	0	0	0	0	0	0	0	0	12	12
CGCACGGGGTCGGCGGCGACG	21	145	54	-48.9091	-1.78655	-2.55896e-05	-2.09519	-4.45852	8.25259e-06	0.00347666	116	116	118	118	181	181	86	86	87	87	135	135	89	89	123	123	107	107	99	99	81	81	111.091	76	76	52	52	42	42	106	106	65	65	49	49	43	43	102	102
CGCAGGTGTCCTAAGGCG	18	16	11	-7.72727	-3.23684	-3.84377e-06	-4.16263	-6.07089	1.27207e-09	3.56617e-06	7	7	12	12	11	11	8	8	12	12	16	16	16	16	8	8	12	12	11	11	10	10	11.1818	5	5	0	0	0	0	0	0	7	7	0	0	6	6	9	9
CGCAGGTGTCCTAAGGCGAGCTCAGGGAGG	30	14	6	-4.18182	-4.53846	-1.97054e-06	-7.41131	-3.76435	0.000166986	0.0272938	0	0	14	14	5	5	6	6	7	7	9	9	6	6	0	0	7	7	5	5	0	0	5.36364	0	0	0	0	0	0	0	0	0	0	0	0	0	0	7	7
CGCAGTCCGCCCGGAGG	17	17	8	-6.81818	-4.94737	-2.88961e-06	-4.84286	-4.29492	1.74756e-05	0.00601927	0	0	11	11	7	7	5	5	9	9	11	11	7	7	8	8	6	6	17	17	13	13	8.54545	0	0	0	0	5	5	0	0	0	0	0	0	8	8	0	0
CGCCCAGGCGGAACGATACGGCAGC	25	51	15	-13.8182	-1.8	-6.73367e-06	-2.03535	-4.4386	9.05466e-06	0.00374573	33	33	43	43	20	20	38	38	31	31	59	59	19	19	19	19	31	31	31	31	18	18	31.0909	15	15	8	8	12	12	19	19	17	17	21	21	26	26	33	33
CGCCCAGGCGGAACGATACGGCAGCGC	27	35	11	-10.1818	-1.86822	-4.97282e-06	-2.15651	-5.41137	6.25433e-08	8.29645e-05	11	11	34	34	22	22	15	15	22	22	35	35	19	19	23	23	25	25	17	17	18	18	21.9091	7	7	11	11	0	0	13	13	18	18	10	10	16	16	23	23
CGCCCCAGCTGCGGCGGGCGTCGCGGCC	28	12	5	-5.63636	-13.4	-2.26294e-06	-13.137	-4.14344	3.42142e-05	0.0096008	9	9	9	9	0	0	5	5	8	8	12	12	0	0	9	9	5	5	10	10	0	0	6.09091	0	0	0	0	0	0	0	0	0	0	0	0	0	0	0	0
CGCCCCGGGCGGGTCGCGCCGT	22	32	9	-8.63636	-2.04396	-3.97659e-06	-2.26785	-3.8536	0.000116396	0.0216232	16	16	19	19	10	10	11	11	14	14	20	20	7	7	32	32	17	17	14	14	26	26	16.9091	8	8	0	0	5	5	7	7	9	9	15	15	0	0	19	19
CGCCCGGAGGATTCAACCCGGCGGCGGGTCCGGCCGTGTC	40	11	8	-5.72727	-4.70588	-2.63677e-06	-5.468	-5.0013	5.69451e-07	0.000461624	5	5	6	6	8	8	0	0	8	8	10	10	8	8	7	7	9	9	8	8	11	11	7.27273	0	0	0	0	0	0	0	0	10	10	0	0	0	0	0	0
CGCCGAGGGCGCACCACCGGCCCGTCTCGC	30	17	3	-4.45455	-1.81667	-2.54021e-06	-2.30837	-3.94743	7.89958e-05	0.0165224	9	9	7	7	7	7	9	9	7	7	8	8	13	13	17	17	12	12	7	7	13	13	9.90909	7	7	0	0	7	7	8	8	10	10	0	0	10	10	11	11
CGCCGCGGAGCCTCGGTTGGCCTCGGATAGCCGGTCC	37	14	9	-6	-3.44444	-2.52886e-06	-3.67499	-3.55059	0.000384363	0.0476765	11	11	14	14	0	0	5	5	11	11	14	14	5	5	11	11	9	9	13	13	0	0	8.45455	0	0	5	5	7	7	7	7	0	0	0	0	0	0	8	8
CGCGACATCAGATCAGACGTGGCGACCCGCTGAATTTAA	39	14	5	-5	-5.23077	-2.38633e-06	-7.23841	-3.6049	0.000312269	0.0415603	5	5	0	0	8	8	5	5	13	13	14	14	5	5	0	0	10	10	0	0	8	8	6.18182	0	0	0	0	0	0	0	0	0	0	0	0	5	5	8	8
CGCGCATGAATGGATGAACGAGATTCCCACTGTCCCTACCTAC	43	19	5	-5.45455	-1.85714	-2.81034e-06	-2.19451	-4.0563	4.98571e-05	0.0122011	11	11	9	9	9	9	9	9	19	19	16	16	9	9	11	11	19	19	9	9	9	9	11.8182	0	0	6	6	8	8	11	11	6	6	0	0	8	8	16	16
CGCGCCGGGCCGTAC	15	25	11	-10.0909	-2.58571	-4.51537e-06	-2.81759	-4.50059	6.77651e-06	0.00301297	9	9	17	17	6	6	11	11	25	25	23	23	17	17	24	24	12	12	14	14	23	23	16.4545	0	0	17	17	0	0	6	6	7	7	10	10	9	9	10	10
CGCGCGCCGGCCGGGC	16	35	7	-9	-1.89189	-4.08728e-06	-2.06999	-3.97132	7.14761e-05	0.0156514	15	15	40	40	10	10	11	11	29	29	25	25	12	12	16	16	6	6	27	27	19	19	19.0909	10	10	9	9	6	6	10	10	14	14	6	6	12	12	17	17
CGCGCGTCCCCCGAAGAGGGGGACGGCGGAGCGAGCGCACG	41	34	6	-7.54545	-1.68033	-4.07874e-06	-2.01811	-5.54464	2.94569e-08	4.82456e-05	17	17	11	11	17	17	14	14	21	21	34	34	13	13	20	20	21	21	21	21	16	16	18.6364	12	12	10	10	10	10	14	14	11	11	0	0	15	15	20	20
CGCGCTCGCCGGCCG	15	12	7	-5	-4.4375	-2.24094e-06	-5.90318	-4.0559	4.99422e-05	0.0122011	0	0	9	9	5	5	6	6	8	8	7	7	0	0	8	8	6	6	12	12	10	10	6.45455	0	0	0	0	0	0	0	0	0	0	0	0	0	0	10	10
CGCGCTCGCCGGCCGAGGTGGGATCCCGAGGCC	33	13	6	-4.45455	-9.16667	-1.88938e-06	-14.131	-3.55629	0.000376128	0.0470917	0	0	13	13	0	0	7	7	7	7	8	8	5	5	6	6	0	0	9	9	0	0	5	0	0	0	0	0	0	0	0	0	0	0	0	0	0	6	6
CGCGCTCGCCGGCCGAGGTGGGATCCCGAGGCCTCTCCA	39	11	6	-4.27273	-3.61111	-2.00475e-06	-4.97882	-3.76163	0.000168813	0.0275364	10	10	10	10	0	0	5	5	6	6	6	6	7	7	5	5	5	5	11	11	0	0	5.90909	0	0	0	0	0	0	0	0	0	0	0	0	0	0	5	5
CGCGTCCCCCGAAGAGGGGGACGGCGGAGCGAGCGCACGGGGTCGGCGGCGAC	53	18	8	-6.90909	-2.43396	-3.54892e-06	-2.99677	-3.79179	0.000149566	0.0253368	18	18	0	0	13	13	10	10	10	10	15	15	14	14	9	9	18	18	6	6	16	16	11.7273	0	0	5	5	8	8	5	5	6	6	0	0	7	7	17	17
CGCTACGCCGCGACGAGTAG	20	57	13	-14.4545	-2.09655	-6.70574e-06	-2.35293	-3.82121	0.0001328	0.0235562	9	9	37	37	28	28	17	17	38	38	65	65	15	15	17	17	23	23	18	18	37	37	27.6364	18	18	10	10	10	10	11	11	18	18	8	8	23	23	17	17
CGCTACGCCGCGACGAGTAGGA	22	48	8	-9.09091	-1.75758	-4.50051e-06	-2.03415	-3.79667	0.000146651	0.0250405	10	10	34	34	22	22	17	17	20	20	48	48	12	12	15	15	18	18	22	22	14	14	21.0909	15	15	0	0	9	9	15	15	18	18	8	8	12	12	18	18
CGCTACGCCGCGACGAGTAGGAGGG	25	27	11	-10.5455	-1.75325	-5.92939e-06	-2.17167	-7.88843	3.06029e-15	4.09334e-11	15	15	25	25	25	25	21	21	29	29	31	31	34	34	28	28	17	17	27	27	18	18	24.5455	12	12	11	11	13	13	16	16	18	18	15	15	21	21	19	19
CGCTGCGGGATGAACCGAACGCCGGG	26	49	13	-15.4545	-1.91892	-7.45961e-06	-2.21171	-5.79268	6.92709e-09	1.40741e-05	28	28	51	51	21	21	35	35	32	32	54	54	24	24	38	38	29	29	25	25	18	18	32.2727	18	18	5	5	10	10	15	15	16	16	17	17	13	13	37	37
CGCTGCGGGATGAACCGAACGCCGGGT	27	69	9	-15.2727	-1.77778	-7.50403e-06	-2.07479	-4.72335	2.3199e-06	0.00138941	22	22	74	74	27	27	31	31	35	35	56	56	21	21	41	41	25	25	26	26	26	26	34.9091	24	24	5	5	6	6	13	13	27	27	16	16	15	15	46	46
CGCTGGCGTGGAGCCGGGCGTGGAATGCGAGTGCCTAGTGGG	42	14	8	-4.36364	-2.26316	-2.37373e-06	-3.03306	-4.29606	1.73863e-05	0.00600969	5	5	5	5	9	9	7	7	8	8	14	14	9	9	5	5	12	12	7	7	5	5	7.81818	0	0	0	0	0	0	0	0	8	8	0	0	6	6	10	10
CGGAACGATACGGCAGCGCCGCGGAGCCTCGGTTGGCC	38	28	7	-5.90909	-1.98485	-3.28605e-06	-2.69783	-3.95661	7.60197e-05	0.0163034	8	8	14	14	12	12	8	8	20	20	13	13	9	9	7	7	17	17	10	10	13	13	11.9091	0	0	0	0	0	0	6	6	11	11	0	0	5	5	28	28
CGGACCAAGGAGTCTAACACGTGCGCGAGTCG	32	53	14	-13.2727	-1.74112	-6.86744e-06	-2.08649	-4.72549	2.29564e-06	0.00138294	28	28	59	59	39	39	26	26	33	33	45	45	20	20	24	24	25	25	30	30	14	14	31.1818	21	21	6	6	12	12	10	10	27	27	9	9	15	15	45	45
CGGAGCCCCGCGGACGC	17	21	7	-5.36364	-1.7375	-2.88029e-06	-2.12045	-4.25537	2.08703e-05	0.00687853	8	8	15	15	15	15	6	6	21	21	14	14	8	8	11	11	10	10	13	13	18	18	12.6364	6	6	7	7	0	0	9	9	13	13	0	0	9	9	18	18
CGGCAGCAGCACTCGCCGAATCCCGGGGCCGAGGGAGCG	39	51	14	-13.4545	-1.73267	-7.30255e-06	-2.10011	-3.94959	7.82855e-05	0.0164901	30	30	15	15	17	17	24	24	48	48	31	31	40	40	62	62	31	31	21	21	31	31	31.8182	13	13	16	16	28	28	22	22	23	23	11	11	16	16	15	15
CGGCAGCAGCACTCGCCGAATCCCGGGGCCGAGGGAGCGAGA	42	37	11	-11.4545	-2.01613	-6.23205e-06	-2.48131	-6.74374	1.54363e-11	9.17647e-08	18	18	14	14	20	20	18	18	20	20	30	30	37	37	27	27	28	28	22	22	16	16	22.7273	8	8	9	9	16	16	12	12	21	21	0	0	14	14	19	19
CGGCAGCAGCACTCGCCGAATCCCGGGGCCGAGGGAGCGAGACC	44	66	26	-20.4545	-1.98684	-1.09598e-05	-2.44904	-3.85166	0.000117321	0.0217698	44	44	19	19	30	30	23	23	47	47	59	59	48	48	37	37	73	73	23	23	50	50	41.1818	9	9	27	27	26	26	16	16	30	30	7	7	17	17	43	43
CGGCCCACGGCCCTGGCGGAGC	22	60	17	-14	-1.98089	-6.59765e-06	-2.26354	-3.73903	0.000184734	0.0292708	20	20	33	33	19	19	14	14	40	40	60	60	15	15	26	26	35	35	31	31	18	18	28.2727	6	6	11	11	9	9	17	17	28	28	0	0	21	21	40	40
CGGCCGATCGAAAGGGAGTCGGGTTCAGATCCCCGAATCCGGAGTG	46	37	13	-13.0909	-2	-6.72348e-06	-2.3133	-3.69567	0.000219305	0.0328813	32	32	0	0	37	37	20	20	26	26	36	36	24	24	29	29	37	37	15	15	32	32	26.1818	6	6	18	18	20	20	16	16	20	20	13	13	5	5	21	21
CGGCCGTCGCCGGCAGTCGAGAGTGGACGGGAGC	34	13	7	-5	-5.58333	-2.34453e-06	-7.7137	-3.58625	0.000335472	0.0433193	0	0	9	9	13	13	5	5	9	9	7	7	6	6	0	0	9	9	9	9	0	0	6.09091	0	0	0	0	0	0	0	0	0	0	0	0	0	0	7	7
CGGCGCGCGCGCGCGCGCGTGTGGTGTGCGTC	32	12	6	-4.90909	-4	-2.24056e-06	-5.37991	-3.73599	0.000186975	0.0295094	11	11	6	6	0	0	5	5	11	11	12	12	6	6	9	9	6	6	6	6	0	0	6.54545	0	0	0	0	0	0	0	0	0	0	0	0	6	6	12	12
CGGCGGAGCGAGCGCACGGGGTCGGCGGC	29	24	5	-7.09091	-2.25806	-3.23926e-06	-2.49761	-4.16746	3.08011e-05	0.00887581	7	7	24	24	15	15	13	13	14	14	19	19	12	12	9	9	12	12	8	8	7	7	12.7273	0	0	7	7	10	10	0	0	9	9	9	9	0	0	10	10
CGGCGGGTCCGGCCGTGTCGGCGGCCC	27	24	4	-5.90909	-2.06557	-2.8523e-06	-2.38982	-4.41425	1.01363e-05	0.00408292	11	11	9	9	15	15	9	9	12	12	24	24	7	7	10	10	9	9	6	6	14	14	11.4545	10	10	5	5	5	5	6	6	7	7	5	5	6	6	0	0
CGGCGGGTCCGGCCGTGTCGGCGGCCCG	28	25	6	-8.27273	-2.82	-3.74226e-06	-3.27409	-5.05148	4.38394e-07	0.000382582	9	9	25	25	9	9	13	13	13	13	20	20	6	6	14	14	9	9	11	11	12	12	12.8182	0	0	0	0	0	0	5	5	6	6	8	8	0	0	11	11
CGGGACATGTGGCGTAC	17	12	7	-5.09091	-4.29412	-2.31189e-06	-5.43626	-4.22928	2.34446e-05	0.00748121	0	0	9	9	9	9	6	6	12	12	11	11	7	7	6	6	0	0	7	7	6	6	6.63636	0	0	0	0	0	0	0	0	5	5	0	0	0	0	7	7
CGGGCCCATACCCGGCCGTCGCCGGCAGTCGAG	33	486	90	-105.364	-1.86687	-4.87927e-05	-2.03721	-3.57974	0.000343935	0.0439176	252	252	206	206	163	163	88	88	288	288	541	541	171	171	254	254	225	225	128	128	180	180	226.909	69	69	99	99	84	84	102	102	168	168	120	120	168	168	150	150
CGGGCCCATACCCGGCCGTCGCCGGCAGTCGAGAGTGG	38	24	3	-5.90909	-2.06557	-2.79078e-06	-2.32273	-4.12768	3.66445e-05	0.0100706	6	6	8	8	10	10	7	7	17	17	24	24	9	9	9	9	13	13	10	10	13	13	11.4545	0	0	0	0	9	9	5	5	8	8	7	7	6	6	6	6
CGGGGCCGAGGGAGCGAGAC	20	24	7	-8.18182	-1.87379	-4.07415e-06	-2.17399	-4.87576	1.08391e-06	0.000783675	15	15	23	23	16	16	11	11	24	24	23	23	11	11	13	13	24	24	16	16	17	17	17.5455	0	0	10	10	5	5	0	0	19	19	7	7	13	13	19	19
CGGGGCCGAGGGAGCGAGACCCG	23	11	6	-5	-3.5	-2.23926e-06	-3.71588	-4.62249	3.7917e-06	0.0019824	9	9	10	10	6	6	7	7	6	6	11	11	8	8	6	6	0	0	8	8	6	6	7	0	0	0	0	5	5	0	0	5	5	0	0	0	0	0	0
CGGGTTGCTTGGGAATGC	18	10	7	-4.54545	-4.33333	-2.00594e-06	-5.34991	-3.8171	0.000135028	0.0237803	7	7	6	6	0	0	5	5	8	8	10	10	0	0	7	7	10	10	7	7	5	5	5.90909	0	0	0	0	0	0	0	0	0	0	0	0	0	0	7	7
CGGTCCTGACGTGCAAATCGGTCGTCCGACCTGGGTATAGGGGC	44	15	8	-6.09091	-4.52632	-2.77846e-06	-5.90951	-3.83389	0.000126133	0.0228189	13	13	7	7	6	6	6	6	9	9	15	15	0	0	0	0	8	8	9	9	13	13	7.81818	0	0	0	0	6	6	0	0	0	0	0	0	0	0	13	13
CGGTGCGCCGCGACCGGCTCCGGGACGGCTGGGAAGGCCC	40	16	5	-4.81818	-5.81818	-2.35588e-06	-8.19639	-3.55987	0.000371033	0.0465627	16	16	0	0	5	5	6	6	0	0	5	5	9	9	7	7	5	5	5	5	6	6	5.81818	0	0	5	5	0	0	0	0	0	0	0	0	0	0	6	6
CGGTGGCCATGGAAGTCGGAATCCGCTAAGGAG	33	14	9	-5.45455	-2.71429	-2.57647e-06	-3.3066	-4.59703	4.28559e-06	0.0021513	7	7	13	13	9	9	9	9	10	10	5	5	6	6	14	14	7	7	9	9	6	6	8.63636	0	0	5	5	0	0	0	0	0	0	5	5	0	0	12	12
CGTAAGGGAAAGTTGAAAAGAACTTTGAAGAGAGAGTTCA	40	19	6	-5.63636	-2.01639	-2.93201e-06	-2.56859	-3.64104	0.000271536	0.0378659	11	11	16	16	15	15	19	19	16	16	12	12	5	5	7	7	6	6	9	9	7	7	11.1818	8	8	0	0	9	9	0	0	7	7	0	0	6	6	19	19
CGTAGCGGTCCTGACGTGCAAATC	24	12	7	-4	-2.29412	-2.20384e-06	-3.20236	-4.41154	1.02637e-05	0.00410824	8	8	7	7	7	7	7	7	6	6	11	11	9	9	5	5	7	7	6	6	5	5	7.09091	0	0	0	0	0	0	0	0	5	5	0	0	0	0	12	12
CGTAGCGGTCCTGACGTGCAAATCGGTCG	29	35	8	-8.09091	-1.78761	-4.00435e-06	-2.07731	-3.75541	0.000173056	0.0278605	15	15	34	34	15	15	16	16	20	20	35	35	11	11	14	14	12	12	10	10	20	20	18.3636	8	8	7	7	0	0	7	7	11	11	8	8	10	10	20	20
CGTCCGCTGGGGGCGGGGAGCGGTCGGGCGGC	32	21	6	-6.18182	-2.47826	-2.97547e-06	-3.05933	-3.84776	0.000119201	0.021916	13	13	5	5	11	11	13	13	14	14	21	21	0	0	9	9	12	12	7	7	9	9	10.3636	9	9	0	0	0	0	0	0	5	5	5	5	0	0	11	11
CGTCTCGTCGCGCGCGCGTCCGCTGGGGGC	30	19	8	-6.63636	-2.25862	-3.23953e-06	-2.73972	-5.02676	4.98843e-07	0.000419205	5	5	14	14	13	13	9	9	11	11	13	13	5	5	13	13	11	11	18	18	19	19	11.9091	13	13	0	0	6	6	6	6	9	9	0	0	0	0	13	13
CGTGTTAGGACCCGAAAGATGGTGAACTATGCCTGGG	37	50	11	-10.0909	-1.79286	-5.09678e-06	-2.14024	-3.9525	7.73403e-05	0.0163634	22	22	50	50	19	19	17	17	27	27	36	36	12	12	8	8	17	17	22	22	21	21	22.8182	17	17	0	0	10	10	6	6	12	12	14	14	6	6	34	34
CGTGTTAGGACCCGAAAGATGGTGAACTATGCCTGGGCAG	40	65	28	-17.4545	-1.7218	-9.58038e-06	-2.13844	-4.13871	3.49264e-05	0.00975049	31	31	44	44	51	51	48	48	47	47	71	71	15	15	23	23	44	44	35	35	49	49	41.6364	16	16	15	15	20	20	18	18	21	21	15	15	15	15	79	79
CGTGTTAGGACCCGAAAGATGGTGAACTATGCCTGGGCAGGGCGAA	46	12	8	-6.09091	-7.7	-2.76637e-06	-12.9641	-5.49088	3.99936e-08	5.99934e-05	8	8	0	0	8	8	8	8	8	8	12	12	0	0	9	9	9	9	8	8	7	7	7	0	0	0	0	0	0	0	0	0	0	0	0	0	0	10	10
CGTTCCGAAGGGACGGGCGATGGCCTCCG	29	16	10	-6.18182	-2.83784	-3.04359e-06	-3.85101	-4.17108	3.03156e-05	0.00878319	16	16	10	10	0	0	14	14	10	10	9	9	11	11	14	14	8	8	8	8	5	5	9.54545	0	0	0	0	0	0	5	5	6	6	0	0	0	0	15	15
CTAAATACCGGCACGAGACCG	21	32	7	-7.27273	-1.81633	-3.75854e-06	-2.21122	-4.16578	3.10284e-05	0.00891441	11	11	16	16	16	16	9	9	22	22	32	32	13	13	18	18	15	15	15	15	11	11	16.1818	16	16	0	0	0	0	7	7	12	12	8	8	10	10	19	19
CTAACCTCCCTGTTCTTATGAATTCGAACAGCATACCC	38	18	7	-5.36364	-3.10714	-2.85601e-06	-5.20751	-3.79087	0.000150119	0.0253368	13	13	0	0	7	7	13	13	5	5	5	5	6	6	8	8	7	7	17	17	6	6	7.90909	0	0	0	0	0	0	0	0	5	5	0	0	0	0	5	5
CTAAGGCTAAATACCGGCACGAGACCG	27	53	7	-10.0909	-2.14433	-4.7593e-06	-2.47859	-3.56989	0.000357126	0.0452062	20	20	19	19	16	16	13	13	22	22	53	53	13	13	16	16	14	14	10	10	12	12	18.9091	14	14	6	6	9	9	6	6	17	17	0	0	9	9	10	10
CTAATTAGTGACGCGC	16	9	6	-4.36364	-5	-1.87513e-06	-5.4281	-4.07936	4.51598e-05	0.0114873	0	0	7	7	7	7	5	5	6	6	8	8	0	0	7	7	9	9	6	6	5	5	5.45455	0	0	0	0	0	0	0	0	5	5	0	0	0	0	0	0
CTACCCTACGCCGGCAGG	18	26	10	-10.2727	-6.94737	-4.50352e-06	-10.0124	-6.80153	1.03516e-11	6.39043e-08	12	12	19	19	7	7	8	8	14	14	26	26	6	6	11	11	10	10	13	13	6	6	12	0	0	0	0	0	0	0	0	5	5	0	0	0	0	8	8
CTACGCCGCGACGAG	15	23	13	-10.9091	-4.15789	-4.77539e-06	-4.55524	-6.1906	5.99351e-10	2.09132e-06	12	12	14	14	12	12	8	8	16	16	23	23	11	11	19	19	7	7	20	20	16	16	14.3636	0	0	0	0	0	0	0	0	0	0	9	9	0	0	13	13
CTACGCCGCGACGAGT	16	43	10	-11.5455	-2.04098	-5.26283e-06	-2.20753	-4.78399	1.71848e-06	0.00109456	15	15	26	26	21	21	23	23	22	22	43	43	20	20	18	18	18	18	20	20	23	23	22.6364	10	10	11	11	5	5	0	0	14	14	18	18	13	13	12	12
CTACTTGGATAACTGTGGTAATTCTAGAGCTAATACATGCCG	42	714	250	-213.364	-1.67423	-0.000126332	-2.1044	-4.04604	5.20911e-05	0.012573	849	849	135	135	621	621	597	597	466	466	576	576	451	451	676	676	679	679	264	264	514	514	529.818	242	242	435	435	442	442	419	419	421	421	280	280	182	182	321	321
CTACTTGGATAACTGTGGTAATTCTAGAGCTAATACATGCCGACG	45	74	26	-26.5455	-2.21162	-1.27975e-05	-2.45781	-3.70293	0.000213123	0.0324389	79	79	12	12	68	68	44	44	70	70	61	61	26	26	46	46	59	59	22	22	46	46	48.4545	6	6	39	39	42	42	22	22	23	23	20	20	21	21	29	29
CTAGATAACCTCGGGC	16	38	11	-11.1818	-2.17143	-5.12989e-06	-2.46176	-4.10715	4.00573e-05	0.0106846	15	15	38	38	13	13	7	7	31	31	36	36	11	11	13	13	19	19	17	17	28	28	20.7273	8	8	11	11	9	9	5	5	7	7	6	6	19	19	22	22
CTAGTAAGCCTCTACC	16	13	7	-4.63636	-2.75862	-2.34941e-06	-4.00743	-4.37914	1.19151e-05	0.00453191	9	9	0	0	5	5	8	8	12	12	6	6	6	6	8	8	7	7	13	13	6	6	7.27273	5	5	0	0	0	0	6	6	0	0	0	0	0	0	6	6
CTCAGTAACGGCGAGT	16	11	7	-4.81818	-5.41667	-2.23136e-06	-7.50361	-3.78449	0.000154027	0.0257558	5	5	7	7	7	7	0	0	10	10	11	11	8	8	0	0	9	9	8	8	0	0	5.90909	0	0	0	0	0	0	0	0	6	6	0	0	0	0	6	6
CTCCCACGGCGCGACCGCTC	20	24	5	-7	-2.01316	-3.48821e-06	-2.29355	-6.28538	3.27064e-10	1.24991e-06	12	12	10	10	17	17	5	5	24	24	18	18	16	16	15	15	14	14	10	10	12	12	13.9091	7	7	8	8	7	7	0	0	10	10	9	9	5	5	10	10
CTCCCGTGGAGCAGAAGGGC	20	17	5	-5.45455	-2.2766	-2.63999e-06	-2.79303	-4.00232	6.27234e-05	0.0141997	5	5	15	15	6	6	11	11	13	13	17	17	7	7	9	9	11	11	5	5	8	8	9.72727	7	7	0	0	0	0	0	0	5	5	0	0	11	11	8	8
CTCCGGGACGGCTGGGAAGGC	21	27	8	-8.45455	-2.30986	-3.89056e-06	-2.58955	-3.63742	0.000275379	0.0381697	9	9	27	27	11	11	13	13	19	19	14	14	18	18	12	12	12	12	21	21	8	8	14.9091	6	6	0	0	6	6	0	0	7	7	11	11	0	0	20	20
CTCGCCGGCCGAGGTGGGATCCCGAGGCC	29	32	7	-7.63636	-1.75	-3.868e-06	-2.01086	-3.54163	0.000397657	0.0484936	17	17	15	15	14	14	12	12	22	22	5	5	20	20	37	37	15	15	29	29	10	10	17.8182	11	11	11	11	8	8	11	11	12	12	7	7	8	8	18	18
CTCGCCTCGGCCGGCGCCTAGCAGCCGACTTAGAACTGGTGCGGACC	47	18	8	-6.72727	-4.7	-3.28448e-06	-6.57959	-3.57585	0.000349094	0.0444701	15	15	0	0	0	0	13	13	8	8	10	10	7	7	5	5	12	12	6	6	18	18	8.54545	0	0	0	0	6	6	0	0	0	0	0	0	0	0	14	14
CTCGCGCCGGGCCGTACCCATATCCGCAGCAGGT	34	8	6	-3.36364	-3.05556	-1.6336e-06	-4.19473	-3.88902	0.000100649	0.0195109	5	5	7	7	7	7	5	5	5	5	8	8	6	6	0	0	5	5	0	0	7	7	5	7	7	0	0	0	0	0	0	6	6	0	0	0	0	5	5
CTCGGCCGATCGAAAGGG	18	18	10	-6.18182	-2.65854	-2.89082e-06	-3.25166	-3.66593	0.000246442	0.0356666	5	5	17	17	0	0	8	8	10	10	18	18	11	11	9	9	12	12	13	13	6	6	9.90909	0	0	6	6	0	0	0	0	9	9	0	0	0	0	9	9
CTCGGTTGGCCTCGGAT	17	45	15	-12.8182	-1.82941	-5.88762e-06	-2.02395	-3.94146	8.09889e-05	0.0167302	22	22	42	42	20	20	14	14	42	42	50	50	13	13	41	41	13	13	29	29	25	25	28.2727	12	12	18	18	8	8	5	5	11	11	12	12	27	27	29	29
CTGAAAATGGATGGCGCTGGAG	22	58	11	-13	-1.88272	-6.39986e-06	-2.23371	-4.24171	2.21826e-05	0.00716394	23	23	64	64	25	25	29	29	36	36	31	31	15	15	24	24	24	24	19	19	15	15	27.7273	17	17	6	6	8	8	6	6	13	13	14	14	8	8	46	46
CTGAGAGATGGGCGAGCGCCGTTCCGAAGGGACGGGCGATG	41	35	11	-9.63636	-1.83465	-5.1025e-06	-2.23916	-4.76661	1.87352e-06	0.00117928	26	26	22	22	25	25	23	23	19	19	35	35	19	19	6	6	21	21	20	20	17	17	21.1818	10	10	5	5	12	12	13	13	12	12	0	0	10	10	31	31
CTGCGGGATGAACCGAACGCCGGGTTAAGG	30	21	8	-6.36364	-3.59259	-2.78699e-06	-4.08568	-3.55989	0.000371012	0.0465627	9	9	21	21	10	10	5	5	14	14	16	16	6	6	0	0	8	8	8	8	0	0	8.81818	0	0	0	0	5	5	0	0	5	5	0	0	0	0	8	8
CTGCGGGATGAACCGAACGCCGGGTTAAGGC	31	28	7	-6.81818	-1.83333	-3.44052e-06	-2.21026	-3.73195	0.000190001	0.0298987	13	13	27	27	15	15	11	11	15	15	28	28	8	8	15	15	10	10	15	15	8	8	15	13	13	6	6	0	0	0	0	9	9	10	10	0	0	22	22
CTGCTCAGTACGAGAGGAACCGC	23	26	7	-7.36364	-2.09459	-3.47159e-06	-2.3867	-4.0013	6.29964e-05	0.0142415	15	15	24	24	13	13	0	0	14	14	26	26	17	17	14	14	12	12	10	10	10	10	14.0909	6	6	6	6	7	7	8	8	7	7	0	0	7	7	10	10
CTGGAAAGGCGGCCG	15	13	7	-5.90909	-14	-2.45812e-06	-21.1486	-3.76906	0.000163867	0.0270596	10	10	11	11	0	0	0	0	8	8	9	9	7	7	12	12	0	0	13	13	0	0	6.36364	0	0	0	0	0	0	0	0	0	0	0	0	0	0	5	5
CTGGAAAGTGCACTTGGACGAACAAA	26	41	13	-11.6364	-4.12195	-5.40456e-06	-5.6468	-4.42909	9.4633e-06	0.00389471	14	14	14	14	10	10	12	12	17	17	14	14	13	13	20	20	5	5	41	41	9	9	15.3636	8	8	0	0	0	0	0	0	5	5	0	0	0	0	12	12
CTGGCATGTTGGAACAA	17	20	2	-5.27273	-2	-2.44725e-06	-2.21908	-4.2982	1.72189e-05	0.00596928	7	7	20	20	6	6	6	6	17	17	7	7	8	8	9	9	8	8	15	15	13	13	10.5455	7	7	6	6	7	7	0	0	7	7	6	6	5	5	9	9
CTGGCGCTGCGGGATG	16	19	9	-8.72727	-7	-3.77624e-06	-8.13981	-4.84599	1.25981e-06	0.000873765	6	6	12	12	9	9	0	0	18	18	16	16	8	8	7	7	8	8	19	19	9	9	10.1818	0	0	0	0	0	0	0	0	0	0	0	0	10	10	6	6
CTGGCGTGGAGCCGGGCGTGG	21	29	10	-8.54545	-3.13636	-3.65192e-06	-3.6044	-3.9527	7.72733e-05	0.0163634	10	10	29	29	7	7	7	7	13	13	20	20	0	0	14	14	8	8	17	17	13	13	12.5455	0	0	0	0	0	0	10	10	0	0	0	0	0	0	10	10
CTGGCGTGGAGCCGGGCGTGGAATGCGAGTGCCTAGTGG	39	29	10	-8.45455	-1.78151	-4.28119e-06	-2.08044	-4.8489	1.24151e-06	0.000868879	23	23	24	24	16	16	17	17	24	24	25	25	13	13	18	18	11	11	27	27	14	14	19.2727	7	7	7	7	8	8	9	9	15	15	12	12	0	0	29	29
CTGGCGTGGAGCCGGGCGTGGAATGCGAGTGCCTAGTGGGCC	42	53	23	-16.4545	-1.7605	-8.34523e-06	-2.07601	-5.81501	6.0629e-09	1.28045e-05	44	44	34	34	41	41	37	37	38	38	52	52	28	28	32	32	30	30	47	47	36	36	38.0909	8	8	12	12	13	13	13	13	23	23	19	19	13	13	61	61
CTGGGTCGGTCGGGCTGGGGCGC	23	36	9	-9.09091	-1.7874	-4.28111e-06	-2.02246	-3.80111	0.000144049	0.0247813	12	12	42	42	13	13	25	25	19	19	28	28	6	6	30	30	12	12	27	27	13	13	20.6364	11	11	6	6	12	12	10	10	16	16	9	9	7	7	29	29
CTGGTTCCCTCCGAAGTTTCCCTCAGGATAG	31	17	4	-4.72727	-1.86667	-2.63966e-06	-2.33564	-4.83261	1.34755e-06	0.000916493	10	10	16	16	8	8	13	13	8	8	9	9	17	17	13	13	6	6	5	5	7	7	10.1818	5	5	5	5	5	5	6	6	12	12	0	0	7	7	9	9
CTGTGGGATTATGACTGAACGCCTCTAAGTCAGAATCC	38	30	9	-9.63636	-2.24706	-4.69483e-06	-2.79483	-4.29188	1.77167e-05	0.00606328	16	16	29	29	11	11	13	13	30	30	19	19	7	7	7	7	11	11	29	29	19	19	17.3636	8	8	0	0	0	0	5	5	14	14	5	5	9	9	15	15
CTTCCCGTGGATCGCCCCAGCTG	23	54	17	-18.2727	-1.88938	-9.04594e-06	-2.21542	-4.52158	6.1379e-06	0.00282287	25	25	63	63	53	53	28	28	60	60	61	61	26	26	35	35	38	38	16	16	22	22	38.8182	18	18	15	15	14	14	20	20	20	20	15	15	21	21	42	42
CTTCGGGATAAGGATTGGCTCTAAGGGCTGGGTC	34	60	11	-13	-2.0916	-6.14702e-06	-2.43949	-3.79469	0.000147831	0.0251356	24	24	60	60	17	17	21	21	44	44	20	20	25	25	29	29	9	9	13	13	12	12	24.9091	18	18	0	0	6	6	12	12	11	11	10	10	10	10	29	29
CTTCTGGCGCCAAGCGCCCGGCCGCT	26	19	9	-6.09091	-3.23333	-2.62349e-06	-3.34568	-3.95238	7.73781e-05	0.0163634	9	9	6	6	11	11	0	0	12	12	7	7	6	6	19	19	9	9	9	9	9	9	8.81818	0	0	5	5	6	6	5	5	9	9	0	0	0	0	0	0
CTTCTGGGTCGGGGTTTCGTACGTAGCAGAGCAGCTCC	38	27	10	-7.54545	-1.79808	-3.60091e-06	-2.04344	-3.65145	0.000260768	0.0369094	19	19	32	32	10	10	6	6	25	25	29	29	10	10	14	14	17	17	17	17	8	8	17	7	7	8	8	15	15	6	6	10	10	5	5	10	10	24	24
CTTGAAGCCTAGGGCGCGGGC	21	34	9	-9.09091	-2.26582	-4.26227e-06	-2.63235	-4.68962	2.73719e-06	0.00155794	8	8	15	15	16	16	17	17	22	22	34	34	6	6	18	18	9	9	15	15	19	19	16.2727	11	11	7	7	5	5	0	0	7	7	7	7	10	10	15	15
CTTGCGTTGATTACG	15	19	11	-5.63636	-2.44186	-2.73971e-06	-3.11754	-3.77116	0.000162491	0.0269432	5	5	19	19	11	11	7	7	7	7	11	11	11	11	15	15	7	7	6	6	6	6	9.54545	0	0	7	7	0	0	0	0	12	12	0	0	0	0	18	18
CTTGGAAAGCGTCGCGGT	18	18	6	-6.81818	-2.53061	-3.1075e-06	-2.77908	-3.89953	9.63794e-05	0.0189347	9	9	16	16	11	11	6	6	17	17	12	12	10	10	9	9	8	8	18	18	8	8	11.2727	5	5	0	0	0	0	7	7	0	0	13	13	0	0	14	14
CTTGGAAAGCGTCGCGGTT	19	43	6	-9.45455	-1.832	-4.46064e-06	-2.06856	-4.48889	7.15946e-06	0.0031312	10	10	48	48	18	18	13	13	28	28	27	27	12	12	21	21	18	18	18	18	16	16	20.8182	13	13	13	13	5	5	5	5	12	12	12	12	7	7	22	22
CTTGGCCGATCGAAAGGGAGTCGGGTTCAGATCCCCGAATCCGGAGTG	48	99	39	-35.8182	-2.07065	-1.80464e-05	-2.36655	-3.79526	0.00014749	0.0251042	106	106	8	8	88	88	50	50	107	107	77	77	59	59	75	75	88	88	35	35	69	69	69.2727	14	14	23	23	46	46	30	30	65	65	33	33	34	34	50	50
CTTTTGGTAAGCAGAACTGGCGCTGCGGGATGAACCGA	38	27	5	-5	-1.7971	-2.90844e-06	-2.46171	-3.80986	0.000139044	0.0243289	8	8	17	17	11	11	10	10	12	12	16	16	9	9	8	8	12	12	9	9	12	12	11.2727	7	7	0	0	0	0	0	0	9	9	0	0	6	6	27	27
GAAAATGGATGGCGCTGGAGCG	22	8	5	-4.45455	#DIV/0!	-1.9564e-06	#DIV/0!	-4.83485	1.33248e-06	0.0009101	6	6	0	0	0	0	5	5	6	6	6	6	7	7	5	5	6	6	8	8	0	0	4.45455	0	0	0	0	0	0	0	0	0	0	0	0	0	0	0	0
GAAAATGGATGGCGCTGGAGCGTCGGGCCCATACCCGG	38	55	12	-13.1818	-1.71078	-7.05308e-06	-2.03778	-3.54147	0.000397899	0.0484936	16	16	24	24	37	37	30	30	47	47	60	60	22	22	18	18	26	26	27	27	42	42	31.7273	18	18	5	5	8	8	6	6	29	29	19	19	20	20	34	34
GAAAGCGTCGCGGTTCCG	18	17	8	-4.63636	-2.30769	-2.41925e-06	-3.2079	-3.72208	0.000197588	0.0308206	5	5	14	14	10	10	5	5	7	7	17	17	8	8	0	0	6	6	8	8	10	10	8.18182	6	6	0	0	0	0	5	5	0	0	0	0	0	0	12	12
GAACCGCAGGTTCAGACATTTGGTG	25	29	10	-11	-2.08036	-5.63613e-06	-2.52904	-4.07538	4.59389e-05	0.0116429	26	26	19	19	10	10	14	14	20	20	28	28	34	34	31	31	18	18	19	19	14	14	21.1818	5	5	7	7	7	7	9	9	12	12	10	10	6	6	25	25
GAACGATACGGCAGCGC	17	22	9	-7.63636	-1.97674	-3.72752e-06	-2.23473	-3.963	7.40148e-05	0.016054	12	12	19	19	8	8	8	8	22	22	21	21	17	17	12	12	12	12	17	17	22	22	15.4545	0	0	6	6	0	0	11	11	16	16	12	12	12	12	21	21
GAACGGGCTTGGCGGAATCAGCGG	24	11	6	-3.09091	-2.21429	-1.74803e-06	-2.96478	-3.62323	0.00029095	0.0395761	0	0	5	5	6	6	5	5	6	6	5	5	11	11	7	7	6	6	5	5	6	6	5.63636	0	0	0	0	0	0	0	0	7	7	0	0	0	0	9	9
GAATCAGGGTTCGATTCCGGAGAGGGAGCCTGAGAAACGGCT	42	21	5	-5.36364	-2.13462	-2.74084e-06	-2.74287	-4.07131	4.6749e-05	0.0117981	11	11	11	11	8	8	8	8	9	9	17	17	5	5	7	7	10	10	15	15	10	10	10.0909	0	0	0	0	5	5	0	0	0	0	0	0	8	8	21	21
GAATCCCGCCCAGGCGGAACGATACGGCAGCG	32	17	8	-6.54545	-3.4	-3.00057e-06	-4.01045	-5.18214	2.1935e-07	0.000224251	5	5	17	17	8	8	10	10	10	10	13	13	9	9	8	8	6	6	8	8	8	8	9.27273	0	0	0	0	0	0	5	5	0	0	5	5	6	6	14	14
GACCCGAAAGATGGTGAACTATGCCTGGGCAGGGCGA	37	16	4	-3.63636	-1.63492	-2.38605e-06	-2.24531	-3.7172	0.00020144	0.0312558	6	6	7	7	6	6	6	6	14	14	10	10	15	15	7	7	12	12	9	9	11	11	9.36364	7	7	0	0	0	0	0	0	10	10	0	0	5	5	16	16
GACCCTGTTGAGCTTGACTCTAGTCTGGC	29	35	9	-9.27273	-1.7907	-4.6573e-06	-2.09741	-4.26786	1.97357e-05	0.00656857	13	13	34	34	8	8	14	14	27	27	35	35	22	22	18	18	25	25	19	19	16	16	21	14	14	11	11	0	0	7	7	10	10	10	10	12	12	26	26
GACCTGCTTCTGGGTCGGGGTTTCGTAC	28	23	8	-6.18182	-2.88889	-2.97354e-06	-4.00594	-3.83789	0.000124095	0.022583	7	7	23	23	8	8	7	7	7	7	14	14	8	8	6	6	12	12	12	12	0	0	9.45455	0	0	0	0	0	0	6	6	0	0	0	0	0	0	19	19
GACGAGTAGGAGGGCCGC	18	14	8	-4.27273	-2.20513	-2.32237e-06	-2.80511	-3.91674	8.97535e-05	0.0180302	6	6	12	12	8	8	9	9	6	6	6	6	14	14	8	8	6	6	5	5	6	6	7.81818	0	0	0	0	0	0	0	0	7	7	0	0	10	10	11	11
GACGTGCAAATCGGTCGTCCGACCTGGGT	29	25	4	-6.18182	-1.74725	-3.15984e-06	-2.07844	-4.0433	5.27047e-05	0.0125886	11	11	22	22	16	16	8	8	21	21	25	25	8	8	11	11	10	10	18	18	9	9	14.4545	12	12	0	0	8	8	8	8	11	11	0	0	8	8	18	18
GAGAAGCCGGCGGGAG	16	25	8	-7.36364	-3.6129	-3.07832e-06	-3.83559	-3.59598	0.000323171	0.0423095	5	5	25	25	7	7	6	6	20	20	15	15	5	5	9	9	5	5	7	7	8	8	10.1818	5	5	0	0	0	0	0	0	0	0	10	10	0	0	10	10
GAGAGAGTTCAAGAGGGCGTG	21	10	5	-4.90909	#DIV/0!	-2.14708e-06	#DIV/0!	-4.71936	2.36591e-06	0.00140647	5	5	8	8	5	5	7	7	6	6	6	6	7	7	0	0	0	0	10	10	0	0	4.90909	0	0	0	0	0	0	0	0	0	0	0	0	0	0	0	0
GAGAGGTGTAGAATAAGTGGGAGGCCCCT	29	14	6	-4.81818	-4.78571	-2.12531e-06	-5.94217	-3.93259	8.40346e-05	0.0172263	7	7	14	14	0	0	6	6	6	6	7	7	7	7	5	5	5	5	10	10	0	0	6.09091	0	0	0	0	5	5	0	0	0	0	0	0	0	0	9	9
GAGCCCCGCGGACGCTACGCCGCGACGAGTAGGAGGGC	38	31	7	-6.90909	-1.76768	-3.62076e-06	-2.12404	-3.9719	7.13032e-05	0.0156349	25	25	15	15	17	17	15	15	17	17	31	31	8	8	7	7	11	11	15	15	14	14	15.9091	6	6	8	8	6	6	6	6	13	13	0	0	10	10	18	18
GAGCCTCGGTTGGCCTCGGATAGCCGGT	28	48	18	-15	-1.90164	-7.54439e-06	-2.22724	-4.31504	1.59577e-05	0.00564736	33	33	22	22	16	16	18	18	41	41	54	54	35	35	45	45	38	38	15	15	31	31	31.6364	11	11	15	15	15	15	16	16	33	33	9	9	19	19	21	21
GAGCGCACGTGTTAGGACCCGAAAGATGG	29	36	10	-8.72727	-1.77419	-4.5958e-06	-2.17716	-4.58348	4.57312e-06	0.0022516	11	11	36	36	18	18	17	17	20	20	26	26	25	25	25	25	10	10	19	19	13	13	20	10	10	9	9	5	5	6	6	8	8	0	0	11	11	25	25
GAGGCGTCCAGTGCGGTAACGCGACCGATCCCGGAGAAGC	40	15	7	-5.81818	-3.90909	-2.71877e-06	-5.12116	-4.17545	2.97401e-05	0.00867914	15	15	7	7	0	0	7	7	12	12	11	11	8	8	5	5	11	11	5	5	5	5	7.81818	0	0	0	0	0	0	5	5	7	7	0	0	0	0	10	10
GAGTCTAACACGTGCGCGAGTCGGGGGCT	29	48	12	-14.0909	-1.73113	-7.0433e-06	-2.00542	-4.80232	1.56838e-06	0.00102645	17	17	56	56	25	25	27	27	29	29	59	59	29	29	35	35	26	26	46	46	18	18	33.3636	16	16	13	13	11	11	13	13	20	20	19	19	26	26	38	38
GAGTTCTACAGTCCGACGATCTCCTGTACTGAGCTGCCCCGAG	43	49	17	-18.6364	-2.54135	-9.23111e-06	-2.9286	-4.20621	2.59691e-05	0.0080301	40	40	6	6	39	39	27	27	27	27	34	34	35	35	41	41	28	28	12	12	49	49	30.7273	9	9	20	20	19	19	13	13	15	15	15	15	11	11	8	8
GAGTTCTACAGTCCGACGATCTGAGGTAGTAGATTGTATAGTT	43	10	6	-4.54545	-4.84615	-2.20782e-06	-7.13127	-4.31649	1.58529e-05	0.00562946	6	6	0	0	10	10	7	7	0	0	5	5	6	6	7	7	10	10	6	6	6	6	5.72727	0	0	0	0	0	0	0	0	6	6	0	0	0	0	0	0
GATAACTGGCTTGTGGCGG	19	18	4	-5.36364	-2.34091	-2.50696e-06	-2.72294	-4.08389	4.42878e-05	0.0113737	6	6	18	18	6	6	5	5	11	11	14	14	11	11	7	7	11	11	6	6	8	8	9.36364	5	5	9	9	0	0	0	0	0	0	0	0	7	7	10	10
GATATAGACAGCAGGACGGTGGCCATGGAAGTC	33	34	7	-8.72727	-3.04255	-4.08233e-06	-3.94098	-4.92653	8.37052e-07	0.00064284	12	12	34	34	11	11	9	9	13	13	14	14	13	13	10	10	5	5	10	10	12	12	13	7	7	0	0	0	0	0	0	5	5	0	0	0	0	13	13
GATTAGAGGTCTTGGGGCCGAAACGATCTCAACC	34	28	7	-7.18182	-1.88764	-3.55313e-06	-2.21892	-4.11012	3.9545e-05	0.0105788	11	11	23	23	11	11	12	12	17	17	28	28	17	17	15	15	13	13	10	10	11	11	15.2727	9	9	9	9	0	0	8	8	19	19	0	0	8	8	18	18
GATTCAACCCGGCGGCG	17	13	5	-5.27273	#DIV/0!	-2.11393e-06	#DIV/0!	-3.83492	0.000125605	0.0227804	7	7	10	10	0	0	0	0	11	11	13	13	0	0	0	0	6	6	6	6	5	5	5.27273	0	0	0	0	0	0	0	0	0	0	0	0	0	0	0	0
GCACGGGGTCGGCGGCGACGTCGG	24	2709	886	-1000	-1.96204	-0.000522671	-2.39106	-4.28907	1.79427e-05	0.00612754	1987	1987	704	704	3075	3075	2369	2369	2407	2407	3359	3359	1274	1274	3187	3187	1747	1747	669	669	1656	1656	2039.45	1020	1020	1636	1636	1302	1302	1069	1069	744	744	1015	1015	1401	1401	816	816
GCACGGGGTCGGCGGCGACGTCGGT	25	35	11	-11	-2.49383	-4.8761e-06	-2.55686	-3.68976	0.000224465	0.0333288	22	22	5	5	25	25	19	19	17	17	24	24	15	15	35	35	16	16	10	10	14	14	18.3636	9	9	15	15	16	16	10	10	7	7	6	6	18	18	0	0
GCAGAACTGGCGCTGCGGGATGAACCGAACG	31	20	7	-5.90909	-2.12069	-2.95709e-06	-2.67966	-4.21476	2.50048e-05	0.00783881	10	10	20	20	9	9	9	9	14	14	15	15	10	10	13	13	5	5	12	12	6	6	11.1818	0	0	5	5	0	0	0	0	9	9	0	0	6	6	16	16
GCAGATCTTGGTGGTAG	17	20	8	-6.81818	-2.07143	-3.11329e-06	-2.28615	-3.93875	8.19073e-05	0.0168982	5	5	19	19	8	8	7	7	19	19	20	20	7	7	14	14	9	9	17	17	20	20	13.1818	7	7	6	6	7	7	0	0	7	7	5	5	7	7	11	11
GCAGCACTCGCCGAATCCCGGGGCCGAGGGAGCGAGACC	39	18	5	-5.54545	-2.10909	-3.13487e-06	-2.85039	-4.67126	2.99357e-06	0.00165687	11	11	6	6	10	10	10	10	15	15	6	6	14	14	14	14	12	12	8	8	10	10	10.5455	0	0	0	0	5	5	8	8	8	8	0	0	0	0	7	7
GCAGCAGCACTCGCCGAATCCCGG	24	11	5	-4.18182	-10.2	-1.89742e-06	-16.5526	-3.54934	0.000386192	0.0477421	0	0	0	0	6	6	0	0	11	11	9	9	6	6	6	6	8	8	5	5	0	0	4.63636	0	0	0	0	0	0	0	0	0	0	0	0	0	0	5	5
GCAGCGCCGCGGAGCCTCGGTTGGCCTCGGATAGCCGGTCCCCCT	45	49	12	-14.7273	-2.63636	-6.98406e-06	-2.98005	-3.70213	0.000213796	0.0324598	36	36	0	0	11	11	16	16	30	30	23	23	16	16	31	31	49	49	20	20	29	29	23.7273	5	5	11	11	17	17	8	8	14	14	6	6	9	9	5	5
GCATTGGTGGTTCAGTGGTAGAATTCTCGCCTGCCACGCG	40	20	8	-6.72727	-3.17647	-3.18918e-06	-3.76422	-3.89692	9.74246e-05	0.0190236	12	12	0	0	15	15	8	8	8	8	20	20	7	7	9	9	16	16	6	6	7	7	9.81818	0	0	5	5	0	0	8	8	8	8	0	0	6	6	7	7
GCATTGGTGGTTCAGTGGTAGAATTCTCGCCTGCCACGCGG	41	26	11	-6.09091	-2.08065	-3.30247e-06	-2.96364	-3.57378	0.000351869	0.0447882	10	10	11	11	12	12	9	9	26	26	16	16	5	5	8	8	10	10	15	15	7	7	11.7273	0	0	0	0	0	0	0	0	6	6	0	0	8	8	23	23
GCATTGGTGGTTCAGTGGTAGAATTCTCGCCTGCCACGCGGGA	43	290	75	-71.3636	-1.66752	-3.96847e-05	-2.00171	-3.72331	0.000196624	0.0307001	169	169	81	81	230	230	179	179	224	224	321	321	148	148	159	159	182	182	130	130	138	138	178.273	31	31	71	71	98	98	88	88	118	118	110	110	111	111	315	315
GCATTGGTGGTTCAGTGGTAGAATTCTCGCCTGCCACGCGGGAG	44	63	21	-18.1818	-2.15607	-9.21374e-06	-2.64729	-4.67806	2.89598e-06	0.00161399	40	40	20	20	33	33	33	33	63	63	49	49	23	23	23	23	40	40	27	27	22	22	33.9091	0	0	12	12	14	14	17	17	12	12	9	9	12	12	58	58
GCCAAGCGTTCATAGCGACGTCGCTTTTTGATC	33	16	5	-4.36364	-1.78689	-2.36294e-06	-2.1803	-4.04492	5.23408e-05	0.0125759	8	8	10	10	5	5	7	7	16	16	14	14	12	12	10	10	15	15	5	5	7	7	9.90909	0	0	5	5	0	0	10	10	6	6	0	0	8	8	10	10
GCCCAGCCCGTGGACGG	17	11	6	-5	-6	-2.11621e-06	-6.97129	-3.80473	0.000141956	0.0245287	0	0	10	10	6	6	0	0	11	11	11	11	5	5	9	9	0	0	8	8	6	6	6	5	5	0	0	0	0	0	0	0	0	0	0	0	0	0	0
GCCCATACCCGGCCGTCGCCGGCAGTCGAGAGTGGACGGG	40	38	15	-11.6364	-2.30612	-5.30771e-06	-2.56138	-4.39509	1.10729e-05	0.00431165	17	17	22	22	21	21	22	22	21	21	38	38	6	6	17	17	12	12	29	29	21	21	20.5455	8	8	0	0	5	5	5	5	14	14	12	12	8	8	21	21
GCCCATACCCGGCCGTCGCCGGCAGTCGAGAGTGGACGGGA	41	91	31	-22.9091	-1.80769	-1.18217e-05	-2.09502	-3.65993	0.000252282	0.0360582	50	50	48	48	42	42	42	42	56	56	101	101	60	60	27	27	45	45	51	51	42	42	51.2727	11	11	15	15	10	10	14	14	44	44	32	32	37	37	57	57
GCCCATACCCGGCCGTCGCCGGCAGTCGAGAGTGGACGGGAG	42	30	5	-6.72727	-2.42308	-3.3122e-06	-2.95801	-3.5818	0.000341237	0.0436773	12	12	10	10	8	8	13	13	13	13	30	30	11	11	0	0	10	10	9	9	10	10	11.4545	5	5	6	6	0	0	6	6	9	9	0	0	0	0	12	12
GCCCCAGCTGCGGCGGGCGTCGC	23	40	14	-12.6364	-4.08889	-5.75117e-06	-5.04194	-4.3008	1.70182e-05	0.00594334	40	40	19	19	14	14	11	11	10	10	18	18	14	14	28	28	5	5	12	12	13	13	16.7273	5	5	8	8	0	0	0	0	0	0	0	0	0	0	14	14
GCCCCAGCTGCGGCGGGCGTCGCGGCCGC	29	11	6	-5.45455	-4.75	-2.39424e-06	-5.57892	-5.12509	2.9739e-07	0.000282121	5	5	11	11	0	0	7	7	10	10	5	5	6	6	11	11	5	5	6	6	10	10	6.90909	0	0	6	6	0	0	0	0	0	0	0	0	0	0	5	5
GCCCCGCGGACGCTACG	17	21	9	-7.81818	-3.86667	-3.46117e-06	-4.07896	-3.90098	9.58052e-05	0.0188913	8	8	9	9	9	9	9	9	19	19	21	21	15	15	9	9	0	0	10	10	7	7	10.5455	0	0	5	5	0	0	5	5	0	0	7	7	0	0	5	5
GCCCGCGGCGGGTGTTGACGCGATGTGATTTCTGC	35	18	8	-6.90909	-2.10145	-3.569e-06	-2.50069	-4.85223	1.2208e-06	0.000859421	16	16	15	15	11	11	16	16	16	16	13	13	18	18	13	13	7	7	11	11	9	9	13.1818	0	0	0	0	7	7	0	0	7	7	8	8	6	6	16	16
GCCCGCGGCGGGTGTTGACGCGATGTGATTTCTGCC	36	125	55	-44.8182	-1.79773	-2.33602e-05	-2.13636	-4.55773	5.17089e-06	0.00246279	86	86	115	115	131	131	82	82	131	131	145	145	62	62	73	73	135	135	68	68	83	83	101	39	39	36	36	33	33	44	44	61	61	48	48	42	42	152	152
GCCCGCGGCGGGTGTTGACGCGATGTGATTTCTGCCCAGT	40	18	10	-6.27273	-2.53333	-3.34536e-06	-3.62801	-5.26274	1.41922e-07	0.000159298	16	16	13	13	12	12	10	10	9	9	16	16	10	10	5	5	6	6	7	7	10	10	10.3636	0	0	0	0	0	0	5	5	6	6	0	0	0	0	18	18
GCCCGGGCACCCGGGGGGCCGGCGGCGGCGGCGACTCTGG	40	18	7	-6.45455	-2.24561	-3.091e-06	-2.4934	-4.12691	3.67669e-05	0.0100706	15	15	11	11	15	15	12	12	11	11	14	14	6	6	6	6	18	18	11	11	9	9	11.6364	0	0	5	5	0	0	5	5	6	6	12	12	8	8	13	13
GCCCGGGCACCCGGGGGGCCGGCGGCGGCGGCGACTCTGGA	41	17	12	-7.72727	-2.84783	-3.42158e-06	-3.09063	-3.94548	7.96398e-05	0.0165795	13	13	10	10	10	10	11	11	16	16	16	16	0	0	11	11	17	17	12	12	15	15	11.9091	0	0	0	0	0	0	0	0	6	6	11	11	5	5	14	14
GCCCGGGCACCCGGGGGGCCGGCGGCGGCGGCGACTCTGGACG	43	18	7	-7.09091	-7.5	-3.18237e-06	-8.77572	-3.86623	0.000110533	0.0208722	6	6	5	5	11	11	14	14	18	18	10	10	0	0	0	0	6	6	7	7	13	13	8.18182	0	0	0	0	0	0	0	0	0	0	5	5	0	0	7	7
GCCCTTCCCGTGGATCGCCCCAGCTG	26	57	22	-13.2727	-1.74112	-7.33679e-06	-2.16323	-3.6519	0.000260308	0.0368768	21	21	37	37	34	34	37	37	49	49	26	26	31	31	40	40	36	36	8	8	24	24	31.1818	22	22	23	23	23	23	22	22	16	16	0	0	12	12	57	57
GCGACCCCCGAGCGGTCGGCGTCC	24	185	32	-44.9091	-1.87279	-1.94906e-05	-2.01293	-3.71707	0.000201546	0.0312558	60	60	151	151	27	27	36	36	119	119	211	211	44	44	133	133	115	115	95	95	69	69	96.3636	33	33	60	60	34	34	65	65	76	76	26	26	50	50	76	76
GCGACCCCCGAGCGGTCGGCGTCCC	25	45	24	-22.1818	-2.7554	-9.82817e-06	-3.07191	-6.13808	8.35279e-10	2.68138e-06	38	38	41	41	12	12	10	10	47	47	52	52	27	27	48	48	34	34	47	47	27	27	34.8182	9	9	12	12	10	10	7	7	23	23	9	9	19	19	19	19
GCGACCCCCGAGCGGTCGGCGTCCCC	26	24	3	-7.18182	-2.83721	-3.31874e-06	-3.40935	-3.97797	6.95071e-05	0.0154736	15	15	8	8	6	6	0	0	15	15	24	24	11	11	16	16	7	7	7	7	13	13	11.0909	6	6	6	6	0	0	0	0	0	0	0	0	7	7	8	8
GCGAGCGCACGGGGTCGGCGGCGACGTCGG	30	52	10	-13.4545	-1.73632	-6.9133e-06	-2.04666	-3.75585	0.000172751	0.0278393	38	38	18	18	42	42	28	28	36	36	60	60	9	9	47	47	32	32	12	12	27	27	31.7273	23	23	22	22	26	26	18	18	9	9	17	17	18	18	18	18
GCGAGGCGTCCAGTGCGGTAACGCGACCG	29	31	11	-12.7273	-1.82353	-6.04236e-06	-2.02936	-7.54512	4.51885e-14	4.83542e-10	28	28	38	38	25	25	22	22	32	32	32	32	40	40	21	21	26	26	26	26	20	20	28.1818	14	14	17	17	9	9	11	11	15	15	16	16	13	13	24	24
GCGAGTCGGGGGCTCG	16	36	10	-11.1818	-2.35165	-4.83548e-06	-2.42196	-3.69556	0.000219403	0.0328813	17	17	27	27	17	17	13	13	36	36	19	19	12	12	16	16	6	6	33	33	18	18	19.4545	0	0	10	10	9	9	0	0	6	6	17	17	7	7	17	17
GCGCACGGGGTCGGCGGCG	19	10	8	-4.63636	-3.125	-2.23042e-06	-4.15767	-4.37474	1.21576e-05	0.00459586	7	7	8	8	9	9	0	0	10	10	5	5	6	6	10	10	6	6	8	8	6	6	6.81818	8	8	0	0	0	0	0	0	0	0	0	0	0	0	7	7
GCGCAGTCCGCCCGGAGGATTCAACCCGGCGGCGGGTCCGGC	42	22	5	-4.18182	-1.54118	-2.64699e-06	-2.02657	-3.71654	0.000201966	0.0312908	12	12	8	8	18	18	8	8	14	14	14	14	5	5	12	12	17	17	10	10	13	13	11.9091	11	11	6	6	0	0	9	9	9	9	0	0	7	7	22	22
GCGCCGTTCCGAAGGGACGGGCGATGGCCTCCG	33	17	8	-6.09091	-2.86111	-2.89704e-06	-3.43466	-3.61982	0.00029481	0.0400673	17	17	12	12	7	7	5	5	13	13	14	14	14	14	5	5	7	7	9	9	0	0	9.36364	0	0	0	0	0	0	6	6	0	0	5	5	5	5	8	8
GCGCGCGGCGGCGGCGGCGGCGGCGGCAGGCGGC	34	19	8	-6.63636	-3.80769	-2.97478e-06	-4.6667	-3.76642	0.000165607	0.027207	8	8	19	19	11	11	7	7	16	16	12	12	6	6	8	8	0	0	0	0	12	12	9	0	0	0	0	0	0	0	0	0	0	0	0	6	6	12	12
GCGCGCTCGCCGGCCG	16	27	6	-7.36364	-2.24615	-3.35804e-06	-2.49968	-3.54922	0.000386379	0.0477421	8	8	15	15	12	12	9	9	25	25	27	27	5	5	9	9	17	17	7	7	12	12	13.2727	8	8	6	6	0	0	8	8	11	11	5	5	6	6	8	8
GCGCGGCGGCGGCGGCGGCGGCGGCAGGCGGC	32	11	5	-4.81818	-11.6	-2.12833e-06	-18.4454	-4.12414	3.72128e-05	0.0101236	9	9	11	11	5	5	0	0	9	9	5	5	8	8	6	6	0	0	0	0	5	5	5.27273	0	0	0	0	0	0	0	0	0	0	0	0	0	0	5	5
GCGGACGCTACGCCGCGACGAGTAGGAGGGCCGCTGCGG	39	7	5	-3.54545	#DIV/0!	-1.58629e-06	#DIV/0!	-3.95375	7.69373e-05	0.0163634	5	5	0	0	0	0	0	0	5	5	0	0	6	6	5	5	7	7	6	6	5	5	3.54545	0	0	0	0	0	0	0	0	0	0	0	0	0	0	0	0
GCGGAGATGGGCGCCGCGAGGCGTCCAGTGCGGTAACGCGACCG	44	53	17	-17.7273	-1.87838	-8.99168e-06	-2.17684	-4.6959	2.65442e-06	0.00152058	62	62	18	18	30	30	42	42	42	42	58	58	24	24	25	25	30	30	51	51	35	35	37.9091	9	9	25	25	17	17	18	18	30	30	15	15	19	19	37	37
GCGGAGCCTCGGTTGGCCTCGGATAGCCGGTCC	33	24	7	-5.72727	-1.81818	-2.90023e-06	-2.14091	-4.36572	1.26705e-05	0.00475168	17	17	15	15	10	10	13	13	24	24	16	16	9	9	8	8	14	14	6	6	8	8	12.7273	6	6	0	0	6	6	8	8	5	5	8	8	7	7	13	13
GCGGCCAAGCGTTCATAGCGAC	22	12	5	-4.81818	-11.6	-1.96088e-06	-11.0904	-3.86942	0.000109096	0.0206494	0	0	8	8	5	5	0	0	12	12	7	7	0	0	6	6	7	7	8	8	5	5	5.27273	0	0	0	0	0	0	0	0	0	0	0	0	5	5	0	0
GCGGCGGGTGTTGACGCGATGTGATTTCTGC	31	27	10	-8.90909	-3.51282	-4.14872e-06	-4.69685	-4.55017	5.36022e-06	0.00252304	10	10	25	25	15	15	12	12	7	7	20	20	8	8	10	10	16	16	9	9	5	5	12.4545	0	0	0	0	7	7	0	0	0	0	0	0	5	5	27	27
GCGGCGGTGCGCCGCGACCGGCTCCGGGACGGCTGGGAAGGCCC	44	13	7	-4.18182	-2.4375	-2.11274e-06	-3.30054	-3.76673	0.000165399	0.027207	7	7	0	0	5	5	10	10	5	5	9	9	6	6	13	13	7	7	10	10	6	6	7.09091	0	0	0	0	0	0	0	0	8	8	0	0	0	0	12	12
GCGGCGGTGCGCCGCGACCGGCTCCGGGACGGCTGGGAAGGCCCG	45	10	6	-4.36364	-4.42857	-2.14535e-06	-7.55395	-4.21134	2.5386e-05	0.00791195	10	10	5	5	5	5	6	6	0	0	8	8	7	7	5	5	10	10	6	6	0	0	5.63636	0	0	0	0	0	0	0	0	0	0	0	0	0	0	9	9
GCGGGTAAACGGCGGGAGTAACTATGAC	28	10	8	-5	-4.92857	-2.27393e-06	-7.45153	-3.64505	0.000267343	0.0374707	0	0	8	8	10	10	0	0	10	10	9	9	0	0	6	6	10	10	6	6	10	10	6.27273	6	6	0	0	0	0	0	0	0	0	0	0	0	0	8	8
GCGGTAACGCGACCGATCCCGGA	23	15	6	-6.18182	-2.30769	-2.84315e-06	-2.60803	-4.42517	9.6366e-06	0.00393131	15	15	9	9	11	11	8	8	13	13	15	15	10	10	11	11	8	8	12	12	8	8	10.9091	5	5	5	5	0	0	0	0	5	5	5	5	0	0	5	5
GCGGTAACGCGACCGATCCCGGAGAAGCCG	30	31	14	-12.1818	-1.94366	-6.14801e-06	-2.26052	-6.25596	3.95069e-10	1.47469e-06	27	27	28	28	27	27	16	16	20	20	38	38	27	27	26	26	23	23	29	29	15	15	25.0909	13	13	12	12	7	7	7	7	12	12	18	18	8	8	22	22
GCGGTAACGCGACCGATCCCGGAGAAGCCGGCGGGAGCCCCG	42	14	7	-6	-4.47368	-2.7802e-06	-5.55958	-5.79953	6.65006e-09	1.36845e-05	10	10	6	6	6	6	5	5	11	11	14	14	7	7	5	5	10	10	6	6	5	5	7.72727	0	0	7	7	0	0	0	0	0	0	0	0	0	0	7	7
GCGGTGCGCCGCGACCGGCTCCG	23	96	48	-35.9091	-1.78842	-1.81159e-05	-2.05058	-4.7742	1.80427e-06	0.00114466	64	64	92	92	73	73	52	52	100	100	124	124	90	90	77	77	69	69	102	102	53	53	81.4545	34	34	34	34	31	31	45	45	48	48	42	42	34	34	83	83
GCGGTGCGCCGCGACCGGCTCCGG	24	29	9	-9.45455	-2.0297	-4.23888e-06	-2.15961	-5.5166	3.45617e-08	5.43865e-05	18	18	17	17	15	15	13	13	19	19	26	26	13	13	29	29	23	23	26	26	6	6	18.6364	0	0	8	8	7	7	12	12	12	12	7	7	10	10	8	8
GCGTCCAGTGCGGTAACGCGACCGATCCCGGA	32	25	7	-8.09091	-1.89899	-4.36058e-06	-2.317	-6.06626	1.30925e-09	3.56617e-06	21	21	12	12	16	16	16	16	15	15	25	25	22	22	19	19	9	9	22	22	11	11	17.0909	6	6	7	7	12	12	11	11	5	5	7	7	0	0	9	9
GCGTCGGGCCCATACCCGGCCGTCGCCGGCAGTCGAGAGTGGACGGGA	48	21	12	-8.18182	-3.25	-3.77832e-06	-3.92572	-4.7265	2.28426e-06	0.00138294	15	15	5	5	13	13	10	10	14	14	21	21	6	6	7	7	15	15	12	12	12	12	11.8182	0	0	0	0	10	10	0	0	0	0	0	0	10	10	15	15
GCGTGGAGCCGGGCGTGGAATGC	23	12	6	-5.27273	-8.25	-2.39864e-06	-13.7871	-5.13977	2.75078e-07	0.000271128	6	6	8	8	7	7	5	5	10	10	12	12	5	5	0	0	6	6	0	0	7	7	6	0	0	0	0	0	0	0	0	0	0	0	0	0	0	8	8
GCTAACTAGTTACGCGACCCCCGAGCGGTCGGCGTCC	37	141	31	-32.9091	-2.48361	-1.44645e-05	-2.70216	-3.63386	0.000279211	0.0385677	47	47	59	59	27	27	27	27	78	78	146	146	32	32	47	47	67	67	25	25	51	51	55.0909	7	7	16	16	29	29	29	29	58	58	5	5	28	28	32	32
GCTACGCCGCGACGAG	16	24	7	-7.27273	-2.26984	-3.32344e-06	-2.52309	-4.65355	3.26275e-06	0.00176329	9	9	13	13	8	8	7	7	24	24	16	16	14	14	16	16	9	9	13	13	14	14	13	8	8	5	5	0	0	0	0	6	6	8	8	5	5	10	10
GCTACGCCGCGACGAGTAGGAG	22	14	6	-5.18182	-5.07143	-2.31121e-06	-5.7378	-3.82609	0.000130195	0.0232709	0	0	10	10	6	6	5	5	5	5	14	14	8	8	0	0	5	5	9	9	9	9	6.45455	9	9	0	0	0	0	0	0	0	0	5	5	0	0	0	0
GCTACGCCGCGACGAGTAGGAGGG	24	21	7	-7.72727	-2.41667	-3.75671e-06	-2.92799	-5.87815	4.14888e-09	9.12231e-06	7	7	19	19	11	11	13	13	16	16	21	21	15	15	16	16	8	8	10	10	9	9	13.1818	5	5	0	0	6	6	0	0	7	7	7	7	0	0	16	16
GCTGCGGGATGAACCGAACGCCGGG	25	50	17	-14.9091	-1.95349	-7.17626e-06	-2.26253	-4.66593	3.07228e-06	0.00168302	14	14	54	54	30	30	16	16	32	32	58	58	25	25	26	26	34	34	30	30	17	17	30.5455	19	19	13	13	8	8	10	10	13	13	14	14	12	12	38	38
GCTGGCGTGGAGCCGGGCGTGGAATGCGAGTGCCTAGTGGGC	42	23	4	-4.45455	-1.96078	-2.55485e-06	-2.6264	-3.77279	0.000161431	0.0268229	8	8	5	5	13	13	5	5	16	16	11	11	9	9	5	5	9	9	7	7	12	12	9.09091	0	0	0	0	0	0	6	6	5	5	0	0	5	5	23	23
GCTGGCGTGGAGCCGGGCGTGGAATGCGAGTGCCTAGTGGGCCA	44	18	9	-5.90909	-2.85714	-3.05694e-06	-4.24309	-5.13491	2.82282e-07	0.000274597	9	9	6	6	5	5	10	10	12	12	15	15	6	6	5	5	11	11	9	9	12	12	9.09091	0	0	0	0	0	0	5	5	6	6	0	0	0	0	18	18
GCTTGTGGCGGCCAAGCGTTCATAGCGACGT	31	17	3	-5.90909	-2.41304	-3.1012e-06	-3.16623	-5.11136	3.19852e-07	0.000295051	8	8	17	17	8	8	7	7	10	10	11	11	16	16	8	8	12	12	7	7	7	7	10.0909	6	6	0	0	0	0	8	8	0	0	0	0	7	7	12	12
GGAACCGCAGGTTCAGACATTTGGTG	26	33	11	-11.9091	-2.32323	-5.90254e-06	-2.86203	-4.20105	2.65676e-05	0.00811119	26	26	33	33	14	14	17	17	15	15	32	32	30	30	25	25	11	11	9	9	18	18	20.9091	8	8	0	0	8	8	6	6	7	7	7	7	6	6	30	30
GGACCGCGGTTCTATTTTGTTGGTTT	26	13	5	-4.63636	#DIV/0!	-1.92255e-06	#DIV/0!	-3.68218	0.00023125	0.0341466	5	5	13	13	0	0	0	0	0	0	8	8	8	8	6	6	5	5	6	6	0	0	4.63636	0	0	0	0	0	0	0	0	0	0	0	0	0	0	0	0
GGAGCCGGGCGTGGAATGCGAGT	23	25	3	-7.81818	-2.62264	-3.87824e-06	-3.52141	-4.04036	5.337e-05	0.0126721	7	7	25	25	8	8	10	10	16	16	22	22	19	19	9	9	8	8	8	8	7	7	12.6364	6	6	0	0	0	0	0	0	6	6	0	0	9	9	18	18
GGAGCCGGGCGTGGAATGCGAGTG	24	14	8	-4.81818	-3.12	-2.27401e-06	-4.13297	-3.62604	0.000287803	0.0393481	0	0	13	13	7	7	5	5	8	8	11	11	9	9	8	8	7	7	10	10	0	0	7.09091	0	0	0	0	0	0	0	0	5	5	0	0	6	6	14	14
GGAGCCGGGCGTGGAATGCGAGTGCCT	27	26	6	-6.18182	-1.94444	-3.01921e-06	-2.29382	-3.61193	0.000303926	0.0407881	10	10	24	24	9	9	5	5	10	10	14	14	11	11	13	13	7	7	26	26	11	11	12.7273	8	8	5	5	5	5	7	7	5	5	0	0	0	0	15	15
GGAGCGTCGGGCCCATACCCGGCCGTCGCCGGCAGTCGAGAGTGGACG	48	22	7	-6.81818	-2.38889	-3.31237e-06	-2.86271	-3.64693	0.000265389	0.0373004	15	15	5	5	16	16	5	5	16	16	22	22	7	7	9	9	15	15	6	6	13	13	11.7273	0	0	9	9	0	0	0	0	11	11	5	5	0	0	12	12
GGAGGATTCAACCCGGCGGCGGGTCCGGCCGTGTCGGCGG	40	55	15	-21.1818	-2.18878	-1.00373e-05	-2.43419	-5.53932	3.03658e-08	4.92319e-05	56	56	25	25	34	34	29	29	57	57	64	64	33	33	34	34	38	38	20	20	39	39	39	9	9	13	13	24	24	13	13	19	19	19	19	21	21	30	30
GGATTCAACCCGGCGGCGGGTCCGGCCGT	29	11	5	-4.63636	-5.63636	-2.05484e-06	-7.21852	-4.33921	1.42994e-05	0.00518095	5	5	5	5	0	0	5	5	8	8	9	9	8	8	11	11	5	5	6	6	0	0	5.63636	6	6	0	0	0	0	0	0	5	5	0	0	0	0	0	0
GGATTCAACCCGGCGGCGGGTCCGGCCGTGTCGGCGG	37	119	36	-36.9091	-2.54373	-1.65498e-05	-2.82428	-6.07983	1.20313e-09	3.51112e-06	67	67	54	54	57	57	51	51	61	61	129	129	19	19	69	69	58	58	47	47	57	57	60.8182	21	21	16	16	25	25	24	24	37	37	18	18	20	20	33	33
GGATTCAACCCGGCGGCGGGTCCGGCCGTGTCGGCGGCCCG	41	12	5	-5.81818	#DIV/0!	-2.42727e-06	#DIV/0!	-5.56541	2.61545e-08	4.37292e-05	6	6	6	6	8	8	0	0	9	9	12	12	0	0	5	5	5	5	8	8	5	5	5.81818	0	0	0	0	0	0	0	0	0	0	0	0	0	0	0	0
GGCAGCAGCACTCGCCGAATCCCGGGGCCGAGGGAGC	37	103	23	-39.5455	-2.66667	-1.99075e-05	-3.32108	-4.05315	5.05327e-05	0.0122707	102	102	41	41	57	57	38	38	48	48	70	70	98	98	114	114	59	59	35	35	34	34	63.2727	18	18	31	31	33	33	32	32	28	28	25	25	19	19	21	21
GGCAGCAGCACTCGCCGAATCCCGGGGCCGAGGGAGCGAGAC	42	47	21	-20.2727	-2.14359	-1.07572e-05	-2.6142	-4.12592	3.69251e-05	0.0100796	50	50	20	20	51	51	56	56	27	27	37	37	40	40	42	42	50	50	13	13	32	32	38	9	9	21	21	20	20	25	25	16	16	15	15	17	17	34	34
GGCATGCTAACTAGTTACGCGACCCC	26	20	7	-5	-2.57143	-2.43558e-06	-3.30936	-3.62864	0.000284921	0.0390873	7	7	7	7	5	5	6	6	0	0	20	20	6	6	11	11	13	13	6	6	9	9	8.18182	5	5	0	0	0	0	0	0	5	5	0	0	0	0	5	5
GGCCCGCGGCGGGTGTTGACGCGATGTGATTTCTGCC	37	23	6	-7.18182	-1.68103	-4.29247e-06	-2.10581	-5.57567	2.46587e-08	4.21055e-05	16	16	13	13	18	18	13	13	16	16	15	15	22	22	15	15	28	28	13	13	26	26	17.7273	10	10	5	5	14	14	6	6	12	12	5	5	17	17	23	23
GGCCGTCGCCGGCAGTCGAGAGTGGACGGG	30	11	8	-4.27273	-2.46875	-2.21349e-06	-3.30288	-4.01141	6.0357e-05	0.0138595	8	8	11	11	6	6	8	8	10	10	0	0	6	6	6	6	7	7	10	10	7	7	7.18182	6	6	0	0	0	0	0	0	6	6	0	0	0	0	10	10
GGCCGTGATCGTATAGTAA	19	27	9	-6.27273	-2.81579	-2.91016e-06	-3.55678	-3.60034	0.000317807	0.0418462	13	13	27	27	10	10	5	5	8	8	6	6	7	7	14	14	10	10	0	0	7	7	9.72727	9	9	9	9	0	0	0	0	0	0	0	0	0	0	6	6
GGCGATGGCCTCCGTTGCCCTCGGCCGATCGAAAGGGA	38	13	5	-4.54545	-11	-1.96345e-06	-12.7517	-3.92347	8.72837e-05	0.0177114	0	0	7	7	5	5	6	6	0	0	13	13	5	5	5	5	0	0	8	8	6	6	5	0	0	0	0	0	0	0	0	5	5	0	0	0	0	0	0
GGCGCGCTCGCCGGCCGAGGTGGGA	25	13	6	-5.45455	-13	-2.25796e-06	-13.3298	-3.92726	8.59175e-05	0.0174784	5	5	11	11	0	0	0	0	13	13	6	6	6	6	6	6	8	8	10	10	0	0	5.90909	0	0	0	0	0	0	0	0	0	0	0	0	0	0	0	0
GGCGGCGGCGGTCGGCGGGCGGC	23	15	5	-4.72727	#DIV/0!	-1.84846e-06	#DIV/0!	-3.69731	0.000217897	0.032769	6	6	15	15	0	0	6	6	5	5	9	9	0	0	6	6	5	5	0	0	0	0	4.72727	0	0	0	0	0	0	0	0	0	0	0	0	0	0	0	0
GGCGGGGAAGGTGGCTCGGGGGGCC	25	16	4	-6.18182	-2.7	-2.8674e-06	-2.78993	-4.39795	1.0928e-05	0.00427812	7	7	6	6	9	9	8	8	11	11	12	12	16	16	16	16	10	10	6	6	7	7	9.81818	0	0	9	9	9	9	5	5	5	5	7	7	0	0	0	0
GGCTTTGGTGACTCTAGATAACCTCGGGCCGATCGCACGCTA	42	19	6	-6.72727	-6.69231	-2.90861e-06	-6.37216	-3.91816	8.92284e-05	0.0179697	9	9	0	0	5	5	5	5	5	5	19	19	8	8	11	11	15	15	5	5	5	5	7.90909	0	0	0	0	7	7	6	6	0	0	0	0	0	0	0	0
GGGACCGTCCCCCGACCGGCGACCG	25	18	13	-7	-2.54	-3.37384e-06	-3.08844	-3.95643	7.60788e-05	0.0163034	0	0	13	13	18	18	15	15	13	13	18	18	8	8	9	9	8	8	15	15	10	10	11.5455	6	6	5	5	0	0	0	0	0	0	0	0	8	8	14	14
GGGACGGGCGATGGCCTCCGTTGCCCTCGGCCGATCGAAAGGGA	44	10	6	-4.54545	-4.84615	-2.02734e-06	-5.74409	-3.95378	7.69277e-05	0.0163634	8	8	6	6	5	5	6	6	6	6	10	10	0	0	0	0	10	10	5	5	7	7	5.72727	0	0	0	0	6	6	0	0	0	0	0	0	0	0	7	7
GGGCGAGCGCCGTTCCGAAGGGACGGGC	28	18	4	-5.54545	-2.07018	-2.56196e-06	-2.29865	-4.14137	3.45234e-05	0.00967066	18	18	10	10	10	10	8	8	12	12	18	18	5	5	11	11	6	6	11	11	9	9	10.7273	7	7	7	7	6	6	0	0	0	0	8	8	5	5	7	7
GGGCGCGCGCCGCGGCTGGACG	22	18	7	-6.27273	-5.3125	-2.68569e-06	-5.82331	-4.49923	6.82013e-06	0.00301998	8	8	18	18	7	7	8	8	8	8	5	5	5	5	7	7	0	0	14	14	5	5	7.72727	0	0	6	6	5	5	0	0	0	0	0	0	0	0	5	5
GGGGCCGAGGGAGCGAGACCC	21	37	7	-9.54545	-1.9375	-4.69475e-06	-2.25706	-3.8748	0.000106713	0.0203182	9	9	17	17	10	10	12	12	19	19	37	37	23	23	29	29	10	10	31	31	20	20	19.7273	10	10	9	9	14	14	0	0	11	11	7	7	7	7	17	17
GGGTCCGCGCAGTCCGCCCGGAGGAT	26	9	6	-4.27273	-5.7	-2.0135e-06	-7.75563	-3.61274	0.000302978	0.040695	6	6	5	5	6	6	0	0	7	7	8	8	9	9	0	0	9	9	7	7	0	0	5.18182	0	0	0	0	0	0	0	0	0	0	0	0	0	0	0	0
GGGTTCAGATCCCCGAATCCGGAGTGGCGGAGATGGGCGCC	41	17	10	-6.54545	-3.05714	-3.17172e-06	-4.35147	-4.84413	1.27169e-06	0.000873765	9	9	13	13	10	10	11	11	13	13	15	15	0	0	5	5	12	12	10	10	9	9	9.72727	0	0	0	0	0	0	0	0	7	7	0	0	0	0	17	17
GGTAAACGGCGGGAGTAACTATGACTCTCT	30	40	9	-9.72727	-1.78676	-4.96051e-06	-2.12752	-4.60843	4.05717e-06	0.00208173	22	22	39	39	19	19	21	21	21	21	40	40	17	17	18	18	16	16	10	10	20	20	22.0909	16	16	9	9	11	11	12	12	6	6	0	0	9	9	28	28
GGTAACGCGACCGATCCCGGAGAAGCCGGCGGGA	34	14	4	-3.81818	-1.65625	-2.16639e-06	-2.04044	-3.61095	0.000305081	0.0408747	9	9	14	14	6	6	7	7	7	7	12	12	13	13	10	10	9	9	12	12	7	7	9.63636	5	5	0	0	6	6	0	0	8	8	5	5	0	0	13	13
GGTAACGCGACCGATCCCGGAGAAGCCGGCGGGAGCCCCGGGG	43	18	9	-4.81818	-2.15217	-2.50727e-06	-2.72817	-3.78418	0.000154216	0.0257558	8	8	9	9	11	11	13	13	13	13	15	15	6	6	5	5	6	6	7	7	6	6	9	0	0	0	0	5	5	0	0	11	11	0	0	0	0	18	18
GGTAAGAAGCCCGGCTCGCTGGCGTGGAGC	30	16	8	-6	-7.6	-2.57977e-06	-12.1571	-4.06611	4.78042e-05	0.0119516	6	6	16	16	0	0	5	5	10	10	11	11	8	8	11	11	0	0	9	9	0	0	6.90909	0	0	0	0	0	0	0	0	0	0	0	0	0	0	10	10
GGTCCTGAGAGATGGGCGAGCGCCGTTC	28	35	13	-10.6364	-1.975	-5.33364e-06	-2.33271	-4.02227	5.76393e-05	0.0133911	22	22	23	23	15	15	15	15	20	20	35	35	25	25	15	15	26	26	32	32	9	9	21.5455	10	10	6	6	7	7	6	6	14	14	8	8	0	0	22	22
GGTCCTGAGAGATGGGCGAGCGCCGTTCCG	30	38	10	-10.4545	-1.87786	-5.0574e-06	-2.10475	-4.05833	4.94239e-05	0.0121914	20	20	25	25	26	26	17	17	38	38	34	34	22	22	16	16	18	18	20	20	10	10	22.3636	6	6	7	7	9	9	20	20	10	10	12	12	18	18	16	16
GGTCCTGAGAGATGGGCGAGCGCCGTTCCGAAG	33	44	18	-13.7273	-2.12687	-6.93659e-06	-2.64112	-5.09034	3.57415e-07	0.000327817	22	22	40	40	28	28	23	23	39	39	27	27	30	30	27	27	23	23	13	13	13	13	25.9091	8	8	9	9	9	9	10	10	5	5	6	6	15	15	44	44
GGTGAGCTCTCGCTGGCCCT	20	10	3	-3.72727	-2.025	-1.93668e-06	-2.41373	-3.97597	7.0093e-05	0.0155179	6	6	10	10	8	8	8	8	0	0	10	10	9	9	9	9	10	10	5	5	6	6	7.36364	0	0	6	6	0	0	0	0	0	0	6	6	6	6	5	5
GGTGCGCCGCGACCGGCTC	19	11	6	-4.18182	-3.70588	-1.94195e-06	-4.68398	-3.76919	0.000163779	0.0270596	0	0	6	6	6	6	0	0	6	6	6	6	8	8	7	7	5	5	11	11	8	8	5.72727	0	0	0	0	0	0	0	0	6	6	0	0	0	0	6	6
GGTGGCTCGGGGGGCCCCGTCCGTCCGTC	29	23	8	-7.36364	-1.80198	-3.56246e-06	-2.03823	-4.15336	3.27626e-05	0.00922573	12	12	21	21	15	15	17	17	13	13	19	19	18	18	23	23	17	17	14	14	13	13	16.5455	6	6	0	0	7	7	8	8	12	12	12	12	10	10	20	20
GGTTCGCCCCGAGAGAGGGGCCCGTGCCTTGGAAAG	36	66	21	-20.1818	-2.11	-9.56321e-06	-2.3891	-5.12156	3.03025e-07	0.000284433	48	48	36	36	29	29	22	22	41	41	74	74	36	36	43	43	20	20	34	34	39	39	38.3636	10	10	8	8	13	13	16	16	33	33	14	14	20	20	26	26
GGTTGATATAGACAGCAGGACG	22	25	4	-5	-1.85938	-2.49424e-06	-2.22609	-3.60728	0.000309428	0.0412449	11	11	25	25	9	9	6	6	13	13	9	9	7	7	14	14	10	10	9	9	6	6	10.8182	7	7	0	0	0	0	5	5	13	13	0	0	5	5	11	11
GGTTGATATAGACAGCAGGACGGT	24	13	8	-5	-2.96429	-2.41479e-06	-4.06817	-4.72928	2.25323e-06	0.00136993	0	0	7	7	7	7	5	5	8	8	13	13	8	8	8	8	10	10	11	11	6	6	7.54545	0	0	0	0	0	0	0	0	5	5	0	0	0	0	11	11
GGTTTCGTACGTAGCAGAGCAGCTCC	26	28	9	-7.36364	-1.77885	-3.61587e-06	-2.05943	-3.601	0.000316997	0.0418258	8	8	23	23	7	7	8	8	26	26	28	28	13	13	24	24	18	18	17	17	13	13	16.8182	6	6	7	7	13	13	0	0	12	12	0	0	11	11	22	22
GTAAACGGCGGGAGTAACTATGAC	24	35	7	-8.09091	-2.05952	-3.79409e-06	-2.37428	-3.53733	0.000404196	0.0491118	9	9	35	35	18	18	14	14	25	25	27	27	6	6	6	6	11	11	9	9	13	13	15.7273	7	7	6	6	9	9	11	11	14	14	0	0	0	0	12	12
GTAACGCGACCGATCCCGGAGAAGCCGG	28	8	5	-4.36364	-10.6	-1.92077e-06	-12.4963	-4.04378	5.25971e-05	0.0125816	5	5	7	7	5	5	7	7	8	8	6	6	8	8	7	7	0	0	0	0	0	0	4.81818	0	0	0	0	0	0	0	0	5	5	0	0	0	0	0	0
GTAACTTCGGGATAAGGATTGGCTCTAAGGGCTGGGTC	38	24	9	-5.81818	-1.91429	-2.99821e-06	-2.34372	-4.04854	5.15372e-05	0.0124768	14	14	20	20	14	14	8	8	6	6	14	14	11	11	17	17	9	9	14	14	7	7	12.1818	5	5	0	0	5	5	5	5	0	0	9	9	0	0	24	24
GTAAGCAGAACTGGCGCTGCGGGATGAACCGAACG	35	20	12	-8.18182	-2.69811	-3.86811e-06	-3.27787	-5.0514	4.38577e-07	0.000382582	11	11	20	20	9	9	10	10	15	15	18	18	13	13	18	18	12	12	6	6	11	11	13	0	0	0	0	0	0	0	0	10	10	0	0	11	11	18	18
GTAAGGGAAAGTTGAAAAGAACTTTGAAGAGAGAGTTCA	39	16	10	-4.63636	-2.1087	-2.6017e-06	-3.01402	-3.90046	9.60113e-05	0.0189077	9	9	13	13	9	9	7	7	11	11	11	11	10	10	5	5	6	6	10	10	6	6	8.81818	0	0	0	0	0	0	9	9	10	10	0	0	0	0	16	16
GTACGGAAGACCCGCT	16	32	6	-9.81818	-2.92857	-4.43498e-06	-3.44927	-4.22797	2.35811e-05	0.00750984	18	18	20	20	6	6	7	7	25	25	9	9	12	12	32	32	9	9	7	7	19	19	14.9091	7	7	14	14	7	7	6	6	6	6	0	0	0	0	8	8
GTACGGAAGACCCGCTC	17	14	6	-6.18182	-14.6	-2.50224e-06	-13.8762	-4.23176	2.31873e-05	0.00742864	5	5	14	14	0	0	0	0	10	10	10	10	6	6	11	11	0	0	7	7	10	10	6.63636	0	0	0	0	0	0	0	0	0	0	0	0	5	5	0	0
GTACGGAAGACCCGCTCCCCG	21	8	5	-3.72727	#DIV/0!	-1.58596e-06	#DIV/0!	-4.04387	5.25753e-05	0.0125816	5	5	5	5	0	0	0	0	0	0	8	8	5	5	6	6	6	6	0	0	6	6	3.72727	0	0	0	0	0	0	0	0	0	0	0	0	0	0	0	0
GTACGGAAGACCCGCTCCCCGGCGCC	26	55	12	-14.3636	-1.94048	-7.29985e-06	-2.32065	-3.60387	0.00031352	0.0416232	27	27	37	37	18	18	10	10	28	28	60	60	43	43	35	35	24	24	20	20	24	24	29.6364	15	15	15	15	8	8	8	8	20	20	5	5	23	23	30	30
GTACGGAAGACCCGCTCCCCGGCGCCG	27	20	10	-6.18182	-3.19355	-2.95261e-06	-4.39615	-3.71745	0.000201244	0.0312558	5	5	17	17	6	6	5	5	6	6	20	20	10	10	8	8	12	12	0	0	10	10	9	13	13	0	0	0	0	0	0	0	0	0	0	0	0	10	10
GTAGAATAAGTGGGAGGCCCCCGGCGC	27	20	7	-4.90909	-1.7013	-2.89986e-06	-2.17019	-3.92501	8.67265e-05	0.0176206	6	6	16	16	10	10	8	8	13	13	13	13	20	20	13	13	14	14	10	10	8	8	11.9091	7	7	0	0	0	0	0	0	9	9	6	6	10	10	20	20
GTAGCGGTCCTGACGTGCAAATCGGTCG	28	20	5	-5.54545	-2.0339	-2.79888e-06	-2.557	-3.75629	0.000172449	0.0278393	0	0	19	19	8	8	9	9	10	10	17	17	10	10	16	16	12	12	8	8	11	11	10.9091	7	7	0	0	6	6	7	7	0	0	0	0	0	0	20	20
GTCACGCACCGCACGTTCGTGGGGAACC	28	48	14	-12.2727	-1.62212	-7.22195e-06	-2.01581	-6.05153	1.43481e-09	3.83831e-06	39	39	32	32	22	22	21	21	33	33	47	47	44	44	32	32	34	34	18	18	30	30	32	15	15	10	10	18	18	17	17	23	23	18	18	18	18	54	54
GTCCCGGGGCCGAGGGAGCGAGACC	25	9	5	-3.90909	#DIV/0!	-1.70689e-06	#DIV/0!	-3.80504	0.000141782	0.0245287	0	0	0	0	5	5	9	9	0	0	5	5	0	0	7	7	5	5	7	7	5	5	3.90909	0	0	0	0	0	0	0	0	0	0	0	0	0	0	0	0
GTCCGCCGAGGGCGCACCACCGGCC	25	13	7	-5.36364	-4.10526	-2.46428e-06	-5.17817	-3.57294	0.000352997	0.044825	7	7	11	11	0	0	5	5	6	6	10	10	13	13	10	10	9	9	7	7	0	0	7.09091	0	0	0	0	0	0	5	5	0	0	0	0	0	0	9	9
GTCCGGTGAGCTCTCGC	17	29	12	-11.0909	-2.37079	-5.2102e-06	-2.61583	-3.97245	7.11375e-05	0.0156349	29	29	17	17	14	14	7	7	16	16	20	20	26	26	27	27	23	23	11	11	21	21	19.1818	6	6	8	8	6	6	5	5	7	7	13	13	11	11	14	14
GTCCGGTGAGCTCTCGCTGGCCCTTGAAAATCC	33	40	13	-15.0909	-2.4955	-7.44756e-06	-3.10215	-6.18196	6.33131e-10	2.16218e-06	40	40	12	12	24	24	21	21	26	26	31	31	16	16	26	26	30	30	19	19	32	32	25.1818	14	14	9	9	0	0	16	16	11	11	0	0	9	9	13	13
GTCCGGTGAGCTCTCGCTGGCCCTTGAAAATCCG	34	27	11	-7.81818	-2.91111	-3.82698e-06	-3.75487	-4.04478	5.23725e-05	0.0125759	27	27	7	7	7	7	9	9	14	14	16	16	13	13	12	12	7	7	9	9	10	10	11.9091	0	0	0	0	7	7	0	0	11	11	0	0	0	0	8	8
GTCCGTAGCGGTCCTGACGTG	21	12	6	-5.81818	-6.81818	-2.47365e-06	-6.53679	-4.3412	1.41708e-05	0.00518095	6	6	12	12	10	10	0	0	8	8	10	10	6	6	0	0	5	5	11	11	7	7	6.81818	0	0	0	0	0	0	0	0	6	6	5	5	0	0	0	0
GTCCGTAGCGGTCCTGACGTGCAAATCGGTCGTCCGACCTGGGTA	45	43	13	-11.4545	-2.008	-5.74506e-06	-2.41926	-4.74173	2.11901e-06	0.00130313	26	26	16	16	17	17	15	15	28	28	43	43	12	12	16	16	27	27	23	23	28	28	22.8182	5	5	9	9	14	14	10	10	13	13	5	5	10	10	32	32
GTCCTGAGAGATGGGCGAGCGCCGT	25	16	9	-6.72727	-3.74074	-2.94348e-06	-4.26528	-4.64238	3.44413e-06	0.00184886	8	8	16	16	6	6	6	6	12	12	12	12	10	10	16	16	6	6	9	9	0	0	9.18182	0	0	0	0	0	0	0	0	5	5	5	5	6	6	11	11
GTCCTGAGAGATGGGCGAGCGCCGTT	26	25	5	-6.63636	-2.58696	-2.97294e-06	-2.88405	-4.60264	4.17163e-06	0.00211892	10	10	25	25	11	11	10	10	5	5	10	10	6	6	12	12	10	10	13	13	7	7	10.8182	8	8	0	0	5	5	7	7	8	8	5	5	0	0	7	7
GTCGAGAGTGGACGGGA	17	10	6	-5.36364	-12.8	-2.40872e-06	-14.153	-4.74817	2.05266e-06	0.00127701	0	0	0	0	6	6	5	5	8	8	8	8	10	10	6	6	5	5	10	10	6	6	5.81818	0	0	0	0	0	0	0	0	0	0	0	0	0	0	0	0
GTCGGAATCCGCTAAGG	17	38	9	-10.2727	-1.99123	-4.68662e-06	-2.14207	-3.95386	7.69015e-05	0.0163634	22	22	26	26	13	13	11	11	38	38	23	23	22	22	22	22	16	16	20	20	14	14	20.6364	6	6	15	15	5	5	0	0	16	16	14	14	15	15	16	16
GTCGGAATCCGCTAAGGAGTGTG	23	28	10	-11.4545	-3.52	-5.11414e-06	-4.0838	-6.45377	1.09099e-10	5.15037e-07	13	13	28	28	13	13	15	15	22	22	22	22	16	16	15	15	15	15	11	11	6	6	16	0	0	10	10	5	5	0	0	0	0	7	7	5	5	17	17
GTCGGAATCCGCTAAGGAGTGTGT	24	15	10	-7.09091	-4.9	-3.20772e-06	-6.46235	-5.01932	5.18544e-07	0.000429023	11	11	14	14	5	5	11	11	15	15	14	14	8	8	5	5	10	10	5	5	0	0	8.90909	0	0	0	0	0	0	0	0	5	5	0	0	0	0	10	10
GTCGGAATCCGCTAAGGAGTGTGTAAC	27	8	6	-4.09091	-5.09091	-1.84112e-06	-6.12097	-4.3646	1.27354e-05	0.0047649	7	7	0	0	0	0	5	5	5	5	7	7	8	8	6	6	7	7	6	6	5	5	5.09091	0	0	0	0	5	5	0	0	0	0	0	0	0	0	6	6
GTCGGAGGTTCGAAG	15	26	9	-7.54545	-2.09211	-3.48475e-06	-2.33646	-3.79152	0.00014973	0.0253368	7	7	26	26	8	8	6	6	24	24	17	17	15	15	19	19	14	14	6	6	17	17	14.4545	7	7	14	14	9	9	6	6	5	5	5	5	7	7	17	17
GTCGGCAAGCCGGATCC	17	17	10	-8.54545	-4.35714	-4.00591e-06	-5.17255	-6.83859	7.99767e-12	5.13536e-08	10	10	15	15	5	5	10	10	10	10	7	7	16	16	12	12	7	7	17	17	13	13	11.0909	0	0	0	0	0	0	0	0	7	7	5	5	7	7	9	9
GTCGGCAAGCCGGATCCGTA	20	24	5	-9.81818	-3.84211	-4.43874e-06	-4.428	-4.62423	3.76002e-06	0.0019824	24	24	18	18	8	8	6	6	14	14	9	9	14	14	17	17	22	22	7	7	7	7	13.2727	0	0	5	5	10	10	0	0	6	6	0	0	0	0	6	6
GTCGGCAAGCCGGATCCGTAA	21	43	12	-13.0909	-2.04348	-6.45546e-06	-2.40243	-4.84397	1.27272e-06	0.000873765	24	24	24	24	14	14	17	17	33	33	43	43	31	31	36	36	24	24	10	10	26	26	25.6364	14	14	13	13	10	10	17	17	21	21	8	8	11	11	18	18
GTCGGCAAGCCGGATCCGTAAC	22	116	41	-41.3636	-2.82	-1.96699e-05	-3.39429	-5.23632	1.63808e-07	0.000180085	73	73	62	62	42	42	35	35	70	70	130	130	78	78	74	74	69	69	27	27	45	45	64.0909	16	16	21	21	16	16	28	28	27	27	23	23	14	14	36	36
GTCGGCAAGCCGGATCCGTAACT	23	79	33	-34.1818	-1.9519	-1.72077e-05	-2.2634	-4.71088	2.46651e-06	0.00143962	87	87	67	67	48	48	50	50	73	73	100	100	90	90	99	99	67	67	31	31	59	59	70.0909	28	28	35	35	22	22	41	41	42	42	37	37	24	24	63	63
GTCGGCAAGCCGGATCCGTAACTTCGGGATA	31	27	6	-8.45455	-2.29167	-4.34014e-06	-2.85454	-3.83619	0.000124957	0.0226885	27	27	15	15	10	10	10	10	9	9	24	24	23	23	13	13	14	14	7	7	13	13	15	10	10	5	5	0	0	7	7	6	6	5	5	0	0	11	11
GTCGGCAAGCCGGATCCGTAACTTCGGGATAA	32	20	7	-6	-2.88571	-2.8139e-06	-3.57139	-3.86379	0.00011164	0.0209966	10	10	18	18	7	7	7	7	5	5	20	20	10	10	7	7	12	12	0	0	5	5	9.18182	7	7	0	0	5	5	5	5	0	0	0	0	0	0	8	8
GTCGGCGGCCCGGCGGA	17	35	7	-9.90909	-2.07921	-4.80348e-06	-2.43744	-3.66554	0.000246822	0.0356666	25	25	12	12	8	8	12	12	30	30	15	15	8	8	30	30	35	35	15	15	20	20	19.0909	13	13	14	14	8	8	10	10	0	0	5	5	14	14	17	17
GTCGGCGGCCCGGCGGATCT	20	22	5	-6.81818	-2.19048	-3.20451e-06	-2.51645	-4.79982	1.58812e-06	0.00102785	12	12	16	16	12	12	9	9	10	10	17	17	7	7	19	19	22	22	5	5	9	9	12.5455	0	0	8	8	8	8	7	7	0	0	5	5	5	5	10	10
GTCGGCGGCCCGGCGGATCTTTC	23	24	7	-7.72727	-2.18056	-3.91288e-06	-2.60243	-3.60712	0.000309621	0.0412449	15	15	14	14	10	10	9	9	10	10	22	22	24	24	15	15	21	21	8	8	9	9	14.2727	7	7	11	11	8	8	6	6	6	6	0	0	6	6	13	13
GTCGGCGGCCCGGCGGATCTTTCCCG	26	40	10	-11.8182	-2.10169	-6.02658e-06	-2.52219	-4.20753	2.58175e-05	0.0080301	25	25	14	14	21	21	13	13	28	28	40	40	29	29	23	23	28	28	6	6	21	21	22.5455	6	6	8	8	14	14	12	12	13	13	8	8	13	13	20	20
GTCGGCGGCCCGGCGGATCTTTCCCGC	27	88	19	-23.1818	-1.96591	-1.10274e-05	-2.22441	-4.10459	4.05032e-05	0.0107456	52	52	35	35	45	45	19	19	48	48	99	99	34	34	77	77	55	55	16	16	39	39	47.1818	20	20	24	24	11	11	20	20	32	32	30	30	26	26	36	36
GTCGGCGGGGGACCGTCCCCCG	22	72	19	-18.7273	-2.01478	-8.15093e-06	-2.16591	-3.74069	0.00018352	0.0291071	14	14	73	73	26	26	25	25	45	45	82	82	18	18	42	42	34	34	23	23	27	27	37.1818	10	10	16	16	10	10	14	14	20	20	19	19	18	18	33	33
GTCGGCGGGGGACCGTCCCCCGACCGGCGACCGGC	35	13	6	-5.36364	-10.8333	-2.49783e-06	-12.343	-3.85715	0.000114719	0.0213612	5	5	0	0	6	6	7	7	6	6	7	7	13	13	9	9	0	0	6	6	6	6	5.90909	0	0	0	0	0	0	0	0	0	0	0	0	0	0	0	0
GTCGGCTACCCACCC	15	80	28	-30.0909	-2.21245	-1.40924e-05	-2.40832	-4.29988	1.7089e-05	0.00594334	80	80	46	46	37	37	28	28	92	92	53	53	61	61	62	62	53	53	41	41	51	51	54.9091	13	13	38	38	17	17	23	23	17	17	41	41	33	33	37	37
GTCGGCTACCCACCCGACC	19	42	14	-18	-3.475	-8.19934e-06	-3.79268	-4.82595	1.3934e-06	0.000939715	42	42	20	20	16	16	24	24	39	39	24	24	32	32	37	37	18	18	9	9	17	17	25.2727	6	6	11	11	5	5	5	5	14	14	9	9	16	16	5	5
GTCGGCTACCCACCCGACCC	20	21	11	-7.54545	-3.075	-3.49788e-06	-3.63738	-4.53014	5.89444e-06	0.00274233	15	15	9	9	13	13	6	6	15	15	11	11	12	12	21	21	11	11	0	0	10	10	11.1818	5	5	8	8	0	0	0	0	9	9	0	0	0	0	0	0
GTCGGGCCCGGGGGAGGTTCTCTC	24	14	8	-5.81818	-3.37037	-2.73352e-06	-4.43775	-4.66219	3.12859e-06	0.00170649	13	13	9	9	7	7	7	7	6	6	12	12	10	10	14	14	8	8	5	5	0	0	8.27273	5	5	0	0	0	0	0	0	6	6	0	0	0	0	10	10
GTCGGGCCCGGGGGAGGTTCTCTCGGGGC	29	37	8	-9.45455	-2.16854	-4.83107e-06	-2.73418	-4.13097	3.61229e-05	0.0099748	18	18	13	13	16	16	10	10	9	9	37	37	19	19	23	23	24	24	9	9	15	15	17.5455	8	8	8	8	0	0	0	0	13	13	7	7	8	8	22	22
GTCGGGCCCGGGGGAGGTTCTCTCGGGGCC	30	28	10	-12.6364	-4.08889	-5.65885e-06	-4.93749	-7.74197	9.78898e-15	1.20862e-10	26	26	18	18	14	14	17	17	15	15	28	28	12	12	18	18	15	15	13	13	8	8	16.7273	0	0	0	0	0	0	0	0	7	7	0	0	9	9	10	10
GTCGGGGGCTCGCACGAA	18	11	7	-4.63636	-7.375	-2.05561e-06	-11.9584	-4.20652	2.59329e-05	0.0080301	5	5	11	11	7	7	0	0	9	9	7	7	0	0	0	0	7	7	6	6	7	7	5.36364	0	0	0	0	0	0	0	0	0	0	0	0	0	0	8	8
GTCGGGGGCTCGCACGAAAGC	21	21	4	-5.54545	-2.12963	-2.69925e-06	-2.57643	-3.84747	0.000119345	0.0219174	13	13	10	10	0	0	9	9	9	9	21	21	7	7	14	14	15	15	8	8	9	9	10.4545	6	6	0	0	0	0	7	7	6	6	0	0	5	5	10	10
GTCGGGGGCTCGCACGAAAGCCGC	24	28	5	-8.90909	-2.81481	-4.19744e-06	-3.50607	-4.35362	1.33907e-05	0.00495233	10	10	18	18	10	10	5	5	18	18	28	28	19	19	20	20	10	10	7	7	7	7	13.8182	8	8	0	0	0	0	8	8	5	5	5	5	0	0	13	13
GTCGGGGGCTCGCACGAAAGCCGCC	25	66	28	-26.2727	-2.05861	-1.27407e-05	-2.34702	-6.11523	9.64219e-10	3.03461e-06	50	50	65	65	44	44	35	35	55	55	77	77	56	56	52	52	64	64	23	23	41	41	51.0909	22	22	21	21	20	20	25	25	40	40	17	17	26	26	35	35
GTCGGGGGCTCGCACGAAAGCCGCCGTGGCGC	32	88	21	-31.4545	-2.21404	-1.48726e-05	-2.52175	-5.50165	3.76251e-08	5.75155e-05	77	77	75	75	60	60	56	56	77	77	98	98	41	41	43	43	39	39	30	30	35	35	57.3636	22	22	25	25	17	17	19	19	45	45	24	24	30	30	39	39
GTCGGGGGCTCGCACGAAAGCCGCCGTGGCGCA	33	52	19	-18.6364	-2.36667	-9.20839e-06	-2.85454	-7.99327	1.31413e-15	1.91754e-11	34	34	40	40	29	29	34	34	30	30	52	52	30	30	27	27	39	39	19	19	21	21	32.2727	8	8	5	5	11	11	8	8	25	25	16	16	9	9	31	31
GTCGGGGGCTCGCACGAAAGCCGCCGTGGCGCAATGA	37	30	12	-12.4545	-2.61176	-5.97468e-06	-3.05938	-8.19974	2.40905e-16	3.86671e-12	29	29	30	30	16	16	12	12	16	16	24	24	21	21	14	14	19	19	20	20	21	21	20.1818	5	5	7	7	13	13	13	13	9	9	6	6	6	6	11	11
GTCGGGGGCTCGCACGAAAGCCGCCGTGGCGCAATGAA	38	34	12	-13.8182	-1.99346	-6.73496e-06	-2.3165	-6.16398	7.09408e-10	2.32379e-06	40	40	30	30	23	23	20	20	25	25	40	40	23	23	39	39	34	34	13	13	18	18	27.7273	14	14	11	11	9	9	15	15	16	16	12	12	10	10	25	25
GTCGGGGGCTCGCACGAAAGCCGCCGTGGCGCAATGAAG	39	31	13	-13.4545	-3.08451	-6.07506e-06	-3.45657	-6.01136	1.83974e-09	4.76278e-06	25	25	19	19	22	22	13	13	23	23	31	31	15	15	19	19	28	28	8	8	16	16	19.9091	6	6	6	6	10	10	0	0	6	6	10	10	0	0	12	12
GTCGGGGGCTCGCACGAAAGCCGCCGTGGCGCAATGAAGG	40	12	7	-7.09091	#DIV/0!	-3.1229e-06	#DIV/0!	-5.48653	4.09911e-08	6.09204e-05	9	9	6	6	12	12	7	7	12	12	9	9	9	9	8	8	0	0	0	0	6	6	7.09091	0	0	0	0	0	0	0	0	0	0	0	0	0	0	0	0
GTCGGGGGGCGGGGCGGACTGTCCCCAGTGCGCC	34	15	6	-4.81818	-3.30435	-2.30455e-06	-4.24322	-3.94971	7.82456e-05	0.0164901	10	10	0	0	5	5	6	6	6	6	15	15	8	8	5	5	9	9	7	7	5	5	6.90909	0	0	0	0	0	0	0	0	0	0	0	0	6	6	11	11
GTCGGGGTTTCGTACGTAGCAGAGCAGCTCC	31	18	5	-6.27273	-2.15	-2.98679e-06	-2.40185	-4.16948	3.0529e-05	0.00882909	16	16	8	8	6	6	11	11	14	14	18	18	10	10	13	13	14	14	11	11	8	8	11.7273	0	0	5	5	8	8	8	8	10	10	0	0	0	0	8	8
GTCGGGGTTTCGTACGTAGCAGAGCAGCTCCCTCGCTGCGATC	43	14	6	-6.18182	-5.25	-2.75464e-06	-7.19263	-4.07003	4.70075e-05	0.0118261	14	14	7	7	0	0	0	0	14	14	12	12	5	5	9	9	12	12	5	5	6	6	7.63636	0	0	0	0	0	0	0	0	0	0	0	0	0	0	5	5
GTCGGGTTGCTTGGGA	16	8	5	-3.81818	#DIV/0!	-1.64693e-06	#DIV/0!	-3.97398	7.06826e-05	0.015584	5	5	5	5	0	0	0	0	8	8	0	0	5	5	6	6	6	6	0	0	7	7	3.81818	0	0	0	0	0	0	0	0	0	0	0	0	0	0	0	0
GTCGGGTTGCTTGGGAATGCAGCC	24	23	11	-10	-4.33333	-4.61287e-06	-5.1935	-4.1992	2.67861e-05	0.00814279	17	17	13	13	6	6	6	6	10	10	21	21	23	23	21	21	10	10	5	5	11	11	13	0	0	0	0	5	5	5	5	6	6	0	0	6	6	11	11
GTCGGTCCTGAGAGAT	16	29	8	-9.90909	-2.1978	-4.89691e-06	-2.48668	-6.06606	1.31086e-09	3.56617e-06	20	20	21	21	12	12	11	11	21	21	16	16	29	29	21	21	19	19	18	18	12	12	18.1818	0	0	11	11	5	5	9	9	5	5	12	12	10	10	15	15
GTCGGTCCTGAGAGATGG	18	13	7	-5.72727	-4.31579	-2.43447e-06	-4.44266	-4.22555	2.38363e-05	0.00756111	5	5	9	9	5	5	0	0	9	9	10	10	5	5	11	11	13	13	9	9	6	6	7.45455	0	0	0	0	0	0	0	0	0	0	7	7	0	0	6	6
GTCGGTCCTGAGAGATGGG	19	19	11	-7.81818	-3.09756	-3.42267e-06	-3.39498	-4.30014	1.70688e-05	0.00594334	9	9	15	15	0	0	11	11	14	14	19	19	11	11	16	16	8	8	17	17	7	7	11.5455	0	0	7	7	0	0	7	7	0	0	0	0	9	9	8	8
GTGACGCGCATGAATGGATG	20	56	11	-13	-2.19167	-5.90363e-06	-2.45724	-4.84379	1.27384e-06	0.000873765	21	21	56	56	20	20	21	21	24	24	27	27	11	11	21	21	19	19	27	27	16	16	23.9091	14	14	8	8	0	0	6	6	7	7	10	10	20	20	21	21
GTGAGCCTTGAAGCCTAGGGCGCGGGC	27	16	5	-5.54545	-2.17308	-2.77985e-06	-2.65489	-4.31363	1.60599e-05	0.00566537	5	5	15	15	10	10	10	10	16	16	15	15	9	9	7	7	7	7	8	8	11	11	10.2727	8	8	0	0	0	0	6	6	10	10	0	0	8	8	11	11
GTGCAAATCGGTCGTCCGACCTGGGTATAGGGGCGA	36	25	9	-6.63636	-1.7766	-3.54945e-06	-2.23914	-4.10667	4.01403e-05	0.0106846	11	11	25	25	14	14	15	15	18	18	23	23	8	8	14	14	16	16	16	16	7	7	15.1818	12	12	0	0	5	5	9	9	11	11	0	0	0	0	24	24
GTGCGCCGCGACCGG	15	20	6	-7.36364	#DIV/0!	-3.29884e-06	#DIV/0!	-3.94697	7.9148e-05	0.0165224	6	6	8	8	12	12	0	0	20	20	5	5	10	10	0	0	0	0	10	10	10	10	7.36364	0	0	0	0	0	0	0	0	0	0	0	0	0	0	0	0
GTGCGCGAGTCGGGGGCTCG	20	32	9	-9.45455	-2.06122	-4.49035e-06	-2.36004	-3.97692	6.98142e-05	0.015499	10	10	32	32	20	20	8	8	17	17	30	30	18	18	14	14	11	11	29	29	13	13	18.3636	6	6	6	6	0	0	0	0	12	12	11	11	9	9	18	18
GTGGAATGCGAGTGCC	16	29	11	-11	-2.53165	-5.58357e-06	-3.16967	-5.7447	9.20859e-09	1.81013e-05	17	17	24	24	11	11	13	13	16	16	17	17	29	29	20	20	13	13	25	25	15	15	18.1818	6	6	0	0	0	0	0	0	6	6	12	12	10	10	25	25
GTGGAGGTCCGTAGCGGTCCTGACGTGCAAATCGGTCGTCCGACCT	46	9	5	-3.72727	-9.2	-1.71615e-06	-15.0669	-3.67975	0.000233463	0.0343471	0	0	0	0	7	7	5	5	6	6	9	9	0	0	0	0	6	6	6	6	7	7	4.18182	0	0	0	0	0	0	0	0	0	0	0	0	0	0	5	5
GTGGCCATGGAAGTCGGAATCCGCTAAGGAGTGTGTA	37	21	9	-5.27273	-2.56757	-2.72822e-06	-3.92771	-4.05823	4.94468e-05	0.0121914	5	5	16	16	6	6	10	10	9	9	10	10	9	9	10	10	0	0	8	8	12	12	8.63636	5	5	5	5	0	0	0	0	0	0	0	0	0	0	21	21
GTGGCCATGGAAGTCGGAATCCGCTAAGGAGTGTGTAA	38	21	7	-5.45455	-3.6087	-2.53445e-06	-4.97147	-3.71214	0.000205512	0.0316871	10	10	21	21	6	6	6	6	8	8	11	11	7	7	0	0	0	0	9	9	5	5	7.54545	7	7	0	0	0	0	5	5	0	0	0	0	0	0	11	11
GTGGCTCGGGGGGCCCCGTCCGTCCGTC	28	32	7	-7.18182	-1.87778	-3.57669e-06	-2.1945	-3.59692	0.000322013	0.0422222	9	9	14	14	5	5	13	13	8	8	20	20	19	19	32	32	16	16	23	23	10	10	15.3636	9	9	9	9	9	9	0	0	8	8	7	7	7	7	16	16
GTGGTAATTCTAGAGCTAATACA	23	15	7	-5.72727	-5.2	-2.40763e-06	-6.22099	-3.89812	9.69439e-05	0.0190006	6	6	15	15	0	0	5	5	7	7	13	13	0	0	9	9	11	11	6	6	6	6	7.09091	0	0	0	0	0	0	0	0	0	0	0	0	0	0	7	7
GTGTAGAATAAGTGGGAGGCCCT	23	12	7	-4.09091	-2.55172	-1.99888e-06	-3.17866	-3.93157	8.43928e-05	0.0172777	0	0	12	12	8	8	7	7	6	6	6	6	6	6	9	9	5	5	6	6	9	9	6.72727	0	0	0	0	0	0	0	0	6	6	0	0	0	0	10	10
GTGTCCCGCGGGGCCCGAAGCGTTTACT	28	42	15	-11.9091	-2.10084	-5.67992e-06	-2.435	-4.27361	1.92331e-05	0.00645634	22	22	29	29	9	9	8	8	27	27	42	42	24	24	25	25	30	30	20	20	14	14	22.7273	0	0	10	10	14	14	10	10	13	13	7	7	13	13	27	27
GTTATGGTTCCTTTGGTCGCTCGC	24	18	9	-6	-2.69231	-2.85075e-06	-3.4485	-4.17647	2.96071e-05	0.00865606	7	7	13	13	9	9	9	9	9	9	16	16	8	8	16	16	6	6	12	12	0	0	9.54545	0	0	0	0	5	5	5	5	0	0	0	0	0	0	18	18
GTTATGGTTCCTTTGGTCGCTCGCTC	26	21	4	-6.27273	-2.30189	-2.95988e-06	-2.70843	-5.13959	2.75337e-07	0.000271128	7	7	21	21	10	10	7	7	13	13	10	10	13	13	11	11	7	7	16	16	7	7	11.0909	6	6	7	7	8	8	5	5	5	5	0	0	6	6	7	7
GTTCGCCCCGAGAGAGGGGCCCGTGCCTTGGAAAG	35	20	8	-5.09091	-1.61538	-3.10816e-06	-2.0751	-3.96067	7.47387e-05	0.0161281	20	20	16	16	16	16	14	14	14	14	16	16	16	16	12	12	7	7	8	8	8	8	13.3636	12	12	5	5	0	0	0	0	14	14	7	7	9	9	15	15
GTTCTACAGTCCGACGATCACTGGACTTGGAGTCAGAAGGC	41	57	27	-25.5455	-3.2126	-1.25114e-05	-3.98792	-5.28023	1.29023e-07	0.000150067	35	35	8	8	43	43	32	32	37	37	41	41	47	47	57	57	39	39	35	35	34	34	37.0909	0	0	24	24	16	16	0	0	34	34	0	0	5	5	28	28
GTTCTACAGTCCGACGATCGTTTGTGATGACTTACA	36	15	7	-6.45455	-6.91667	-2.5714e-06	-5.52379	-3.88687	0.000101544	0.019658	9	9	7	7	9	9	9	9	6	6	13	13	0	0	15	15	0	0	8	8	7	7	7.54545	0	0	0	0	6	6	0	0	0	0	6	6	0	0	0	0
GTTCTACAGTCCGACGATCTGAGATGAAGCACTGTAGCT	39	71	12	-19.9091	-3.84416	-8.4126e-06	-4.25635	-4.0135	5.98245e-05	0.0137569	46	46	71	71	20	20	23	23	19	19	16	16	18	18	53	53	17	17	7	7	6	6	26.9091	0	0	0	0	0	0	6	6	17	17	7	7	5	5	16	16
GTTCTACAGTCCGACGATCTGAGGTAGTAGATTGTATAGTT	41	21	8	-8.18182	-12.25	-4.02392e-06	-14.547	-3.56646	0.000361836	0.0456227	12	12	0	0	11	11	10	10	12	12	0	0	21	21	11	11	6	6	7	7	8	8	8.90909	0	0	8	8	0	0	0	0	0	0	0	0	0	0	0	0
GTTGATATAGACAGCAGGACGGTGGCC	27	15	5	-4.81818	-1.91379	-2.49237e-06	-2.38534	-3.77161	0.000162197	0.0269223	0	0	9	9	9	9	10	10	15	15	13	13	7	7	11	11	14	14	13	13	10	10	10.0909	6	6	0	0	0	0	0	0	9	9	0	0	5	5	13	13
GTTGGTTTTCGGAACTGA	18	12	6	-5.36364	-10.8333	-2.17856e-06	-16.1407	-3.56404	0.000365191	0.0459733	0	0	12	12	0	0	0	0	12	12	11	11	0	0	6	6	6	6	10	10	8	8	5.90909	0	0	0	0	0	0	0	0	0	0	0	0	0	0	6	6
GTTTTAAGCAGGAGGTG	17	9	5	-4.09091	-7.42857	-1.75741e-06	-7.83122	-3.5425	0.000396355	0.0484525	5	5	6	6	8	8	5	5	9	9	8	8	0	0	0	0	0	0	5	5	6	6	4.72727	0	0	0	0	0	0	0	0	0	0	0	0	0	0	0	0
GTTTTACCCTACTGATGATGTGTTGTTGCCATG	33	24	10	-7.54545	-3.18421	-3.44324e-06	-3.89094	-5.31553	1.06347e-07	0.000126441	6	6	24	24	8	8	9	9	11	11	12	12	7	7	10	10	10	10	14	14	10	10	11	0	0	0	0	0	0	0	0	7	7	0	0	9	9	7	7
TAACCTCGGGCCGATCGCACGCCCCCCGTGGCGGCGACG	39	18	6	-5.54545	-1.91045	-2.70603e-06	-2.13934	-4.01553	5.93114e-05	0.0136781	12	12	14	14	8	8	8	8	17	17	18	18	10	10	6	6	11	11	8	8	16	16	11.6364	0	0	5	5	8	8	5	5	10	10	5	5	11	11	13	13
TAAGGGAAAGTTGAAAAGAACTTTGAAGAGAGAGTTCAAGA	41	17	9	-4.90909	-2.35	-2.55152e-06	-3.33449	-4.00742	6.13859e-05	0.0139883	7	7	14	14	11	11	7	7	6	6	11	11	8	8	0	0	9	9	9	9	12	12	8.54545	0	0	0	0	0	0	0	0	9	9	0	0	0	0	17	17
TAAGGGAAGTCGGCAAGC	18	34	10	-10.9091	-2.26316	-5.08384e-06	-2.60446	-5.27411	1.33406e-07	0.000154048	19	19	34	34	13	13	16	16	19	19	29	29	19	19	22	22	9	9	22	22	13	13	19.5455	9	9	0	0	0	0	12	12	7	7	8	8	9	9	26	26
TACAGACCGTGAAAGCG	17	11	5	-4.36364	-9	-1.93034e-06	-14.4156	-4.26106	2.0346e-05	0.00673339	0	0	6	6	5	5	5	5	7	7	11	11	5	5	8	8	7	7	0	0	0	0	4.90909	0	0	0	0	0	0	0	0	0	0	0	0	0	0	6	6
TACTTGGATAACTGTGGTAATTCTAGAGCTAATACATGCCGACGG	45	39	12	-11.4545	-2.51807	-5.52192e-06	-3.06989	-3.67453	0.000238292	0.034912	26	26	9	9	23	23	10	10	33	33	39	39	6	6	9	9	18	18	13	13	23	23	19	0	0	9	9	13	13	0	0	12	12	0	0	6	6	26	26
TAGACAGCAGGACGGT	16	17	8	-6.09091	-3.39286	-2.65129e-06	-3.85919	-3.92151	8.79957e-05	0.0177661	6	6	11	11	9	9	5	5	14	14	17	17	0	0	8	8	6	6	13	13	6	6	8.63636	0	0	0	0	0	0	0	0	0	0	0	0	7	7	9	9
TAGACAGCAGGACGGTGGCCATGG	24	9	5	-4.09091	-10	-1.74395e-06	-13.7536	-4.27762	1.889e-05	0.00638314	0	0	6	6	5	5	0	0	7	7	9	9	0	0	5	5	7	7	6	6	5	5	4.54545	5	5	0	0	0	0	0	0	0	0	0	0	0	0	0	0
TAGAGGTGAAATTCTTGGACCG	22	33	7	-9.27273	-2.18605	-4.14415e-06	-2.456	-3.9854	6.73661e-05	0.0150596	12	12	33	33	12	12	0	0	23	23	33	33	11	11	19	19	11	11	20	20	14	14	17.0909	8	8	0	0	5	5	6	6	8	8	6	6	11	11	16	16
TATAGACAGCAGGACGGTGGCCATG	25	12	6	-5	-5.58333	-2.22375e-06	-7.48143	-3.69738	0.000217838	0.032769	0	0	6	6	0	0	0	0	12	12	8	8	8	8	11	11	9	9	7	7	6	6	6.09091	0	0	0	0	0	0	0	0	6	6	0	0	0	0	6	6
TCAAGAGGGCGTGAAACC	18	24	9	-7.54545	-1.87368	-3.96072e-06	-2.27989	-5.66081	1.50661e-08	2.73926e-05	6	6	24	24	20	20	16	16	15	15	22	22	14	14	14	14	17	17	19	19	11	11	16.1818	8	8	8	8	0	0	7	7	12	12	6	6	5	5	21	21
TCAGTGCATGACAGAACTTGGGTAT	25	16	3	-4	-1.77193	-2.175e-06	-2.11305	-3.88189	0.000103646	0.0199234	9	9	7	7	7	7	6	6	11	11	5	5	12	12	16	16	14	14	5	5	9	9	9.18182	13	13	6	6	6	6	7	7	6	6	6	6	0	0	7	7
TCCCCCGACCGGCGACCG	18	43	16	-14.8182	-1.97605	-7.27214e-06	-2.23781	-4.29575	1.74104e-05	0.00600969	16	16	18	18	29	29	23	23	48	48	46	46	31	31	25	25	30	30	31	31	33	33	30	5	5	30	30	5	5	14	14	17	17	10	10	17	17	21	21
TCCGGAGTGGCGGAGATGGGCGCCG	25	15	8	-4.81818	-2.70968	-2.24083e-06	-3.1633	-3.9338	8.3615e-05	0.0171623	10	10	13	13	0	0	6	6	9	9	8	8	9	9	9	9	7	7	6	6	7	7	7.63636	0	0	0	0	5	5	0	0	0	0	5	5	0	0	15	15
TCCGTAGCGGTCCTGACGTGCAAATCGGTCGTCCGACCT	39	19	8	-6.54545	-3.32258	-3.0307e-06	-4.08653	-4.44829	8.6555e-06	0.00361791	6	6	5	5	6	6	11	11	19	19	13	13	7	7	11	11	8	8	5	5	12	12	9.36364	0	0	0	0	9	9	0	0	8	8	0	0	0	0	6	6
TCCTGAGAGATGGGCGAGCGCCGTTC	26	20	11	-8.36364	-1.92929	-4.31304e-06	-2.3099	-6.10752	1.0119e-09	3.12342e-06	13	13	24	24	18	18	9	9	20	20	25	25	21	21	15	15	15	15	21	21	10	10	17.3636	7	7	6	6	7	7	5	5	8	8	8	8	8	8	22	22
TCGACACAAGGGTTTGTA	18	33	7	-8.90909	-2.34247	-4.30106e-06	-2.77028	-4.16016	3.18025e-05	0.00906672	14	14	18	18	15	15	9	9	8	8	12	12	17	17	20	20	13	13	33	33	12	12	15.5455	11	11	7	7	9	9	14	14	0	0	0	0	0	0	12	12
TCGAGGCCCAGCCCGTGGACGG	22	25	8	-6.90909	-1.86364	-3.47772e-06	-2.2232	-4.60699	4.08544e-06	0.00208173	6	6	17	17	19	19	12	12	19	19	25	25	14	14	19	19	12	12	12	12	9	9	14.9091	10	10	6	6	0	0	12	12	9	9	10	10	0	0	18	18
TCGATGTGGTGACGTCGTGCTCTCCCGGGCCGGGTCCGAGCCGCGACGGGCGAGG	55	16	5	-6.63636	-15.6	-3.09474e-06	-27.1937	-4.11899	3.80538e-05	0.0103001	0	0	0	0	5	5	9	9	12	12	10	10	7	7	0	0	5	5	16	16	14	14	7.09091	0	0	0	0	0	0	0	0	0	0	0	0	0	0	0	0
TCGCCGAATCCCGGGGCCGAGGGAGCGAGACCCGTCG	37	22	7	-6.27273	-1.87342	-3.22652e-06	-2.2109	-4.21933	2.45034e-05	0.00772691	14	14	17	17	13	13	14	14	14	14	22	22	10	10	8	8	13	13	8	8	15	15	13.4545	13	13	8	8	0	0	0	0	12	12	7	7	5	5	7	7
TCGCTGGCGTGGAGCCGGGCGTGGAATGCGAGTGCCTAGTGG	42	12	8	-4.18182	-2.15	-2.13792e-06	-2.7275	-3.65482	0.000257363	0.0366213	10	10	8	8	9	9	7	7	12	12	9	9	12	12	6	6	8	8	5	5	0	0	7.81818	0	0	0	0	0	0	5	5	7	7	0	0	0	0	12	12
TCGCTGGCGTGGAGCCGGGCGTGGAATGCGAGTGCCTAGTGGGCC	45	35	8	-7.45455	-2	-4.08795e-06	-2.65633	-3.83894	0.000123566	0.0225123	18	18	13	13	23	23	11	11	11	11	16	16	11	11	6	6	23	23	18	18	14	14	14.9091	0	0	0	0	6	6	6	6	7	7	0	0	6	6	35	35
TCGGGCCCATACCCGGCCGTCGCCGGCAGTCGA	33	61	25	-21.5455	-2.3022	-1.00096e-05	-2.60876	-4.78615	1.70008e-06	0.00109151	49	49	51	51	19	19	19	19	52	52	71	71	38	38	39	39	41	41	10	10	30	30	38.0909	13	13	13	13	12	12	17	17	12	12	18	18	15	15	25	25
TCTAAGGGCTGGGTC	15	15	4	-5.27273	-2.13725	-2.56432e-06	-2.57284	-4.41014	1.03302e-05	0.00411436	7	7	15	15	0	0	12	12	9	9	10	10	9	9	14	14	7	7	12	12	14	14	9.90909	5	5	5	5	0	0	5	5	8	8	0	0	0	0	9	9
TCTACAGTCCGACGATCACTGGACTTGGAGTCAGAAGGC	39	46	18	-22.9091	-5.5	-1.06346e-05	-6.6865	-6.17626	6.56367e-10	2.19484e-06	46	46	12	12	34	34	35	35	19	19	41	41	28	28	33	33	18	18	23	23	19	19	28	6	6	11	11	9	9	0	0	14	14	0	0	0	0	11	11
TCTCAAACTTTAAATGGGTAAGAAGCCCGGCTCGCTG	37	14	4	-4.27273	-2	-2.18575e-06	-2.47024	-3.60851	0.000307956	0.0411227	10	10	12	12	5	5	8	8	8	8	14	14	6	6	7	7	9	9	5	5	10	10	8.54545	0	0	0	0	0	0	11	11	7	7	0	0	5	5	11	11
TCTCGCGCCGGGCCG	15	27	10	-8	-1.90722	-3.83205e-06	-2.17856	-3.89105	9.98103e-05	0.0194092	16	16	23	23	18	18	13	13	19	19	15	15	7	7	24	24	0	0	27	27	23	23	16.8182	13	13	8	8	7	7	6	6	6	6	7	7	6	6	17	17
TCTGCCCAGTGCTCTGAATGTCAAAGTGAAGAAATTCAATGAAGC	45	19	9	-6.27273	-2.91667	-3.16535e-06	-4.01488	-5.01377	5.33745e-07	0.000439335	13	13	9	9	9	9	14	14	15	15	8	8	6	6	7	7	7	7	10	10	7	7	9.54545	0	0	0	0	0	0	0	0	5	5	0	0	0	0	19	19
TCTGGGTCGGGGTTTCGTACGTAGCAGAGCAGCTCC	36	713	305	-283.091	-1.94708	-0.000127304	-2.07242	-6.36595	1.94092e-10	8.4198e-07	604	604	483	483	582	582	408	408	629	629	716	716	589	589	901	901	551	551	507	507	432	432	582	188	188	408	408	572	572	279	279	264	264	228	228	267	267	367	367
TCTGGGTCGGGGTTTCGTACGTAGCAGAGCAGCTCCCTC	39	16	5	-4.90909	-2.10204	-2.40074e-06	-2.54166	-3.7137	0.00020425	0.0315531	12	12	10	10	8	8	8	8	11	11	12	12	7	7	9	9	7	7	12	12	7	7	9.36364	0	0	0	0	7	7	0	0	6	6	0	0	10	10	5	5
TCTGGTGCCAGCAGCCGCGGTAATTCCAGCT	31	18	9	-6.81818	-4.57143	-3.11327e-06	-5.92351	-3.97731	6.96991e-05	0.0154948	9	9	14	14	0	0	6	6	10	10	12	12	11	11	10	10	18	18	0	0	6	6	8.72727	0	0	0	0	0	0	0	0	6	6	0	0	5	5	5	5
TGAACAGCAGTTGAACATGGGT	22	20	6	-4.63636	-1.78462	-2.42542e-06	-2.19164	-3.6192	0.000295513	0.0400757	11	11	20	20	7	7	7	7	13	13	11	11	10	10	12	12	6	6	12	12	7	7	10.5455	0	0	0	0	0	0	0	0	5	5	5	5	8	8	18	18
TGAACAGGGAAGAGCCCAGCGCCGAATC	28	27	5	-6.90909	-2.10145	-3.36192e-06	-2.54002	-4.59621	4.30238e-06	0.0021513	7	7	27	27	11	11	12	12	12	12	16	16	12	12	20	20	13	13	8	8	7	7	13.1818	7	7	0	0	7	7	0	0	10	10	0	0	8	8	15	15
TGAACATGGGTCAGTCGGTCCTGAG	25	13	8	-4.54545	-2.42857	-2.3165e-06	-3.19098	-4.48459	7.30531e-06	0.00317767	6	6	5	5	8	8	11	11	8	8	13	13	5	5	9	9	5	5	9	9	6	6	7.72727	6	6	0	0	0	0	0	0	0	0	5	5	0	0	7	7
TGAACATGGGTCAGTCGGTCCTGAGAGATGGGCGAGCGCCG	41	43	10	-10	-1.63584	-5.60004e-06	-2.00677	-5.1633	2.42635e-07	0.000243405	26	26	33	33	30	30	27	27	29	29	43	43	18	18	18	18	20	20	21	21	18	18	25.7273	16	16	0	0	9	9	11	11	21	21	7	7	12	12	40	40
TGAACCATAACCAATACTACC	21	14	6	-5.18182	-5.75	-2.43441e-06	-9.51604	-3.76122	0.000169089	0.0275535	8	8	0	0	12	12	5	5	10	10	0	0	0	0	14	14	9	9	6	6	5	5	6.27273	0	0	0	0	0	0	0	0	0	0	0	0	0	0	6	6
TGAACCCCATTCGTGATGG	19	29	12	-9.09091	-3.38095	-3.89964e-06	-3.90507	-3.69425	0.000220535	0.0329894	13	13	21	21	0	0	0	0	17	17	29	29	9	9	16	16	18	18	12	12	7	7	12.9091	0	0	5	5	0	0	0	0	5	5	0	0	9	9	6	6
TGAACGCCTCTAAGTCAGAATCCC	24	17	8	-5.18182	-2.9	-2.49548e-06	-4.11867	-4.17955	2.92089e-05	0.00861814	7	7	13	13	0	0	5	5	10	10	17	17	6	6	8	8	8	8	8	8	5	5	7.90909	5	5	0	0	0	0	0	0	0	0	0	0	0	0	12	12
TGAACTATGCCTGGGCAGGG	20	27	10	-8	-2.12821	-3.63433e-06	-2.37871	-4.29192	1.77139e-05	0.00606328	15	15	23	23	6	6	18	18	19	19	27	27	5	5	19	19	16	16	12	12	6	6	15.0909	0	0	5	5	6	6	5	5	13	13	9	9	5	5	14	14
TGAACTATGCCTGGGCAGGGCGAAGCCA	28	18	11	-6.09091	-2.91429	-2.98134e-06	-4.07748	-3.63982	0.000272824	0.0379703	18	18	13	13	12	12	0	0	11	11	9	9	7	7	14	14	11	11	0	0	7	7	9.27273	8	8	0	0	0	0	0	0	0	0	5	5	0	0	14	14
TGAAGGCCGGCGCGCTCG	18	34	9	-9.09091	-2.28205	-4.0929e-06	-2.51627	-3.94322	8.03941e-05	0.016681	15	15	34	34	15	15	16	16	18	18	18	18	5	5	12	12	6	6	14	14	25	25	16.1818	0	0	12	12	7	7	6	6	10	10	0	0	5	5	15	15
TGACCCGGGTTCGTTTCCCGGCCAACGCACCA	32	16	7	-5.18182	-3.19231	-2.38488e-06	-3.97951	-3.56949	0.000357681	0.0452409	0	0	6	6	8	8	6	6	7	7	16	16	7	7	14	14	8	8	11	11	0	0	7.54545	0	0	0	0	5	5	0	0	0	0	0	0	6	6	9	9
TGACGTGCAAATCGGTCGTCCGACCTGG	28	19	9	-5.54545	-2.96774	-2.6018e-06	-3.9669	-4.00833	6.11504e-05	0.0139837	9	9	9	9	5	5	9	9	12	12	19	19	0	0	8	8	6	6	9	9	6	6	8.36364	0	0	0	0	0	0	0	0	6	6	0	0	0	0	9	9
TGATGATGTGTTGTTGCCATGGTAATCCTG	30	11	7	-4.45455	-3.22727	-2.0051e-06	-3.76374	-3.84069	0.000122687	0.0223775	0	0	9	9	6	6	7	7	5	5	11	11	5	5	5	5	9	9	9	9	5	5	6.45455	5	5	7	7	0	0	0	0	10	10	0	0	0	0	0	0
TGCCCTCGGCCGATCGAAAGGGAGTCGGGTTCAGATCCCCGAATCCGGAGTG	52	36	12	-11.1818	-4.32432	-5.43218e-06	-5.43298	-3.7571	0.000171893	0.0278127	36	36	0	0	22	22	16	16	11	11	20	20	10	10	9	9	12	12	6	6	18	18	14.5455	0	0	10	10	8	8	0	0	6	6	0	0	0	0	13	13
TGCGGTGAGCCTTGAAGCCTAGGGCGCGGG	30	11	7	-5.72727	-11.5	-2.52174e-06	-18.5258	-5.53367	3.13597e-08	5.03348e-05	0	0	11	11	5	5	10	10	7	7	9	9	7	7	7	7	6	6	7	7	0	0	6.27273	0	0	0	0	0	0	0	0	0	0	0	0	0	0	6	6
TGGCGCTGGAGCGTCGGGCCCA	22	22	6	-5.81818	-1.84211	-3.14734e-06	-2.26708	-5.46674	4.58388e-08	6.51105e-05	7	7	12	12	18	18	7	7	22	22	16	16	12	12	11	11	11	11	10	10	14	14	12.7273	7	7	7	7	5	5	5	5	11	11	0	0	6	6	16	16
TGTTAGGACCCGAAAGATGGTGAACTATGCCTGGGCAGGG	40	15	9	-6.81818	-4.75	-3.28901e-06	-6.64039	-4.27322	1.92675e-05	0.00645634	13	13	0	0	12	12	9	9	15	15	12	12	7	7	0	0	6	6	14	14	7	7	8.63636	0	0	0	0	0	0	0	0	0	0	0	0	0	0	11	11
TTAAGTTAAAGATTAAGAGAACCAACACCTCTTTACAGTGACCA	44	26	9	-9.18182	-2.29487	-4.42808e-06	-2.68533	-4.55756	5.17515e-06	0.00246279	21	21	5	5	16	16	16	16	22	22	13	13	14	14	26	26	12	12	12	12	22	22	16.2727	14	14	10	10	10	10	9	9	0	0	0	0	14	14	0	0
TTACCACAGGGATAACTGGCTTG	23	8	6	-3.72727	-2.78261	-1.72342e-06	-3.52503	-4.08738	4.36269e-05	0.0112399	8	8	8	8	5	5	5	5	7	7	7	7	0	0	6	6	7	7	6	6	5	5	5.81818	5	5	0	0	0	0	0	0	5	5	0	0	0	0	8	8
TTACCCTACTGATGATGTGTTGTTG	25	38	6	-10.2727	-1.88281	-4.84346e-06	-2.14203	-4.50717	6.56977e-06	0.00294553	13	13	43	43	16	16	18	18	29	29	36	36	13	13	28	28	17	17	16	16	12	12	21.9091	14	14	6	6	7	7	7	7	12	12	11	11	13	13	28	28
TTAGGACCCGAAAGATGGTGAACTATGCCTGGGCAGG	37	84	35	-24.4545	-1.71353	-1.31166e-05	-2.05446	-4.68025	2.86527e-06	0.00160804	61	61	40	40	66	66	58	58	79	79	99	99	33	33	38	38	53	53	65	65	54	54	58.7273	26	26	15	15	23	23	26	26	45	45	21	21	26	26	74	74
TTAGGACCCGAAAGATGGTGAACTATGCCTGGGCAGGG	38	54	15	-12.8182	-1.71212	-6.70876e-06	-2.02433	-3.70602	0.00021054	0.0321801	45	45	27	27	30	30	29	29	40	40	59	59	16	16	15	15	25	25	34	34	19	19	30.8182	8	8	5	5	11	11	17	17	22	22	15	15	11	11	45	45
TTAGTGACGCGCATG	15	13	7	-3.81818	-2.35484	-1.99146e-06	-2.9853	-3.70824	0.000208702	0.0320047	6	6	9	9	7	7	5	5	8	8	0	0	8	8	6	6	8	8	11	11	5	5	6.63636	0	0	0	0	0	0	0	0	7	7	5	5	0	0	13	13
TTCAACCCGGCGGCGGGTCCGGCCGTGTCGGCGG	34	26	4	-5.18182	-1.72152	-2.63506e-06	-2.01751	-3.53852	0.000402378	0.0489589	11	11	16	16	9	9	6	6	19	19	26	26	11	11	10	10	7	7	11	11	10	10	12.3636	9	9	7	7	0	0	0	0	11	11	9	9	6	6	14	14
TTCCACCACGTTCCCGTGGTGAGATGAAGCACTGTAGCTC	40	14	5	-4.81818	#DIV/0!	-1.96542e-06	#DIV/0!	-3.79044	0.00015038	0.0253543	8	8	14	14	8	8	5	5	0	0	6	6	0	0	7	7	5	5	0	0	0	0	4.81818	0	0	0	0	0	0	0	0	0	0	0	0	0	0	0	0
TTCCCTCAGGATAGCTGGCGCTCTCGC	27	22	5	-4.63636	-1.69863	-2.79432e-06	-2.17889	-3.98783	6.66798e-05	0.014927	6	6	11	11	10	10	7	7	15	15	10	10	18	18	12	12	13	13	7	7	15	15	11.2727	9	9	6	6	0	0	7	7	6	6	6	6	0	0	22	22
TTCCCTCCGAAGTTTCCCTCAGGATAG	27	31	8	-9.72727	-2.10309	-4.70992e-06	-2.48148	-5.47487	4.37843e-08	6.28376e-05	20	20	22	22	16	16	10	10	19	19	29	29	22	22	31	31	15	15	10	10	10	10	18.5455	8	8	11	11	5	5	12	12	7	7	0	0	7	7	15	15
TTCCCTCCGAAGTTTCCCTCAGGATAGCTGGCGCTCTCGCAGACCC	46	13	5	-4.90909	-8.71429	-2.29852e-06	-14.8678	-3.75823	0.000171123	0.0277513	6	6	0	0	8	8	0	0	13	13	7	7	5	5	5	5	12	12	0	0	5	5	5.54545	0	0	0	0	0	0	0	0	0	0	0	0	0	0	7	7
TTCTACAGTCCGACGATCACTGGACTTGGAGTCAGAAGGC	40	51	22	-24.0909	-4.23171	-1.13908e-05	-5.15684	-5.61087	2.01309e-08	3.47438e-05	39	39	10	10	51	51	36	36	31	31	47	47	28	28	34	34	21	21	27	27	23	23	31.5455	6	6	17	17	14	14	0	0	21	21	0	0	0	0	12	12
TTCTACAGTCCGACGATCTGAGGTAGTAGATTGTATAGTT	40	9	5	-4.18182	#DIV/0!	-1.94014e-06	#DIV/0!	-3.85765	0.000114481	0.0213612	0	0	0	0	8	8	7	7	5	5	0	0	5	5	7	7	5	5	0	0	9	9	4.18182	0	0	0	0	0	0	0	0	0	0	0	0	0	0	0	0
TTCTGGGTCGGGGTTTCGTACGTAGCAGAGCAGCTCC	37	364	169	-158.727	-2.05754	-7.06927e-05	-2.18128	-6.09988	1.06146e-09	3.19437e-06	286	286	278	278	316	316	240	240	365	365	415	415	314	314	431	431	300	300	233	233	219	219	308.818	67	67	191	191	316	316	166	166	131	131	115	115	126	126	194	194
TTCTGGGTCGGGGTTTCGTACGTAGCAGAGCAGCTCCCTC	40	14	4	-4.54545	-2.13636	-2.24955e-06	-2.51421	-4.15564	3.24384e-05	0.00918275	5	5	9	9	5	5	9	9	10	10	10	10	8	8	10	10	14	14	9	9	5	5	8.54545	0	0	5	5	8	8	5	5	7	7	0	0	0	0	6	6
TTGAAGAGAGAGTTCAAGAGGGCGTGAAACC	31	13	7	-3.90909	-2.22857	-1.83881e-06	-2.58796	-3.68843	0.000225638	0.0334412	6	6	10	10	0	0	6	6	8	8	13	13	7	7	6	6	7	7	10	10	5	5	7.09091	7	7	0	0	5	5	0	0	5	5	0	0	6	6	7	7
TTGACACAAGGGTTTGT	17	26	6	-7.54545	-1.89247	-3.55912e-06	-2.02497	-4.1643	3.12303e-05	0.00891943	17	17	8	8	26	26	10	10	24	24	20	20	14	14	10	10	14	14	17	17	16	16	16	7	7	11	11	8	8	13	13	12	12	10	10	7	7	9	9
TTGACGCGATGTGATTTCTGCCCAG	25	19	10	-5.36364	-2.18	-2.77976e-06	-2.98691	-4.07995	4.50453e-05	0.0114764	6	6	19	19	5	5	9	9	12	12	12	12	7	7	8	8	11	11	15	15	5	5	9.90909	10	10	0	0	0	0	0	0	0	0	0	0	7	7	17	17
TTGATATAGACAGCAGGACGGTGGCCATGGAAGTC	35	10	7	-4.45455	-3.45	-2.01923e-06	-4.43849	-3.96855	7.23116e-05	0.0157913	6	6	9	9	0	0	5	5	10	10	10	10	0	0	7	7	7	7	8	8	7	7	6.27273	0	0	0	0	0	0	0	0	5	5	0	0	0	0	10	10
TTGCCCTCGGCCGATCG	17	14	10	-6.72727	-3.84615	-3.03001e-06	-4.6317	-4.84833	1.24506e-06	0.000868879	0	0	11	11	6	6	8	8	12	12	11	11	7	7	8	8	13	13	14	14	10	10	9.09091	0	0	0	0	5	5	0	0	0	0	0	0	8	8	13	13
TTGGTAAGCAGAACTGGC	18	14	8	-6.36364	-3.8	-2.98191e-06	-5.22758	-5.69845	1.20899e-08	2.31015e-05	5	5	14	14	5	5	7	7	14	14	9	9	8	8	9	9	8	8	9	9	7	7	8.63636	8	8	0	0	0	0	0	0	0	0	0	0	0	0	10	10
TTGTGGGTTATTGTTAAGAAAA	22	18	7	-5.27273	-3.14815	-2.34596e-06	-3.50406	-4.12745	3.66814e-05	0.0100706	5	5	7	7	9	9	9	9	8	8	5	5	7	7	18	18	6	6	5	5	6	6	7.72727	6	6	7	7	0	0	0	0	0	0	0	0	0	0	0	0
TTTAATTAAAACAAAGCATCGCGAAGG	27	11	6	-5.36364	-4.93333	-2.38034e-06	-5.57612	-4.39667	1.09927e-05	0.00429298	10	10	10	10	9	9	5	5	6	6	6	6	11	11	6	6	0	0	6	6	5	5	6.72727	0	0	0	0	0	0	0	0	9	9	0	0	0	0	0	0
[truncated: 7 more columns]

## Sheet: Table S4 DeSeq wt K10
	Feature ID	Small RNA - Name	Small RNA - Match type	id	baseMean	baseMeanA	baseMeanB	foldChange	log2FoldChange	pval	padj
1	AAAAAAACTCTACCT	ENST00000606813.1	Exact	unsortid2	17.2946	14.7687	19.591	1.32652	0.407647	0.357471	1
2	AAAAAAACTCTACCTCT	ENST00000606813.1	Variant	unsortid3	2.43114	1.59109	3.19482	2.00794	1.00572	0.532829	1
3	AAAAAAAGTAAAAGGAACTCGGCA	ENST00000387347.2	Exact	unsortid6	8.31983	5.30183	11.0635	2.08673	1.06124	0.0951678	0.851414
4	AAAAAAAGTAAAAGGAACTCGGCAAATC	ENST00000387347.2	Exact	unsortid8	12.4559	8.97046	15.6244	1.74176	0.800547	0.156137	0.928976
5	AAAAAAAGTAAAAGGAACTCGGCAAATCT	ENST00000387347.2	Exact	unsortid9	7.23238	5.91813	8.42716	1.42396	0.509905	0.347258	1
6	AAAAAAAGTAAAAGGAACTCGGCAAATCTTACC	ENST00000387347.2	Exact	unsortid10	5.67624	4.80037	6.47248	1.34833	0.431174	0.558789	1
7	AAAAAAAGTAAAAGGAACTCGGCAAATCTTACCC	ENST00000387347.2	Exact	unsortid11	5.53129	3.83915	7.0696	1.84145	0.880843	0.174188	0.944258
8	AAAAAACCTTGTAGAGAGAGTAAAAAATTTAACACC	ENST00000387347.2	Exact	unsortid17	3.66245	1.27249	5.83514	4.58563	2.19712	0.00977055	0.396106
9	AAAAAACCTTGTAGAGAGAGTAAAAAATTTAACACCC	ENST00000387347.2	Exact	unsortid18	6.68967	4.49892	8.68125	1.92963	0.948323	0.1422	0.911261
10	AAAAAAGTAAAAGGAACTCGGCA	ENST00000387347.2	Exact	unsortid24	8.28512	7.39594	9.09348	1.22952	0.298099	0.548382	1
11	AAAAAAGTAAAAGGAACTCGGCAAATC	ENST00000387347.2	Exact	unsortid26	14.1827	12.6031	15.6186	1.23927	0.309491	0.527115	1
12	AAAAAAGTAAAAGGAACTCGGCAAATCT	ENST00000387347.2	Exact	unsortid27	8.25037	6.25735	10.0622	1.60806	0.685322	0.244127	0.984053
13	AAAAAAGTAAAAGGAACTCGGCAAATCTTACC	ENST00000387347.2	Exact	unsortid28	5.90875	5.7194	6.08088	1.0632	0.0884157	0.896774	1
14	AAAAAAGTAAAAGGAACTCGGCAAATCTTACCC	ENST00000387347.2	Exact	unsortid29	5.62969	5.16733	6.05002	1.17082	0.227523	0.817178	1
15	AAAAAATCCCAAACATATAACTG	ENST00000387347.2	Exact	unsortid35	12.0501	10.7226	13.257	1.23636	0.306101	0.441106	1
16	AAAAAATCCCAAACATATAACTGAACT	ENST00000387347.2	Exact	unsortid36	1.87936	1.6445	2.09287	1.27265	0.347837	0.703238	1
17	AAAAAATCCCAAACATATAACTGAACTCC	ENST00000387347.2	Exact	unsortid38	3.55614	3.40673	3.69196	1.08373	0.116003	0.894288	1
18	AAAAAATCCCAAACATATAACTGAACTCCT	ENST00000387347.2	Exact	unsortid39	25.2993	21.0949	29.1216	1.38051	0.465196	0.238404	0.983209
19	AAAAAATCCCAAACATATAACTGAACTCCTCACACC	ENST00000387347.2	Exact	unsortid43	89.0112	76.8774	100.042	1.30132	0.379974	0.264844	0.992262
20	AAAAAATCCCAAACATATAACTGAACTCCTCACACCC	ENST00000387347.2	Exact	unsortid44	128.256	113.51	141.661	1.24801	0.319626	0.331671	1
21	AAAAAATCCCAAACATATAACTGAACTCCTCACACCCA	ENST00000387347.2	Exact	unsortid45	17.5562	16.5539	18.4674	1.11559	0.157811	0.677543	1
22	AAAAAATCCCAAACATATAACTGAACTCCTCACACCCAATTGGACC	ENST00000387347.2	Exact	unsortid46	5.38281	6.00728	4.81511	0.801545	-0.319144	0.669418	1
23	AAAAAATTTCGGTTGGG	ENST00000387347.2	Variant	unsortid48	5.31934	8.84352	2.11554	0.239219	-2.06359	0.0150707	0.482784
24	AAAAACATCACCTCTAGC	ENST00000387347.2	Exact	unsortid49	2.27932	0.302843	4.07611	13.4595	3.75055	0.00890099	0.381023
25	AAAAACATCACCTCTAGCATC	ENST00000387347.2	Exact	unsortid51	4.11505	4.68107	3.60049	0.769159	-0.378646	0.891344	1
26	AAAAACATCACCTCTAGCATCACC	ENST00000387347.2	Exact	unsortid52	142.659	131.195	153.08	1.16682	0.222577	0.498395	1
27	AAAAACATCACCTCTAGCATCACCA	ENST00000387347.2	Exact	unsortid53	17.8022	12.2252	22.8723	1.87091	0.903737	0.0563518	0.74664
28	AAAAACATCACCTCTAGCATCACCAGTATTAGAGGCACCGCCTGCCC	ENST00000387347.2	Exact	unsortid60	2.12096	2.01551	2.21682	1.09988	0.137347	0.796942	1
29	AAAAACCGTAGTTACTTTTGC	mir-548bb	Mature 3' sub variant	unsortid64	2.08523	3.10209	1.16081	0.374202	-1.41811	0.195617	0.957087
30	AAAAACTGAGACTACTTTTGC	mir-548e	Mature 3' sub	unsortid69	11.705	9.29131	13.8992	1.49593	0.581046	0.271423	0.996227
31	AAAAACTGAGACTACTTTTGCA	mir-548e	Mature 3'	unsortid70	6.91608	7.84112	6.07513	0.774778	-0.368144	0.733106	1
32	AAAAACTGAGACTACTTTTGCAA	mir-548e	Mature 3' super variant	unsortid71	6.6603	6.71654	6.60918	0.984016	-0.0232466	1	1
33	AAAAACTGTAATTTCCTTTGC	ENST00000410401.1//ENST00000408094.1	Variant	unsortid74	2.67698	3.95442	1.51568	0.383288	-1.3835	0.197124	0.957693
34	AAAAACTGTAATTTCCTTTGCA	ENST00000410401.1//ENST00000408094.1	Variant	unsortid75	7.74632	10.0955	5.61066	0.555756	-0.847476	0.255658	0.986226
35	AAAAACTGTGATTACTTTTGCA	ENST00000390712.2//ENST00000585310.1//ENST00000584770.1	Exact	unsortid76	9.66769	12.2725	7.29968	0.594799	-0.749525	0.197568	0.957988
36	AAAAAGTAAAAGGAACTCGGCA	ENST00000387347.2	Exact	unsortid80	7.52267	6.44064	8.50633	1.32073	0.401333	0.474829	1
37	AAAAAGTAAAAGGAACTCGGCAAATC	ENST00000387347.2	Exact	unsortid81	12.3311	11.3294	13.2418	1.1688	0.225031	0.623695	1
38	AAAAAGTAAAAGGAACTCGGCAAATCT	ENST00000387347.2	Exact	unsortid82	4.52734	3.52118	5.44202	1.54551	0.628085	0.352444	1
39	AAAAAGTAAAAGGAACTCGGCAAATCTTACC	ENST00000387347.2	Exact	unsortid83	7.12119	6.34066	7.83077	1.23501	0.304522	0.693049	1
40	AAAAAGTAAAAGGAACTCGGCAAATCTTACCC	ENST00000387347.2	Exact	unsortid84	4.60536	4.03046	5.12801	1.27231	0.347454	0.851641	1
41	AAAAAGTAAAAGGAACTCGGCAAATCTTACCCC	ENST00000387347.2	Exact	unsortid85	1.85996	1.03316	2.61159	2.52776	1.33786	0.337115	1
42	AAAAAGTAAAAGGAACTCGGCAAATCTTACCCCGCCT	ENST00000387347.2	Exact	unsortid87	2.65451	1.64094	3.57593	2.17919	1.12379	0.228842	0.979954
43	AAAAAGTCATGGAGGCC	ENST00000387416.2	Exact	unsortid90	3.94692	3.19413	4.63128	1.44994	0.535989	0.456007	1
44	AAAAATAAGTACGGATTCGGCTTCTGAGA	ENST00000364995.1//ENST00000427501.5//ENST00000431043.1	Exact	unsortid91	4.15654	4.90227	3.4786	0.709589	-0.494944	0.560312	1
45	AAAAATCCCAAACATATAACTG	ENST00000387347.2	Exact	unsortid92	6.36162	5.65339	7.00546	1.23916	0.309363	0.568089	1
46	AAAAATCCCAAACATATAACTGAACTCCT	ENST00000387347.2	Exact	unsortid94	11.0777	7.58593	14.252	1.87875	0.909769	0.0919666	0.844599
47	AAAAATCCCAAACATATAACTGAACTCCTCACACC	ENST00000387347.2	Exact	unsortid98	44.9522	34.8984	54.092	1.54999	0.632256	0.092216	0.845069
48	AAAAATCCCAAACATATAACTGAACTCCTCACACCC	ENST00000387347.2	Exact	unsortid99	61.4274	51.7104	70.2611	1.35874	0.44227	0.2112	0.971503
49	AAAAATCCCAAACATATAACTGAACTCCTCACACCCA	ENST00000387347.2	Exact	unsortid100	8.54292	7.08146	9.87152	1.39399	0.479225	0.455188	1
50	AAAAATCCCAAACATATAACTGAACTCCTCACACCCAATTGGACC	ENST00000387347.2	Exact	unsortid101	3.07865	2.6382	3.47906	1.31873	0.399146	0.716036	1
51	AAAAATGACACTCTGAAA	ENST00000459433.1//ENST00000557108.5//ENST00000551631.6//ENST00000551361.1	Exact	unsortid102	17.5829	17.8746	17.3176	0.96884	-0.0456694	0.805565	1
52	AAAAATTTCGGTTGGG	ENST00000387347.2	Exact	unsortid108	753.7	968.386	558.53	0.576764	-0.793948	0.0890195	0.836486
53	AAAAATTTCGGTTGGGA	ENST00000387347.2	Variant	unsortid109	2528.03	2812.84	2269.1	0.806694	-0.309907	0.433812	1
54	AAAAATTTCGGTTGGGAC	ENST00000387347.2	Variant	unsortid110	25.8341	23.5523	27.9084	1.18495	0.244827	0.533723	1
55	AAAAATTTCGGTTGGGC	ENST00000387347.2	Variant	unsortid111	5.47835	5.42042	5.53101	1.0204	0.0291362	0.969444	1
56	AAAAATTTCGGTTGGGG	ENST00000387347.2	Exact	unsortid113	8.75216	8.91658	8.60269	0.964797	-0.051703	1	1
57	AAAAATTTCGGTTGGGGA	ENST00000387347.2	Variant	unsortid114	5.86061	8.26259	3.67699	0.445016	-1.16807	0.16207	0.936
58	AAAAATTTCGGTTGGGGCGAC	ENST00000387347.2	Exact	unsortid116	3.41096	3.18271	3.61847	1.13691	0.185124	0.812256	1
59	AAAAATTTCGGTTGGGGCGACC	ENST00000387347.2	Exact	unsortid117	2.36041	2.69564	2.05566	0.762584	-0.391031	0.804679	1
60	AAAAATTTCGGTTGGGGCGACCTCGGAGCAGAACC	ENST00000387347.2	Exact	unsortid118	35.9781	34.6839	37.1546	1.07123	0.0992729	0.617807	1
61	AAAAATTTCGGTTGGGGCGACCTCGGAGCAGAACCC	ENST00000387347.2	Exact	unsortid119	7.96425	8.61767	7.37024	0.855247	-0.225587	0.976435	1
62	AAAAATTTCGGTTGGGT	ENST00000387347.2	Variant	unsortid120	3.45983	5.54376	1.56535	0.282363	-1.82438	0.046321	0.71075
63	AAAAATTTTGATTAAAGCCATCTGTAACTCTGAGG	ENST00000363497.1	Exact	unsortid121	12.6141	13.0976	12.1747	0.929536	-0.105417	0.846121	1
64	AAAAATTTTGATTAAAGCCATCTGTAACTCTGAGGT	ENST00000363497.1	Exact	unsortid122	4.75063	4.53053	4.95072	1.09275	0.127959	0.952191	1
65	AAAAATTTTGGTGCAACT	ENST00000387456.1	Exact	unsortid127	6.04505	6.85248	5.31102	0.775052	-0.367636	0.902973	1
66	AAAAATTTTGGTGCAACTC	ENST00000387456.1	Exact	unsortid128	154.587	163.803	146.207	0.892579	-0.163948	1	1
67	AAAAATTTTGGTGCAACTCC	ENST00000387456.1	Exact	unsortid129	16.8111	16.6477	16.9596	1.01874	0.0267803	0.778784	1
68	AAAACAAAATAACACAATATGA	ENST00000553843.5	Variant	unsortid130	8.38705	7.55644	9.14215	1.20985	0.274826	0.970022	1
69	AAAACAAATGATTTCGACT	ENST00000387439.1	Variant	unsortid131	3.23953	2.46392	3.94463	1.60095	0.67893	0.409587	1
70	AAAACACTGAACTGACAATTAACAGCC	ENST00000387347.2	Exact	unsortid139	8.86854	3.86705	13.4153	3.46914	1.79458	0.00392343	0.245603
71	AAAACACTGAACTGACAATTAACAGCCC	ENST00000387347.2	Exact	unsortid140	23.385	13.9904	31.9255	2.28195	1.19027	0.0222812	0.557491
72	AAAACATCACCTCTAGCATC	ENST00000387347.2	Exact	unsortid147	1.89647	0.97947	2.7301	2.78732	1.47888	0.295709	1
73	AAAACATCACCTCTAGCATCACC	ENST00000387347.2	Exact	unsortid148	90.308	83.7354	96.283	1.14985	0.201442	0.522146	1
74	AAAACATCACCTCTAGCATCACCA	ENST00000387347.2	Exact	unsortid149	12.0248	9.47852	14.3396	1.51285	0.597273	0.217349	0.975484
75	AAAACATCAGATTGT	ENST00000387441.1	Exact	unsortid158	7.12356	6.31629	7.85744	1.244	0.314981	0.620696	1
76	AAAACATCAGATTGTG	ENST00000387441.1	Exact	unsortid159	4.33084	4.31176	4.3482	1.00845	0.0121414	0.920949	1
77	AAAACATCAGATTGTGA	ENST00000387441.1	Exact	unsortid160	6.25809	7.16625	5.43249	0.758065	-0.399606	0.672659	1
78	AAAACATCAGATTGTGAATC	ENST00000387441.1	Exact	unsortid161	64.5154	66.8717	62.3733	0.932731	-0.100467	0.951515	1
79	AAAACATCAGATTGTGAATCT	ENST00000387441.1	Exact	unsortid162	42.8484	45.1114	40.7912	0.904233	-0.145233	0.873887	1
80	AAAACATCAGATTGTGAATCTGACAACAGAGGC	ENST00000387441.1	Exact	unsortid165	7.91442	9.84273	6.16141	0.625985	-0.675799	0.240654	0.983806
81	AAAACATCAGATTGTGAATCTGACAACAGAGGCT	ENST00000387441.1	Exact	unsortid166	46.3814	56.009	37.629	0.671838	-0.573815	0.204765	0.967187
82	AAAACATCAGATTGTGAATCTGACAACAGAGGCTT	ENST00000387441.1	Exact	unsortid167	6.37637	6.73105	6.05393	0.899403	-0.152961	0.814213	1
83	AAAACATCAGATTGTGAATCTGACAACAGAGGCTTACG	ENST00000387441.1	Exact	unsortid170	15.9012	18.4771	13.5595	0.733856	-0.446431	0.459473	1
84	AAAACATCAGATTGTGAATCTGACAACAGAGGCTTACGAC	ENST00000387441.1	Exact	unsortid171	1.81311	2.15145	1.50553	0.699777	-0.515033	0.903977	1
85	AAAACATCAGATTGTGAATCTGACAACAGAGGCTTACGACC	ENST00000387441.1	Exact	unsortid172	15.6947	20.1619	11.6337	0.577018	-0.793313	0.16933	0.941001
86	AAAACATCAGATTGTGAATCTGACAACAGAGGCTTACGACCC	ENST00000387441.1	Exact	unsortid173	47.7936	60.6575	36.0992	0.595131	-0.748721	0.173883	0.944258
87	AAAACATCAGATTGTGAATCTGACAACAGAGGCTTACGACCCC	ENST00000387441.1	Exact	unsortid174	14.201	19.297	9.5682	0.495838	-1.01206	0.0546067	0.741775
88	AAAACATCAGATTGTGAATCTGACAACAGAGGCTTACGACCCCT	ENST00000387441.1	Exact	unsortid175	2.62624	3.36194	1.95742	0.582228	-0.780344	0.705242	1
89	AAAACCCCTACGCATTTATATAGAGGAGACAAGTCGTAAC	ENST00000389680.2	Exact	unsortid181	2.02991	1.23099	2.7562	2.239	1.16285	0.35222	1
90	AAAACCCCTACGCATTTATATAGAGGAGACAAGTCGTAACA	ENST00000389680.2	Exact	unsortid182	5.17484	5.91604	4.50102	0.760818	-0.394377	0.75147	1
91	AAAACCTTGTAGAGAGAGTAAAAAATTTAACACC	ENST00000387347.2	Exact	unsortid192	3.74629	2.15772	5.19044	2.40552	1.26635	0.190647	0.952948
92	AAAACCTTGTAGAGAGAGTAAAAAATTTAACACCC	ENST00000387347.2	Exact	unsortid193	5.12211	2.70959	7.31531	2.69979	1.43285	0.0541162	0.741171
93	AAAACGAATGATTTCGACT	ENST00000387439.1	Exact	unsortid195	17.0909	12.5589	21.211	1.68892	0.756099	0.163912	0.936
94	AAAACGAATGATTTCGACTC	ENST00000387439.1	Exact	unsortid196	16.3214	14.6576	17.8339	1.2167	0.282969	0.45754	1
95	AAAACGTTACCATTACTGAG	mir-451a	Mature 5' sub variant	unsortid205	3.4149	4.7198	2.22863	0.472189	-1.08256	0.274937	0.997921
96	AAAACGTTACCATTACTGAGT	mir-451a	Mature 5' sub variant	unsortid206	32.3918	37.8928	27.3909	0.722853	-0.468226	0.269159	0.99423
97	AAAACGTTACCATTACTGAGTT	mir-451a	Mature 5' variant	unsortid207	13.5439	17.0514	10.3552	0.607292	-0.719538	0.237451	0.982869
98	AAAACGTTACCATTACTGAGTTT	mir-451a	Mature 5' super variant	unsortid208	7.99161	8.59648	7.44172	0.865671	-0.20811	0.702349	1
99	AAAACTAAGTTCTGACT	ENST00000579069.1//ENST00000583619.1//ENST00000583541.1//ENST00000582902.1//ENST00000364884.1	Exact	unsortid210	8.78702	3.87936	13.2485	3.41513	1.77194	0.0211465	0.546394
100	AAAACTACGATAGCCCTTATGAAACT	ENST00000389680.2	Exact	unsortid214	2.6702	2.27767	3.02705	1.32901	0.410354	0.74972	1
101	AAAACTCAAAGGACC	ENST00000389680.2	Exact	unsortid215	8.83503	8.40777	9.22345	1.09702	0.133583	0.891699	1
102	AAAACTCAAAGGACCT	ENST00000389680.2	Exact	unsortid216	4.75206	4.65606	4.83933	1.03936	0.0556992	0.910551	1
103	AAAACTCAAAGGACCTGGCGGTGCT	ENST00000389680.2	Exact	unsortid221	4.69101	3.51945	5.75606	1.6355	0.709731	0.366908	1
104	AAAACTCAAAGGACCTGGCGGTGCTT	ENST00000389680.2	Exact	unsortid222	6.77251	5.54059	7.89243	1.42448	0.510431	0.355284	1
105	AAAACTTAAAACTTTACAGTCAGA	ENST00000386347.1	Exact	unsortid242	2.11507	2.38924	1.86584	0.780934	-0.356727	0.842593	1
106	AAAACTTAAAACTTTACAGTCAGAG	ENST00000386347.1	Exact	unsortid243	4.63368	4.31399	4.9243	1.14147	0.190896	0.824864	1
107	AAAACTTAAAACTTTACAGTCAGAGG	ENST00000386347.1	Exact	unsortid244	2.86024	2.32763	3.34444	1.43684	0.522903	0.516428	1
108	AAAACTTAATTCTGACA	ENST00000459342.1	Exact	unsortid246	1.96018	0.860166	2.96019	3.44142	1.78301	0.158375	0.931556
109	AAAAGAACTTTGAAGAG	ENST00000589566.1	Variant	unsortid251	19.5802	19.8593	19.3264	0.973165	-0.0392438	0.972251	1
110	AAAAGAATTCTCCTTTTGGGCT	mir-186	Mature 5' variant	unsortid254	5.63204	5.0304	6.17899	1.22833	0.296697	0.63784	1
111	AAAAGACGAACAAAAGGTTTG	mir-208b	Mature 3' sub variant	unsortid256	2.27909	1.92002	2.60552	1.35703	0.440451	0.976099	1
112	AAAAGACGAACAAAAGGTTTGT	mir-208b	Mature 3' variant	unsortid257	2.66354	3.01104	2.34762	0.779671	-0.359062	0.587645	1
113	AAAAGAGCACACCCGTCTATGTAGCA	ENST00000387347.2	Exact	unsortid261	8.24894	5.67717	10.5869	1.86482	0.899038	0.121183	0.886598
114	AAAAGAGCACACCCGTCTATGTAGCAAAATAGTGG	ENST00000387347.2	Exact	unsortid267	3.33065	0.942971	5.50127	5.83398	2.54448	0.00960706	0.39395
115	AAAAGATTAAGAGAACC	ENST00000387421.1//ENST00000586006.5//ENST00000585499.5	Variant	unsortid272	2.26339	2.17023	2.34809	1.08195	0.113637	0.935667	1
116	AAAAGCTGAACAAAATGAGTGAGAACT	ENST00000384287.1//ENST00000384462.1//ENST00000384335.1//ENST00000384000.1//ENST00000384404.1//ENST00000384365.1	Exact	unsortid280	5.68178	1.73053	9.27383	5.35894	2.42195	0.0238335	0.570663
117	AAAAGCTGGGTTGAGAGAA	mir-320d-1//mir-320d-2	Mature 3' variant	unsortid285	2.08748	0.666254	3.3795	5.0724	2.34267	0.183022	0.948172
118	AAAAGCTGGGTTGAGAGG	mir-320c-1//mir-320d-1//mir-320c-2//mir-320d-2	Mature 3' sub	unsortid286	1.59384	0.783059	2.33092	2.97669	1.57371	0.247265	0.984385
119	AAAAGCTGGGTTGAGAGGAAA	mir-320d-1//mir-320d-2	Mature 3' variant	unsortid289	4.25707	4.81084	3.75365	0.780249	-0.357993	0.702446	1
120	AAAAGCTGGGTTGAGAGGGA	mir-320c-1//mir-320c-2	Mature 3' variant	unsortid293	2.43845	2.17827	2.67497	1.22803	0.296342	0.917614	1
121	AAAAGCTGGGTTGAGAGGGAA	mir-320c-1	Mature 3' super variant	unsortid294	2.6087	2.28988	2.89855	1.26581	0.34006	0.696379	1
122	AAAAGCTGGGTTGAGAGGGC	mir-320a//mir-320b-1//mir-320b-2	Mature 3' sub	unsortid298	35.8683	36.1129	35.646	0.987071	-0.0187748	1	1
123	AAAAGCTGGGTTGAGAGGGCA	mir-320b-1//mir-320b-2	Mature 3' sub	unsortid299	1.86889	1.78445	1.94566	1.09034	0.124781	0.997768	1
124	AAAAGCTGGGTTGAGAGGGCG	mir-320a	Mature 3' sub	unsortid303	135.234	153.717	118.431	0.770448	-0.376231	0.269069	0.994184
125	AAAAGCTGGGTTGAGAGGGCGA	mir-320a	Mature 3'	unsortid304	888.251	900.146	877.439	0.974774	-0.0368602	0.898998	1
126	AAAAGCTGGGTTGAGAGGGCGAA	mir-320a	Mature 3' super	unsortid305	456.11	483.767	430.968	0.89086	-0.166729	0.632894	1
127	AAAAGCTGGGTTGAGAGGGCGAAA	mir-320a	Mature 3' super	unsortid306	94.9276	95.0047	94.8576	0.998452	-0.00223443	0.974411	1
128	AAAAGCTGGGTTGAGAGGGCGAAAA	mir-320a	Precursor	unsortid307	5.19002	4.57325	5.75073	1.25747	0.330526	0.620831	1
129	AAAAGCTGGGTTGAGAGGGCGAAAT	mir-320a	Precursor variant	unsortid308	14.3127	12.8541	15.6388	1.21663	0.282895	0.55786	1
130	AAAAGCTGGGTTGAGAGGGCGAAG	mir-320a	Mature 3' super variant	unsortid309	10.0759	9.88353	10.2507	1.03715	0.0526269	0.940366	1
131	AAAAGCTGGGTTGAGAGGGCGAAGT	mir-320a	Precursor variant	unsortid311	5.06124	4.57746	5.50103	1.20176	0.265154	0.790953	1
132	AAAAGCTGGGTTGAGAGGGCGAAT	mir-320a	Mature 3' super variant	unsortid312	193.735	207.723	181.019	0.871444	-0.198521	0.610573	1
133	AAAAGCTGGGTTGAGAGGGCGAATT	mir-320a	Precursor variant	unsortid314	10.5494	9.64029	11.3758	1.18003	0.238819	0.650216	1
134	AAAAGCTGGGTTGAGAGGGCGAG	mir-320a	Mature 3' super variant	unsortid318	6.37348	7.81159	5.06611	0.648537	-0.624739	0.3325	1
135	AAAAGCTGGGTTGAGAGGGCGAGA	mir-320a	Mature 3' super variant	unsortid319	13.1774	13.8152	12.5976	0.911861	-0.133114	0.894045	1
136	AAAAGCTGGGTTGAGAGGGCGAGT	mir-320a	Mature 3' super variant	unsortid321	3.30926	2.402	4.13404	1.72109	0.783319	0.47094	1
137	AAAAGCTGGGTTGAGAGGGCGAT	mir-320a	Mature 3' super variant	unsortid322	283.456	278.164	288.268	1.03632	0.0514759	0.826966	1
138	AAAAGCTGGGTTGAGAGGGCGATA	mir-320a	Mature 3' super variant	unsortid323	45.2635	44.9125	45.5827	1.01492	0.0213699	0.963594	1
139	AAAAGCTGGGTTGAGAGGGCGATAT	mir-320a	Precursor variant	unsortid325	9.98609	7.98285	11.8072	1.47907	0.564692	0.357563	1
140	AAAAGCTGGGTTGAGAGGGCGATT	mir-320a	Mature 3' super variant	unsortid328	109.321	105.708	112.606	1.06525	0.0911946	0.717863	1
141	AAAAGCTGGGTTGAGAGGGCGC	mir-320a	Mature 3' variant	unsortid330	2.96171	1.7829	4.03335	2.26224	1.17775	0.473393	1
142	AAAAGCTGGGTTGAGAGGGCGG	mir-320a	Mature 3' variant	unsortid332	4.87769	4.97428	4.78988	0.962928	-0.0544999	0.810908	1
143	AAAAGCTGGGTTGAGAGGGCGT	mir-320a	Mature 3' variant	unsortid333	76.7538	76.9856	76.543	0.99425	-0.00831996	0.989482	1
144	AAAAGCTGGGTTGAGAGGGCGTA	mir-320a	Mature 3' super variant	unsortid334	9.04772	8.946	9.14019	1.02171	0.0309803	0.977536	1
145	AAAAGCTGGGTTGAGAGGGCGTAA	mir-320a	Mature 3' super variant	unsortid335	2.23756	2.96184	1.57912	0.533155	-0.907374	0.351534	1
146	AAAAGCTGGGTTGAGAGGGCGTAT	mir-320a	Mature 3' super variant	unsortid336	3.28986	2.76893	3.76343	1.35917	0.442721	0.806744	1
147	AAAAGCTGGGTTGAGAGGGCGTT	mir-320a	Mature 3' super variant	unsortid337	55.1064	55.441	54.8023	0.988479	-0.0167176	0.968288	1
148	AAAAGCTGGGTTGAGAGGGCGTTA	mir-320a	Mature 3' super variant	unsortid338	6.2709	4.7109	7.68908	1.63219	0.706808	0.383367	1
149	AAAAGCTGGGTTGAGAGGGCT	mir-320a//mir-320b-1//mir-320b-2	Mature 3' sub variant	unsortid340	3.95727	2.74526	5.05909	1.84284	0.881934	0.476172	1
150	AAAAGGAACTCGGCA	ENST00000387347.2	Exact	unsortid344	12.4107	13.6478	11.286	0.826949	-0.274129	0.813567	1
151	AAAAGGAACTCGGCAAATC	ENST00000387347.2	Exact	unsortid347	19.0115	18.5519	19.4293	1.0473	0.0666706	0.682581	1
152	AAAAGGAACTCGGCAAATCT	ENST00000387347.2	Exact	unsortid348	11.9641	11.1875	12.6701	1.13252	0.179538	0.608165	1
153	AAAAGGAACTCGGCAAATCTTACC	ENST00000387347.2	Exact	unsortid350	17.7772	16.0488	19.3484	1.2056	0.269751	0.536667	1
154	AAAAGGAACTCGGCAAATCTTACCC	ENST00000387347.2	Exact	unsortid351	15.5717	13.5774	17.3846	1.28041	0.356604	0.421209	1
155	AAAAGGAACTCGGCAAATCTTACCCC	ENST00000387347.2	Exact	unsortid352	9.38386	7.7773	10.8444	1.39436	0.479606	0.476502	1
156	AAAAGGAACTCGGCAAATCTTACCCCG	ENST00000387347.2	Exact	unsortid353	1.68719	1.63288	1.73656	1.0635	0.0888155	1	1
157	AAAAGGAACTCGGCAAATCTTACCCCGCC	ENST00000387347.2	Exact	unsortid355	5.6054	4.72398	6.40669	1.35621	0.439576	0.505501	1
158	AAAAGGAACTCGGCAAATCTTACCCCGCCT	ENST00000387347.2	Exact	unsortid356	7.62883	6.03606	9.0768	1.50376	0.588577	0.284363	1
159	AAAAGGAACTCGGCAAATCTTACCCCGCCTGTTTACC	ENST00000387347.2	Exact	unsortid357	3.52073	2.0912	4.8203	2.30504	1.20479	0.153102	0.925421
160	AAAAGTAAAAGGAACTCGGCA	ENST00000387347.2	Exact	unsortid368	16.4566	13.3959	19.2391	1.43619	0.522248	0.314095	1
161	AAAAGTAAAAGGAACTCGGCAAATC	ENST00000387347.2	Exact	unsortid371	21.1974	20.2496	22.059	1.08936	0.123475	0.694273	1
162	AAAAGTAAAAGGAACTCGGCAAATCT	ENST00000387347.2	Exact	unsortid372	10.2934	10.3147	10.2741	0.996068	-0.00568329	0.888394	1
163	AAAAGTAAAAGGAACTCGGCAAATCTTACC	ENST00000387347.2	Exact	unsortid374	11.2988	8.76781	13.5996	1.55108	0.633277	0.225537	0.979174
164	AAAAGTAAAAGGAACTCGGCAAATCTTACCC	ENST00000387347.2	Exact	unsortid375	10.1457	9.14096	11.059	1.20983	0.274807	0.599496	1
165	AAAAGTAAAAGGAACTCGGCAAATCTTACCCC	ENST00000387347.2	Exact	unsortid376	4.30443	3.10054	5.39889	1.74127	0.800144	0.471517	1
166	AAAAGTAAAAGGAACTCGGCAAATCTTACCCCGCC	ENST00000387347.2	Exact	unsortid378	3.05692	3.04349	3.06913	1.00843	0.0121039	0.969836	1
167	AAAAGTAAAAGGAACTCGGCAAATCTTACCCCGCCT	ENST00000387347.2	Exact	unsortid379	8.19336	6.69282	9.55749	1.42802	0.514018	0.323368	1
168	AAAAGTAACTGCGGTTTTTGCC	mir-548w	Mature 5' sub	unsortid381	4.45094	5.73757	3.28128	0.571893	-0.806182	0.359958	1
169	AAAAGTAATCGCAGTTTTTG	ENST00000390712.2//ENST00000585310.1	Exact	unsortid382	23.4259	31.5948	15.9996	0.506402	-0.981646	0.101329	0.863298
170	AAAAGTAATCGCGGTTTTTGC	ENST00000408183.1//ENST00000408680.1//ENST00000516636.1	Exact	unsortid383	2.23018	4.09766	0.532473	0.129946	-2.94402	0.00964883	0.395038
171	AAAAGTAATCGCGGTTTTTGCC	ENST00000408183.1//ENST00000408680.1//ENST00000516636.1	Exact	unsortid384	8.41232	7.44952	9.28759	1.24674	0.318157	0.588031	1
172	AAAAGTAATCGCGGTTTTTGCT	mir-548au	Mature 5' super variant	unsortid386	2.04175	3.37064	0.833663	0.247331	-2.01549	0.143536	0.912857
173	AAAAGTAATCGTGGTCTTTGCC	ENST00000610678.1//ENST00000610425.1//ENST00000401180.2//ENST00000408457.1//ENST00000581036.1//ENST00000616503.2	Variant	unsortid387	2.12778	3.42719	0.946492	0.276171	-1.85637	0.181155	0.946611
174	AAAAGTAATTGCAGTTTTGAC	ENST00000401177.2//ENST00000408615.1//ENST00000580494.1//ENST00000585179.1//ENST00000620698.2	Variant	unsortid388	4.08055	1.88936	6.07254	3.21407	1.6844	0.0347006	0.646977
175	AAAAGTAATTGCAGTTTTGACA	ENST00000408615.1	Variant	unsortid389	2.92017	3.50746	2.38627	0.680341	-0.55567	0.451187	1
176	AAAAGTAATTGCGGATTTTGCC	mir-548i-1//mir-548i-2//mir-548i-3//mir-548i-4	Mature 5'	unsortid391	2.41682	2.98351	1.90165	0.637386	-0.64976	0.594474	1
177	AAAAGTAATTGCGGTTTTTG	mir-548c//mir-548o-2//mir-548am//mir-548au	Mature 5' sub	unsortid393	1.96256	2.54164	1.43611	0.565033	-0.823593	0.661117	1
178	AAAAGTAATTGCGGTTTTTGC	mir-548au	Mature 5'	unsortid395	5.64035	6.14721	5.17956	0.842587	-0.247103	0.851315	1
179	AAAAGTAATTGTGGTTTCTGCC	ENST00000580413.1	Exact	unsortid399	16.0166	18.7825	13.5022	0.71887	-0.476197	0.426761	1
180	AAAAGTAATTGTGGTTTCTGCCT	mir-548d-1	Mature 5' super variant	unsortid401	3.59697	3.32905	3.84053	1.15364	0.206195	0.808948	1
181	AAAAGTAATTGTGGTTTTTG	mir-548ad//mir-548ae-2	Mature 5'	unsortid402	14.0973	17.7985	10.7325	0.602999	-0.729771	0.260625	0.990203
182	AAAAGTACTTGCGGATTTTGCT	mir-548k	Mature 5'	unsortid404	49.2695	48.4432	50.0206	1.03256	0.0462283	0.962265	1
183	AAAAGTCATGGAGGCC	ENST00000387416.2	Exact	unsortid407	8.15368	8.81698	7.55068	0.85638	-0.223676	0.822278	1
184	AAAAGTGCTTACAGTGCAGGT	mir-106a	Mature 5' sub	unsortid412	11.5694	14.2696	9.11465	0.638747	-0.646683	0.175295	0.944258
185	AAAAGTGCTTACAGTGCAGGTA	mir-106a	Mature 5' sub	unsortid413	7.91508	9.14712	6.79505	0.742862	-0.428834	0.360462	1
186	AAAAGTGCTTACAGTGCAGGTAG	mir-106a	Mature 5'	unsortid414	22.2166	24.1506	20.4583	0.847115	-0.239371	0.606121	1
187	AAAAGTGCTTACAGTGCAGGTAGA	mir-106a	Mature 5' super variant	unsortid415	2.00138	2.15948	1.85764	0.860225	-0.217215	0.646547	1
188	AAAAGTGCTTACAGTGCAGGTAGT	mir-17//mir-106a	Mature 5' super variant	unsortid416	1.94409	2.31529	1.60663	0.693924	-0.527151	0.80543	1
189	AAAAGTGCTTATAGTGCAGGTAG	mir-20a//mir-106a	Mature 5' variant	unsortid418	2.76499	3.00631	2.54561	0.846758	-0.239979	0.90624	1
190	AAAAGTTATTGTGGTTTTTGCT	mir-548ac	Precursor	unsortid421	5.28946	4.72769	5.80016	1.22685	0.294958	0.566154	1
191	AAAATACATGAACACCTGAGA	ENST00000538654.5//ENST00000545920.1//ENST00000537024.5	Exact	unsortid424	8.66641	2.49642	14.2755	5.71839	2.51561	0.00112361	0.139328
192	AAAATCACCTCGGAGCT	ENST00000547418.5//ENST00000552759.1	Variant	unsortid429	7.3205	7.90868	6.78579	0.858018	-0.22092	0.988361	1
193	AAAATCCCAAACATATAACTG	ENST00000387347.2	Exact	unsortid430	3.01758	0.743782	5.08466	6.83622	2.7732	0.00508361	0.283974
194	AAAATCCCAAACATATAACTGAACTCCT	ENST00000387347.2	Exact	unsortid432	6.4759	4.17194	8.5704	2.05429	1.03864	0.109291	0.868867
195	AAAATCCCAAACATATAACTGAACTCCTCACACC	ENST00000387347.2	Exact	unsortid433	21.1346	17.8382	24.1313	1.35279	0.435941	0.285114	1
196	AAAATCCCAAACATATAACTGAACTCCTCACACCC	ENST00000387347.2	Exact	unsortid434	36.2194	27.5364	44.1131	1.60199	0.679863	0.0843076	0.832469
197	AAAATCCCAAACATATAACTGAACTCCTCACACCCA	ENST00000387347.2	Exact	unsortid435	5.30645	3.34306	7.09135	2.12122	1.08489	0.0990657	0.859699
198	AAAATGGTCCTGTGATCTGATCCA	ENST00000458797.1	Exact	unsortid444	11.6441	12.0204	11.3019	0.940223	-0.0889256	0.825715	1
199	AAAATGTTGGTTATA	ENST00000387377.1	Exact	unsortid446	2.30554	2.29261	2.3173	1.01077	0.0154561	0.968861	1
200	AAAATGTTGGTTATACC	ENST00000387377.1	Exact	unsortid448	54.8164	57.9797	51.9406	0.895841	-0.158686	0.986598	1
201	AAAATGTTGGTTATACCC	ENST00000387377.1	Exact	unsortid449	8.04815	6.71643	9.2588	1.37853	0.46313	0.44624	1
202	AAAATGTTTAGACGGGC	ENST00000387314.1	Exact	unsortid453	28.7503	31.4398	26.3052	0.836683	-0.257246	0.514529	1
203	AAAATGTTTAGACGGGCT	ENST00000387314.1	Exact	unsortid454	147.178	183.113	114.51	0.625355	-0.677253	0.0386956	0.665467
204	AAAATGTTTAGACGGGCTC	ENST00000387314.1	Exact	unsortid455	181.66	229.568	138.107	0.601594	-0.733138	0.015273	0.486859
205	AAAATGTTTAGACGGGCTCA	ENST00000387314.1	Exact	unsortid456	60.9026	75.8622	47.303	0.623539	-0.681447	0.0379565	0.661407
206	AAAATGTTTAGACGGGCTCAC	ENST00000387314.1	Exact	unsortid457	74.1509	75.4965	72.9277	0.965975	-0.0499425	0.627964	1
207	AAAATGTTTAGACGGGCTCACA	ENST00000387314.1	Exact	unsortid458	69.2068	82.5942	57.0365	0.690563	-0.534155	0.134631	0.903248
208	AAAATGTTTAGACGGGCTCACAT	ENST00000387314.1	Exact	unsortid459	5.4897	4.73931	6.17187	1.30227	0.38103	0.611687	1
209	AAAATGTTTAGACGGGCTCACATC	ENST00000387314.1	Exact	unsortid460	19.7956	22.4585	17.3748	0.773639	-0.370267	0.426212	1
210	AAAATGTTTAGACGGGCTCACATCA	ENST00000387314.1	Exact	unsortid461	2.43767	2.70531	2.19437	0.811133	-0.301989	0.753473	1
211	AAAATGTTTAGACGGGCTCACATCACC	ENST00000387314.1	Exact	unsortid462	104.38	116.518	93.345	0.801118	-0.319913	0.368271	1
212	AAAATGTTTAGACGGGCTCACATCACCC	ENST00000387314.1	Exact	unsortid463	10.6988	11.2396	10.2072	0.908147	-0.139002	0.909213	1
213	AAAATGTTTAGACGGGCTCACATCACCCC	ENST00000387314.1	Exact	unsortid464	1.669	1.09678	2.18921	1.99603	0.997136	0.590566	1
214	AAAATGTTTAGACGGGCTCACATCACCCCATAAA	ENST00000387314.1	Exact	unsortid467	9.53622	10.0119	9.10382	0.909303	-0.137167	0.988487	1
215	AAAATTACACTGAGACCT	ENST00000364617.1	Exact	unsortid468	3.06211	1.57324	4.41563	2.80671	1.48888	0.244021	0.984053
216	AAAATTCAACGCTGTCGGTGAG	mir-181a-2//mir-181a-1	Mature 5' sub variant	unsortid469	19.8527	22.5494	17.4011	0.771689	-0.373909	0.382482	1
217	AAAATTCAACGCTGTCGGTGAGT	mir-181a-2//mir-181a-1	Mature 5' variant	unsortid470	19.9129	20.9247	18.9931	0.907688	-0.139731	0.741169	1
218	AAAATTTCGGTTGGG	ENST00000387347.2	Exact	unsortid474	951.086	1232.76	695.017	0.563789	-0.826773	0.114294	0.874426
219	AAAATTTCGGTTGGGAC	ENST00000387347.2	Variant	unsortid475	37.28	34.614	39.7036	1.14704	0.197912	0.577479	1
220	AAAATTTCGGTTGGGG	ENST00000387347.2	Exact	unsortid477	11.5653	13.5855	9.72883	0.716119	-0.481729	0.384935	1
221	AAAATTTCGGTTGGGGA	ENST00000387347.2	Variant	unsortid478	12.1721	13.716	10.7686	0.78511	-0.349032	0.619232	1
222	AAAATTTCGGTTGGGGC	ENST00000387347.2	Exact	unsortid479	2.01889	2.00056	2.03556	1.0175	0.0250275	0.794184	1
223	AAAATTTCGGTTGGGGCGAC	ENST00000387347.2	Exact	unsortid481	5.62845	6.51403	4.82337	0.740458	-0.433509	0.614842	1
224	AAAATTTCGGTTGGGGCGACC	ENST00000387347.2	Exact	unsortid482	10.8276	9.57125	11.9697	1.25059	0.322604	0.490554	1
225	AAAATTTCGGTTGGGGCGACCTCGGAGCAGAACC	ENST00000387347.2	Exact	unsortid484	82.6662	81.3608	83.853	1.03063	0.0435292	0.7518	1
226	AAAATTTCGGTTGGGGCGACCTCGGAGCAGAACCC	ENST00000387347.2	Exact	unsortid485	15.1524	15.8536	14.5148	0.915551	-0.127288	0.933953	1
227	AAAATTTTGGTGCAACT	ENST00000387456.1	Exact	unsortid488	4.40735	4.8221	4.0303	0.835798	-0.258774	0.994712	1
228	AAAATTTTGGTGCAACTC	ENST00000387456.1	Exact	unsortid489	114.919	123.631	106.999	0.86547	-0.208444	0.959226	1
229	AAAATTTTGGTGCAACTCC	ENST00000387456.1	Exact	unsortid490	19.551	20.095	19.0565	0.94832	-0.0765548	0.933597	1
230	AAACAAAACGAATGATTTCGACT	ENST00000387439.1	Exact	unsortid495	34.469	30.8039	37.8009	1.22715	0.29531	0.392645	1
231	AAACAAAACGAATGATTTCGACTC	ENST00000387439.1	Exact	unsortid496	13.4043	10.2869	16.2383	1.57854	0.658591	0.213174	0.974015
232	AAACAAAACGAATGATTTCGACTCA	ENST00000387439.1	Exact	unsortid497	1.99763	1.57395	2.3828	1.51389	0.598264	0.696546	1
233	AAACAAACATGGTGCACTTCTT	mir-495	Mature 3'	unsortid499	11.1794	12.3725	10.0948	0.815903	-0.29353	0.735469	1
234	AAACAAACATGGTGCACTTCTTT	mir-495	Mature 3' super	unsortid500	6.44653	6.48087	6.41531	0.989884	-0.0146684	1	1
235	AAACAAATGATTTCGACT	ENST00000387439.1	Variant	unsortid503	37.2441	34.2295	39.9847	1.16814	0.22421	0.543733	1
236	AAACAAATGATTTCGACTC	ENST00000387439.1	Variant	unsortid504	42.9924	41.033	44.7736	1.09116	0.125867	0.657897	1
237	AAACAAATGATTTCGACTCA	ENST00000387439.1	Variant	unsortid505	34.7723	29.0303	39.9923	1.37761	0.462164	0.245852	0.984169
238	AAACACAAACTACCACC	ENST00000623130.1	Variant	unsortid507	3.71945	2.98462	4.38748	1.47003	0.555844	0.552083	1
239	AAACACTGAACTGACAATT	ENST00000387347.2	Exact	unsortid512	2.18213	1.96926	2.37565	1.20636	0.270666	0.877736	1
240	AAACACTGAACTGACAATTAACAGCC	ENST00000387347.2	Exact	unsortid515	26.4584	20.2888	32.0672	1.58054	0.660417	0.0949625	0.85068
241	AAACACTGAACTGACAATTAACAGCCC	ENST00000387347.2	Exact	unsortid516	65.0764	50.4913	78.3356	1.55147	0.633632	0.0675315	0.787918
242	AAACACTGAACTGACAATTAACAGCCCA	ENST00000387347.2	Exact	unsortid517	4.7673	2.96655	6.40434	2.15885	1.11027	0.103911	0.863655
243	AAACACTGAACTGACAATTAACAGCCCAATATCTACAATCAACC	ENST00000387347.2	Exact	unsortid522	2.71988	3.93714	1.61327	0.409757	-1.28716	0.25646	0.986931
244	AAACAGAAAATTCTGAGT	ENST00000384147.1//ENST00000538654.5	Exact	unsortid523	2.46883	2.05579	2.84432	1.38357	0.468396	0.798147	1
245	AAACAGTTACCATTACTG	mir-451a	Precursor variant	unsortid529	2.6482	3.28248	2.07158	0.631103	-0.664053	0.631698	1
246	AAACAGTTACCATTACTGAG	mir-451a	Mature 5' sub variant	unsortid531	6.75939	8.3704	5.29483	0.632565	-0.660713	0.372232	1
247	AAACAGTTACCATTACTGAGT	mir-451a	Mature 5' sub variant	unsortid532	61.8954	75.1734	49.8244	0.662793	-0.593369	0.250295	0.984385
248	AAACAGTTACCATTACTGAGTT	mir-451a	Mature 5' variant	unsortid533	30.0125	37.381	23.3139	0.623684	-0.681114	0.218971	0.975484
249	AAACAGTTACCATTACTGAGTTT	mir-451a	Mature 5' super variant	unsortid534	15.895	19.3695	12.7365	0.657553	-0.604821	0.409258	1
250	AAACATATAACTGAACT	ENST00000387347.2	Exact	unsortid542	2.48599	0	4.74598	Inf	Inf	3.30062e-05	0.0244397
251	AAACATATAACTGAACTACTCACACCC	ENST00000387347.2	Variant	unsortid544	2.2557	3.26716	1.33619	0.408975	-1.28992	0.285336	1
252	AAACATATAACTGAACTCC	ENST00000387347.2	Exact	unsortid547	28.9823	25.6767	31.9873	1.24577	0.317037	0.402467	1
253	AAACATATAACTGAACTCCT	ENST00000387347.2	Exact	unsortid549	178.735	133.153	220.172	1.65352	0.725544	0.0257123	0.587101
254	AAACATATAACTGAACTCCTC	ENST00000387347.2	Exact	unsortid553	7.9858	5.96887	9.81937	1.6451	0.718173	0.36078	1
255	AAACATATAACTGAACTCCTCA	ENST00000387347.2	Exact	unsortid554	5.85224	3.0038	8.44173	2.81035	1.49075	0.104777	0.864089
256	AAACATATAACTGAACTCCTCAC	ENST00000387347.2	Exact	unsortid557	3.49597	2.68076	4.23707	1.58055	0.660425	0.352601	1
257	AAACATATAACTGAACTCCTCACA	ENST00000387347.2	Exact	unsortid558	15.5021	11.2578	19.3606	1.71976	0.782206	0.0868654	0.833465
258	AAACATATAACTGAACTCCTCACAC	ENST00000387347.2	Exact	unsortid560	3.97085	3.63866	4.27284	1.17429	0.231787	0.583257	1
259	AAACATATAACTGAACTCCTCACACAC	ENST00000387347.2	Variant	unsortid562	2.68879	2.51102	2.8504	1.13516	0.182891	0.70803	1
260	AAACATATAACTGAACTCCTCACACC	ENST00000387347.2	Exact	unsortid563	1455.96	1217.23	1672.99	1.37442	0.458827	0.142108	0.911227
261	AAACATATAACTGAACTCCTCACACCA	ENST00000387347.2	Variant	unsortid564	2.20763	2.11725	2.28979	1.08149	0.113021	0.79148	1
262	AAACATATAACTGAACTCCTCACACCC	ENST00000387347.2	Exact	unsortid565	2472.02	2102.87	2807.61	1.33513	0.416985	0.186521	0.950776
263	AAACATATAACTGAACTCCTCACACCCA	ENST00000387347.2	Exact	unsortid566	350.798	305.641	391.849	1.28206	0.358459	0.265064	0.992262
264	AAACATATAACTGAACTCCTCACACCCAA	ENST00000387347.2	Exact	unsortid567	13.6176	11.188	15.8263	1.41458	0.500374	0.243858	0.984053
265	AAACATATAACTGAACTCCTCACACCCAAT	ENST00000387347.2	Exact	unsortid568	13.1417	9.78933	16.1894	1.65378	0.725767	0.176148	0.944258
266	AAACATATAACTGAACTCCTCACACCCAATT	ENST00000387347.2	Exact	unsortid569	8.6438	5.33931	11.6479	2.18153	1.12534	0.0523587	0.732173
267	AAACATATAACTGAACTCCTCACACCCAATTG	ENST00000387347.2	Exact	unsortid570	5.29518	3.79329	6.66054	1.75587	0.812188	0.275346	0.997934
268	AAACATATAACTGAACTCCTCACACCCAATTGG	ENST00000387347.2	Exact	unsortid571	11.135	9.53813	12.5867	1.31962	0.400125	0.368363	1
269	AAACATATAACTGAACTCCTCACACCCAATTGGA	ENST00000387347.2	Exact	unsortid572	2.31841	1.57148	2.99744	1.90739	0.931603	0.396609	1
270	AAACATATAACTGAACTCCTCACACCCAATTGGAC	ENST00000387347.2	Exact	unsortid573	4.94551	3.58378	6.18345	1.7254	0.78693	0.245205	0.984169
271	AAACATATAACTGAACTCCTCACACCCAATTGGACC	ENST00000387347.2	Exact	unsortid574	164.194	146.66	180.134	1.22824	0.296595	0.361945	1
272	AAACATATAACTGAACTCCTCACACCCAATTGGACCA	ENST00000387347.2	Exact	unsortid575	11.0363	9.78577	12.1732	1.24397	0.314955	0.467735	1
273	AAACATATAACTGAACTCCTCACACCCAATTGGACCAAT	ENST00000387347.2	Exact	unsortid577	9.41204	7.81477	10.8641	1.3902	0.475293	0.394291	1
274	AAACATATAACTGAACTCCTCACACCCAATTGGACCAATC	ENST00000387347.2	Exact	unsortid578	15.2432	13.6025	16.7348	1.23027	0.298978	0.529911	1
275	AAACATATAACTGAACTCCTCACACCCAATTGGACCAATCT	ENST00000387347.2	Exact	unsortid579	9.01323	7.72638	10.1831	1.31796	0.398311	0.468819	1
276	AAACATATAACTGAACTCCTCACACCCAATTGGACCAATCTA	ENST00000387347.2	Exact	unsortid580	2.55225	1.52781	3.48356	2.28011	1.1891	0.190234	0.952948
277	AAACATATAACTGAACTCCTCACACCCAATTGGACCAATCTAT	ENST00000387347.2	Exact	unsortid581	5.52145	5.24695	5.77099	1.09987	0.137339	0.788186	1
278	AAACATATAACTGAACTCCTCACACCCAATTGGACCAATCTATC	ENST00000387347.2	Exact	unsortid582	9.74723	11.208	8.41929	0.751188	-0.412755	0.604206	1
279	AAACATATAACTGAACTCCTCACACCCAATTGGACCAATCTATCACC	ENST00000387347.2	Exact	unsortid584	57.4127	62.4776	52.8083	0.845235	-0.242576	0.601802	1
280	AAACATATAACTGAACTCCTCACACCCAATTGGACCAATCTATCACCC	ENST00000387347.2	Exact	unsortid585	56.3559	61.6822	51.5138	0.835148	-0.259896	0.562962	1
281	AAACATATAACTGAACTCCTCACACCCAATTGGACCAATCTATCACCCT	ENST00000387347.2	Exact	unsortid586	14.4692	15.8045	13.2553	0.838704	-0.253767	0.714017	1
282	AAACATATAACTGAACTCCTCACACCCAATTGGACCAATCTATCACCCTAT	ENST00000387347.2	Exact	unsortid588	5.70991	5.81695	5.61259	0.964868	-0.0515965	0.988557	1
283	AAACATATAACTGAACTCCTCACACCCAATTGGACCAATCTATCACCCTATA	ENST00000387347.2	Exact	unsortid589	4.53316	5.6238	3.54168	0.629767	-0.66711	0.460199	1
284	AAACATCACCTCTAGCATCACC	ENST00000387347.2	Exact	unsortid593	28.9486	25.7058	31.8966	1.24083	0.311308	0.42555	1
285	AAACATCAGATTGTGAATC	ENST00000387441.1	Exact	unsortid599	29.9959	34.1643	26.2065	0.767073	-0.382564	0.479995	1
286	AAACATCAGATTGTGAATCT	ENST00000387441.1	Exact	unsortid600	35.8782	36.8379	35.0057	0.950262	-0.0736026	1	1
287	AAACATCAGATTGTGAATCTG	ENST00000387441.1	Exact	unsortid601	1.66496	2.40256	0.994427	0.413903	-1.27263	0.294105	1
288	AAACATCAGATTGTGAATCTGACAACAGAGGC	ENST00000387441.1	Exact	unsortid604	3.934	5.89283	2.15323	0.365399	-1.45246	0.287492	1
289	AAACATCAGATTGTGAATCTGACAACAGAGGCT	ENST00000387441.1	Exact	unsortid605	34.8412	39.3647	30.7289	0.780621	-0.357305	0.493145	1
290	AAACATCAGATTGTGAATCTGACAACAGAGGCTT	ENST00000387441.1	Exact	unsortid606	4.78181	5.18047	4.41938	0.853084	-0.22924	0.726615	1
291	AAACATCAGATTGTGAATCTGACAACAGAGGCTTACG	ENST00000387441.1	Exact	unsortid609	11.1152	12.2874	10.0496	0.817875	-0.290047	0.652394	1
292	AAACATCAGATTGTGAATCTGACAACAGAGGCTTACGACC	ENST00000387441.1	Exact	unsortid611	21.629	27.9803	15.8551	0.566652	-0.819465	0.140395	0.909165
293	AAACATCAGATTGTGAATCTGACAACAGAGGCTTACGACCC	ENST00000387441.1	Exact	unsortid612	57.0626	73.9015	41.7545	0.565002	-0.823673	0.190232	0.952948
294	AAACATCAGATTGTGAATCTGACAACAGAGGCTTACGACCCC	ENST00000387441.1	Exact	unsortid613	10.953	14.9645	7.3062	0.488235	-1.03435	0.097388	0.857748
295	AAACATCAGATTGTGAATCTGACAACAGAGGCTTACGACCCCT	ENST00000387441.1	Exact	unsortid614	2.01048	4.222	0	0	#NAME?	7.51343e-05	0.03255
296	AAACATGGTTCCGTCAAGCAC	mir-218-1	Precursor	unsortid619	9.42512	9.90162	8.99194	0.908129	-0.139032	0.750988	1
297	AAACATGGTTCCGTCAAGCACC	mir-218-1	Precursor	unsortid620	6.3278	5.46818	7.10926	1.30011	0.378639	0.730104	1
298	AAACATTCGCGGTGCACTTCTT	mir-543	Mature 3'	unsortid621	3.75217	3.11765	4.32901	1.38855	0.47358	0.691722	1
299	AAACCAGACGAGCTACCTAAGAAC	ENST00000387347.2	Exact	unsortid626	6.08558	5.44287	6.66986	1.22543	0.293288	0.557798	1
300	AAACCAGACGAGCTACCTAAGAACA	ENST00000387347.2	Exact	unsortid627	7.71132	5.72271	9.51915	1.6634	0.734135	0.191303	0.952948
301	AAACCAGACGAGCTACCTAAGAACAGCTAAAAGAGCACACC	ENST00000387347.2	Exact	unsortid632	2.15824	1.18217	3.04558	2.57626	1.36528	0.191355	0.952948
302	AAACCAGACGAGCTACCTAAGAACAGCTAAAAGAGCACACCC	ENST00000387347.2	Exact	unsortid633	3.22708	2.89893	3.5254	1.2161	0.282267	0.842061	1
303	AAACCATGTGGTCAGCATTGCATCTGAGGCA	ENST00000516733.1//ENST00000629038.1	Exact	unsortid637	3.15824	0.363411	5.699	15.682	3.97103	0.00140679	0.153127
304	AAACCATTACCATTACTGAGT	mir-451a	Mature 5' sub variant	unsortid640	10.8631	14.7484	7.33096	0.497067	-1.00849	0.141672	0.911227
305	AAACCATTACCATTACTGAGTT	mir-451a	Mature 5' variant	unsortid641	4.61204	5.83897	3.49665	0.598847	-0.739742	0.404195	1
306	AAACCATTTACCCAAATAAAGTATAGGCGATAGAAATTGAAACC	ENST00000387347.2	Exact	unsortid643	5.69309	6.52944	4.93278	0.755468	-0.404557	0.450819	1
307	AAACCATTTACCCAAATAAAGTATAGGCGATAGAAATTGAAACCT	ENST00000387347.2	Exact	unsortid644	16.202	14.8083	17.469	1.17968	0.238395	0.661579	1
308	AAACCCACTCCACCT	ENST00000387347.2	Exact	unsortid646	2.23558	2.67872	1.83273	0.684181	-0.54755	0.804152	1
309	AAACCCACTCCACCTTACTACC	ENST00000387347.2	Exact	unsortid649	41.4887	41.5326	41.4488	0.997982	-0.0029139	0.888849	1
310	AAACCCACTCCACCTTACTACCA	ENST00000387347.2	Exact	unsortid650	10.7922	10.8695	10.722	0.98643	-0.0197121	0.907001	1
311	AAACCCACTCCACCTTACTACCAGAC	ENST00000387347.2	Exact	unsortid653	14.0962	15.6696	12.6658	0.808307	-0.307025	0.64505	1
312	AAACCCACTCCACCTTACTACCAGACA	ENST00000387347.2	Exact	unsortid654	4.44158	4.33594	4.53762	1.04651	0.0655904	0.847196	1
313	AAACCCACTCCACCTTACTACCAGACAACC	ENST00000387347.2	Exact	unsortid655	24.5225	25.2716	23.8416	0.943414	-0.0840378	0.988649	1
314	AAACCCACTCCACCTTACTACCAGACAACCT	ENST00000387347.2	Exact	unsortid656	8.79969	8.70595	8.88492	1.02056	0.0293565	0.848395	1
315	AAACCCACTCCACCTTACTACCAGACAACCTTAGCC	ENST00000387347.2	Exact	unsortid658	42.0377	41.654	42.3866	1.01759	0.0251537	0.744998	1
316	AAACCCACTCCACCTTACTACCAGACAACCTTAGCCA	ENST00000387347.2	Exact	unsortid659	3.95033	4.72475	3.24631	0.687085	-0.541439	0.720106	1
317	AAACCCACTCCACCTTACTACCAGACAACCTTAGCCAAACC	ENST00000387347.2	Exact	unsortid661	22.366	24.3391	20.5722	0.845232	-0.242581	0.760188	1
318	AAACCCACTCCACCTTACTACCAGACAACCTTAGCCAAACCATTTACC	ENST00000387347.2	Exact	unsortid663	2.56794	2.72612	2.42414	0.889226	-0.169378	0.989079	1
319	AAACCCACTCCACCTTACTACCAGACAACCTTAGCCAAACCATTTACCC	ENST00000387347.2	Exact	unsortid664	3.89936	5.93338	2.05026	0.345546	-1.53305	0.147304	0.917703
320	AAACCCACTCCACCTTACTACCAGACAACCTTAGCCAAACCATTTACCCA	ENST00000387347.2	Exact	unsortid665	2.82122	4.40177	1.38436	0.314501	-1.66886	0.118772	0.88375
321	AAACCCGTAGATCCGATCT	mir-99a	Precursor	unsortid675	6.10343	4.25902	7.78016	1.82675	0.869279	0.147798	0.917703
322	AAACCCGTAGATCCGATCTT	mir-99a	Precursor	unsortid676	6.13861	3.34066	8.68219	2.59894	1.37792	0.0891186	0.836929
323	AAACCCGTAGATCCGATCTTG	mir-99a	Mature 5' sub/super	unsortid677	25.9823	17.5587	33.6401	1.91587	0.937997	0.0354982	0.647108
1229	AACCCGTAGATCCGAACTTGA	mir-100	Mature 5' sub variant	unsortid2531	52.3276	25.4408	76.7702	3.0176	1.5934	0.000110424	0.039202
325	AAACCCGTAGATCCGATCTTGT	mir-99a	Mature 5' sub/super	unsortid679	580.809	371.989	770.646	2.07169	1.05081	0.00275401	0.216734
326	AAACCCGTAGATCCGATCTTGTA	mir-99a	Mature 5' super variant	unsortid680	4.35606	3.24724	5.36408	1.65189	0.724116	0.348498	1
327	AAACCCGTAGATCCGATCTTGTG	mir-99a	Mature 5' super	unsortid682	12.1852	10.2069	13.9836	1.37002	0.454192	0.419786	1
328	AAACCCGTAGATCTGATCTTGT	mir-99a	Mature 5' sub/super variant	unsortid684	10.7887	8.67153	12.7134	1.46611	0.551995	0.391802	1
329	AAACCCTTACCATTACTGAGT	mir-451a	Mature 5' sub variant	unsortid687	10.5009	13.0324	8.19961	0.629172	-0.668474	0.298869	1
330	AAACCCTTACCATTACTGAGTT	mir-451a	Mature 5' variant	unsortid688	4.05864	4.60119	3.56541	0.774889	-0.367939	0.680914	1
331	AAACCGATACCATTACTGAG	mir-451a	Mature 5' sub variant	unsortid695	2.94616	3.63046	2.32407	0.640159	-0.643498	0.404129	1
332	AAACCGATACCATTACTGAGT	mir-451a	Mature 5' sub variant	unsortid696	27.4904	33.7471	21.8025	0.646055	-0.630271	0.205493	0.967187
333	AAACCGATACCATTACTGAGTT	mir-451a	Mature 5' variant	unsortid697	13.0617	15.2595	11.0638	0.725046	-0.463856	0.422943	1
334	AAACCGATACCATTACTGAGTTT	mir-451a	Mature 5' super variant	unsortid698	6.59857	7.13087	6.11466	0.857491	-0.221806	0.679771	1
335	AAACCGCTACCATTACTGAGT	mir-451a	Mature 5' sub variant	unsortid699	5.06715	5.70787	4.48468	0.785701	-0.347947	0.522321	1
336	AAACCGGAGATGAAAAC	ENST00000387460.2	Exact	unsortid702	3.34426	1.21487	5.28006	4.3462	2.11975	0.167883	0.941001
337	AAACCGTAACCATTACTGAGT	mir-451a	Mature 5' sub variant	unsortid709	11.9483	16.4141	7.88846	0.480591	-1.05712	0.0991601	0.859699
338	AAACCGTAACCATTACTGAGTT	mir-451a	Mature 5' variant	unsortid710	5.26975	6.40155	4.24084	0.662471	-0.594071	0.302075	1
339	AAACCGTAACCATTACTGAGTTT	mir-451a	Mature 5' super variant	unsortid711	2.19497	2.5002	1.91749	0.766935	-0.382824	0.700935	1
340	AAACCGTAGATCCGAACTTGT	mir-100	Mature 5' sub variant	unsortid714	10.0808	4.36619	15.2758	3.49865	1.8068	0.0015952	0.163198
1237	AACCCGTAGATCCGAACTTGTA	mir-100	Mature 5' variant	unsortid2542	176.634	84.5075	260.384	3.0812	1.62349	9.06008e-05	0.0350449
342	AAACCGTAGATCCGAACTTGTGA	mir-100	Mature 5' super variant	unsortid716	4.80699	1.26464	8.0273	6.3475	2.66619	0.00308492	0.227458
343	AAACCGTAGATCCGATCTTGT	mir-99a	Mature 5' sub variant	unsortid719	5.86798	3.60286	7.92718	2.20025	1.13767	0.0925217	0.845251
344	AAACCGTCACCATTACTGAGT	mir-451a	Mature 5' sub variant	unsortid722	12.2143	18.472	6.52544	0.353261	-1.50119	0.0442386	0.698003
345	AAACCGTCACCATTACTGAGTT	mir-451a	Mature 5' variant	unsortid723	4.73091	6.07266	3.51114	0.578188	-0.790388	0.294037	1
346	AAACCGTGACCATTACTGAGT	mir-451a	Mature 5' sub variant	unsortid726	4.35973	7.40856	1.58807	0.214356	-2.22192	0.0157928	0.491189
347	AAACCGTTAACATTACTGAG	mir-451a	Mature 5' sub variant	unsortid735	6.79468	8.41122	5.3251	0.633095	-0.659507	0.361447	1
348	AAACCGTTAACATTACTGAGT	mir-451a	Mature 5' sub variant	unsortid736	50.4918	61.694	40.3081	0.653355	-0.61406	0.180909	0.946439
349	AAACCGTTAACATTACTGAGTT	mir-451a	Mature 5' variant	unsortid737	26.6654	30.4478	23.2268	0.762841	-0.390545	0.394286	1
350	AAACCGTTAACATTACTGAGTTT	mir-451a	Mature 5' super variant	unsortid738	15.1236	18.333	12.2059	0.665789	-0.586862	0.341146	1
351	AAACCGTTACAATTACTG	mir-451a	Precursor variant	unsortid743	2.24642	2.5743	1.94835	0.756847	-0.401927	0.672375	1
352	AAACCGTTACAATTACTGAG	mir-451a	Mature 5' sub variant	unsortid745	9.71506	11.3947	8.18814	0.718594	-0.476751	0.341462	1
353	AAACCGTTACAATTACTGAGT	mir-451a	Mature 5' sub variant	unsortid746	74.7366	88.6368	62.1001	0.700613	-0.51331	0.293095	1
354	AAACCGTTACAATTACTGAGTT	mir-451a	Mature 5' variant	unsortid747	37.0797	44.3509	30.4694	0.687007	-0.541603	0.260867	0.990421
355	AAACCGTTACAATTACTGAGTTT	mir-451a	Mature 5' super variant	unsortid748	20.7658	23.7639	18.0402	0.759146	-0.397551	0.480578	1
356	AAACCGTTACCAATACTGAGT	mir-451a	Mature 5' sub variant	unsortid756	24.0796	28.7871	19.8	0.687808	-0.539923	0.250429	0.984385
357	AAACCGTTACCAATACTGAGTT	mir-451a	Mature 5' variant	unsortid757	11.0615	13.8778	8.50124	0.612577	-0.707038	0.242159	0.984053
358	AAACCGTTACCAATACTGAGTTT	mir-451a	Mature 5' super variant	unsortid758	5.94436	7.63672	4.40584	0.576928	-0.793537	0.383728	1
359	AAACCGTTACCACTACTGAGT	mir-451a	Mature 5' sub variant	unsortid760	5.85571	8.00341	3.90326	0.487699	-1.03594	0.208864	0.970436
360	AAACCGTTACCACTACTGAGTT	mir-451a	Mature 5' variant	unsortid761	1.78405	2.21739	1.39011	0.626914	-0.67366	0.458395	1
361	AAACCGTTACCAGTACTGAGT	mir-451a	Mature 5' sub variant	unsortid765	6.58518	6.72493	6.45813	0.960326	-0.0584042	0.73538	1
362	AAACCGTTACCAGTACTGAGTT	mir-451a	Mature 5' variant	unsortid766	2.9586	3.7606	2.22951	0.592861	-0.754233	0.391672	1
363	AAACCGTTACCATAACTGAG	mir-451a	Mature 5' sub variant	unsortid769	3.78093	5.41507	2.29536	0.423884	-1.23826	0.230334	0.981193
364	AAACCGTTACCATAACTGAGT	mir-451a	Mature 5' sub variant	unsortid770	28.2216	32.9772	23.8982	0.724688	-0.464567	0.274598	0.997525
365	AAACCGTTACCATAACTGAGTT	mir-451a	Mature 5' variant	unsortid771	13.5934	16.9532	10.5391	0.621657	-0.68581	0.190982	0.952948
366	AAACCGTTACCATAACTGAGTTT	mir-451a	Mature 5' super variant	unsortid772	6.42616	7.78569	5.19022	0.666636	-0.58503	0.559286	1
367	AAACCGTTACCATCACTGAGT	mir-451a	Mature 5' sub variant	unsortid774	11.4074	15.2224	7.9391	0.521539	-0.939152	0.148089	0.917703
368	AAACCGTTACCATCACTGAGTT	mir-451a	Mature 5' variant	unsortid775	4.79559	6.08907	3.6197	0.594458	-0.750353	0.301225	1
369	AAACCGTTACCATCACTGAGTTT	mir-451a	Mature 5' super variant	unsortid776	3.4185	3.59388	3.25907	0.906839	-0.141082	0.975024	1
370	AAACCGTTACCATTA	mir-451a	Precursor	unsortid779	2.54991	3.38889	1.7872	0.527371	-0.923111	0.285119	1
371	AAACCGTTACCATTAATGAG	mir-451a	Mature 5' sub variant	unsortid782	5.22305	7.57259	3.0871	0.407667	-1.29454	0.215309	0.974526
372	AAACCGTTACCATTAATGAGT	mir-451a	Mature 5' sub variant	unsortid783	61.997	75.7021	49.5379	0.654379	-0.611802	0.215316	0.974526
373	AAACCGTTACCATTAATGAGTT	mir-451a	Mature 5' variant	unsortid784	30.762	38.4352	23.7864	0.618871	-0.692289	0.228305	0.979782
374	AAACCGTTACCATTAATGAGTTT	mir-451a	Mature 5' super variant	unsortid785	18.3156	23.2575	13.823	0.594346	-0.750624	0.287137	1
375	AAACCGTTACCATTAC	mir-451a	Precursor	unsortid789	160.975	196.524	128.658	0.654666	-0.611168	0.233084	0.982499
376	AAACCGTTACCATTACAGAGT	mir-451a	Mature 5' sub variant	unsortid791	14.2693	18.3099	10.596	0.578703	-0.789105	0.191808	0.953795
377	AAACCGTTACCATTACAGAGTT	mir-451a	Mature 5' variant	unsortid792	6.37276	7.77993	5.09352	0.6547	-0.611095	0.359044	1
378	AAACCGTTACCATTACAGAGTTT	mir-451a	Mature 5' super variant	unsortid793	2.96737	3.96284	2.06239	0.520431	-0.94222	0.544861	1
379	AAACCGTTACCATTACCGAGT	mir-451a	Mature 5' sub variant	unsortid795	12.8888	17.8551	8.37409	0.469004	-1.09233	0.100405	0.861677
380	AAACCGTTACCATTACCGAGTT	mir-451a	Mature 5' variant	unsortid796	4.48698	6.30526	2.83399	0.449465	-1.15372	0.217462	0.975484
381	AAACCGTTACCATTACGGAGG	mir-451a	Mature 5' sub variant	unsortid800	4.38328	4.94088	3.87638	0.784553	-0.350058	0.547353	1
382	AAACCGTTACCATTACGGAGT	mir-451a	Mature 5' sub variant	unsortid803	6.6602	8.80604	4.70944	0.534796	-0.902938	0.24105	0.984053
383	AAACCGTTACCATTACT	mir-451a	Precursor	unsortid806	10.2585	13.3857	7.41561	0.553994	-0.852057	0.185677	0.950776
384	AAACCGTTACCATTACTAAG	mir-451a	Mature 5' sub variant	unsortid807	8.55654	12.299	5.1543	0.419083	-1.25469	0.153381	0.925421
385	AAACCGTTACCATTACTAAGT	mir-451a	Mature 5' sub variant	unsortid808	68.436	88.3942	50.2922	0.568953	-0.813618	0.226315	0.979174
386	AAACCGTTACCATTACTAAGTT	mir-451a	Mature 5' variant	unsortid809	38.0034	46.8802	29.9337	0.638515	-0.647208	0.33529	1
387	AAACCGTTACCATTACTAAGTTT	mir-451a	Mature 5' super variant	unsortid810	22.7474	29.0516	17.0162	0.585723	-0.77171	0.458752	1
388	AAACCGTTACCATTACTCAGT	mir-451a	Mature 5' sub variant	unsortid815	14.0896	17.8003	10.7163	0.60203	-0.732093	0.193681	0.955644
389	AAACCGTTACCATTACTCAGTT	mir-451a	Mature 5' variant	unsortid816	7.41353	8.81367	6.14067	0.696721	-0.521347	0.458973	1
390	AAACCGTTACCATTACTCAGTTT	mir-451a	Mature 5' super variant	unsortid817	3.77611	4.39946	3.20943	0.729505	-0.455011	0.627934	1
391	AAACCGTTACCATTACTG	mir-451a	Precursor	unsortid818	2831.86	3304.15	2402.52	0.727121	-0.459733	0.366978	1
392	AAACCGTTACCATTACTGA	mir-451a	Precursor	unsortid819	1535.62	1803.14	1292.41	0.716758	-0.480442	0.26953	0.994403
393	AAACCGTTACCATTACTGAA	mir-451a	Mature 5' sub variant	unsortid820	6.49406	6.98431	6.04838	0.865995	-0.207569	0.666494	1
394	AAACCGTTACCATTACTGAAT	mir-451a	Mature 5' sub variant	unsortid822	7.69195	9.49073	6.05671	0.638171	-0.647985	0.286225	1
395	AAACCGTTACCATTACTGACT	mir-451a	Mature 5' sub variant	unsortid826	6.41853	8.78394	4.26815	0.485904	-1.04126	0.247942	0.984385
396	AAACCGTTACCATTACTGAG	mir-451a	Mature 5' sub	unsortid829	8335.86	10528	6343.04	0.602495	-0.730979	0.183907	0.949284
397	AAACCGTTACCATTACTGAGA	mir-451a	Mature 5' sub variant	unsortid830	46.9627	57.5991	37.2932	0.647462	-0.627132	0.167175	0.939807
398	AAACCGTTACCATTACTGAGAT	mir-451a	Mature 5' variant	unsortid832	4.79479	6.99135	2.79791	0.400195	-1.32122	0.144427	0.914707
399	AAACCGTTACCATTACTGAGC	mir-451a	Mature 5' sub variant	unsortid834	4.14547	4.96043	3.4046	0.686353	-0.542978	0.46026	1
400	AAACCGTTACCATTACTGAGCT	mir-451a	Mature 5' variant	unsortid835	3.54654	5.1103	2.12494	0.415815	-1.26599	0.151672	0.924402
401	AAACCGTTACCATTACTGAGG	mir-451a	Mature 5' sub variant	unsortid837	27.3848	34.1572	21.228	0.621481	-0.686218	0.154186	0.926838
402	AAACCGTTACCATTACTGAGGT	mir-451a	Mature 5' variant	unsortid838	4.74886	6.13359	3.49003	0.569003	-0.813492	0.306581	1
403	AAACCGTTACCATTACTGAGT	mir-451a	Mature 5' sub	unsortid841	57221	71829	43941.1	0.611746	-0.708996	0.144324	0.914523
404	AAACCGTTACCATTACTGAGTA	mir-451a	Mature 5' variant	unsortid842	7.72809	9.67117	5.96165	0.616435	-0.697979	0.21618	0.975484
405	AAACCGTTACCATTACTGAGTG	mir-451a	Mature 5' variant	unsortid846	5.10578	7.87608	2.58732	0.328503	-1.60602	0.056698	0.747856
406	AAACCGTTACCATTACTGAGTT	mir-451a	Mature 5'	unsortid848	27827.4	34376.7	21873.5	0.636288	-0.652249	0.196049	0.957578
407	AAACCGTTACCATTACTGAGTTA	mir-451a	Mature 5' super variant	unsortid849	108.681	129.54	89.7177	0.692584	-0.529938	0.292258	1
408	AAACCGTTACCATTACTGAGTTG	mir-451a	Mature 5' super variant	unsortid853	13.8468	16.3045	11.6125	0.712228	-0.489588	0.323624	1
409	AAACCGTTACCATTACTGAGTTT	mir-451a	Mature 5' super	unsortid854	15718.7	19262.7	12496.8	0.648756	-0.624253	0.27742	0.999305
410	AAACCGTTACCATTACTGAGTTTA	mir-451a	Mature 5' super	unsortid855	765.75	971.104	579.065	0.596296	-0.7459	0.272202	0.996227
411	AAACCGTTACCATTACTGAGTTTAA	mir-451a	Precursor variant	unsortid856	6.05515	8.25931	4.05137	0.490521	-1.02761	0.32613	1
412	AAACCGTTACCATTACTGAGTTTAG	mir-451a	Precursor	unsortid857	808.227	992.608	640.608	0.645379	-0.631782	0.327227	1
413	AAACCGTTACCATTACTGAGTTTAGA	mir-451a	Precursor variant	unsortid858	17.3744	20.6007	14.4415	0.701018	-0.512477	0.464334	1
414	AAACCGTTACCATTACTGAGTTTAGT	mir-451a	Precursor	unsortid859	1295.83	1562.39	1053.51	0.674298	-0.568542	0.449447	1
415	AAACCGTTACCATTACTGAGTTTT	mir-451a	Mature 5' super variant	unsortid862	8.71947	10.8694	6.76494	0.622382	-0.684129	0.336895	1
416	AAACCGTTACCATTACTGAT	mir-451a	Mature 5' sub variant	unsortid863	3.1092	4.4806	1.86248	0.415676	-1.26647	0.249543	0.984385
417	AAACCGTTACCATTACTGATT	mir-451a	Mature 5' sub variant	unsortid864	17.9328	20.0278	16.0282	0.800299	-0.321389	0.573506	1
418	AAACCGTTACCATTACTGATTT	mir-451a	Mature 5' variant	unsortid865	4.37487	5.57859	3.28058	0.588066	-0.765951	0.443562	1
419	AAACCGTTACCATTACTGATTTT	mir-451a	Mature 5' super variant	unsortid866	3.52336	5.26868	1.9367	0.367588	-1.44384	0.256099	0.986337
420	AAACCGTTACCATTACTGGG	mir-451a	Mature 5' sub variant	unsortid869	3.64213	4.49766	2.86438	0.636859	-0.650953	0.366291	1
421	AAACCGTTACCATTACTGGGT	mir-451a	Mature 5' sub variant	unsortid870	18.9904	24.4872	13.9934	0.571459	-0.807279	0.119717	0.884508
422	AAACCGTTACCATTACTGGGTT	mir-451a	Mature 5' variant	unsortid871	6.59406	8.47323	4.88573	0.576608	-0.794336	0.273114	0.996227
423	AAACCGTTACCATTACTGGGTTT	mir-451a	Mature 5' super variant	unsortid872	4.40633	5.59447	3.32621	0.594553	-0.750122	0.319084	1
424	AAACCGTTACCATTACTGTGT	mir-451a	Mature 5' sub variant	unsortid874	6.05533	7.97185	4.31304	0.541034	-0.886209	0.191846	0.953795
425	AAACCGTTACCATTACTTAG	mir-451a	Mature 5' sub variant	unsortid878	8.48699	9.52171	7.54633	0.792539	-0.335446	0.58516	1
426	AAACCGTTACCATTACTTAGT	mir-451a	Mature 5' sub variant	unsortid879	45.5104	52.5357	39.1237	0.744706	-0.425257	0.42213	1
427	AAACCGTTACCATTACTTAGTT	mir-451a	Mature 5' variant	unsortid880	24.9089	30.4003	19.9167	0.655148	-0.610108	0.279681	1
428	AAACCGTTACCATTACTTAGTTT	mir-451a	Mature 5' super variant	unsortid881	14.8405	19.5992	10.5143	0.536468	-0.898436	0.312163	1
429	AAACCGTTACCATTAGTGAGT	mir-451a	Mature 5' sub variant	unsortid886	17.4953	21.3914	13.9534	0.65229	-0.616414	0.24487	0.984169
430	AAACCGTTACCATTAGTGAGTT	mir-451a	Mature 5' variant	unsortid887	7.14665	9.07744	5.39138	0.593932	-0.75163	0.27105	0.996105
431	AAACCGTTACCATTAGTGAGTTT	mir-451a	Mature 5' super variant	unsortid888	4.46029	5.34416	3.65678	0.684257	-0.54739	0.559907	1
432	AAACCGTTACCATTATTGAGT	mir-451a	Mature 5' sub variant	unsortid890	14.4125	17.9401	11.2055	0.624609	-0.678976	0.247798	0.984385
433	AAACCGTTACCATTATTGAGTT	mir-451a	Mature 5' variant	unsortid891	7.1768	10.027	4.58576	0.457344	-1.12865	0.204095	0.967187
434	AAACCGTTACCATTATTGAGTTT	mir-451a	Mature 5' super variant	unsortid892	3.69153	5.1818	2.33675	0.450953	-1.14895	0.318397	1
435	AAACCGTTACCATTGCTGAGT	mir-451a	Mature 5' sub variant	unsortid896	10.846	14.0299	7.95162	0.566763	-0.819183	0.18723	0.951296
436	AAACCGTTACCATTGCTGAGTT	mir-451a	Mature 5' variant	unsortid897	4.19253	5.40078	3.09411	0.5729	-0.803644	0.284005	1
437	AAACCGTTACCATTTCTGAGT	mir-451a	Mature 5' sub variant	unsortid900	9.57923	12.9639	6.50227	0.501568	-0.995482	0.123071	0.889449
438	AAACCGTTACCATTTCTGAGTT	mir-451a	Mature 5' variant	unsortid901	2.53519	3.63097	1.53903	0.423861	-1.23834	0.251592	0.984885
439	AAACCGTTACCATTTCTGAGTTT	mir-451a	Mature 5' super variant	unsortid902	2.06891	2.44697	1.72523	0.705046	-0.50421	0.602136	1
440	AAACCGTTACCGTTACTGAGT	mir-451a	Mature 5' sub variant	unsortid905	16.8614	19.5869	14.3836	0.734349	-0.445461	0.316425	1
441	AAACCGTTACCGTTACTGAGTT	mir-451a	Mature 5' variant	unsortid906	7.38643	11.044	4.06133	0.367739	-1.44324	0.0849127	0.832469
442	AAACCGTTACCTTTACTGAGT	mir-451a	Mature 5' sub variant	unsortid909	6.52041	9.1836	4.09932	0.446375	-1.16367	0.121026	0.886598
443	AAACCGTTACCTTTACTGAGTT	mir-451a	Mature 5' variant	unsortid910	2.72105	3.59112	1.93008	0.53746	-0.89577	0.284256	1
444	AAACCGTTACGATTACTGAGT	mir-451a	Mature 5' sub variant	unsortid915	16.7871	21.4316	12.5648	0.586276	-0.770349	0.16149	0.936
445	AAACCGTTACGATTACTGAGTT	mir-451a	Mature 5' variant	unsortid916	8.10424	9.71871	6.63654	0.682863	-0.550333	0.36229	1
446	AAACCGTTACGATTACTGAGTTT	mir-451a	Mature 5' super variant	unsortid917	2.65669	3.77966	1.63581	0.432792	-1.20825	0.341805	1
447	AAACCGTTACTATTACTGA	mir-451a	Precursor variant	unsortid919	5.49812	6.37738	4.69879	0.736791	-0.440673	0.509788	1
448	AAACCGTTACTATTACTGAG	mir-451a	Mature 5' sub variant	unsortid920	34.0735	41.0397	27.7407	0.675947	-0.565017	0.266388	0.992536
449	AAACCGTTACTATTACTGAGT	mir-451a	Mature 5' sub variant	unsortid921	118.171	137.257	100.821	0.73454	-0.445087	0.291143	1
450	AAACCGTTACTATTACTGAGTT	mir-451a	Mature 5' variant	unsortid922	44.6318	47.2902	42.2151	0.892682	-0.163782	0.571218	1
451	AAACCGTTACTATTACTGAGTTT	mir-451a	Mature 5' super variant	unsortid923	35.1704	38.9617	31.7236	0.814226	-0.2965	0.547457	1
452	AAACCGTTAGCATTACTGAGT	mir-451a	Mature 5' sub variant	unsortid926	9.8447	11.333	8.49167	0.749284	-0.416416	0.413023	1
453	AAACCGTTAGCATTACTGAGTT	mir-451a	Mature 5' variant	unsortid927	4.03674	3.84029	4.21533	1.09766	0.134432	0.990778	1
454	AAACCGTTATCATTACTGA	mir-451a	Precursor variant	unsortid930	6.20042	5.46941	6.86497	1.25516	0.327868	1	1
455	AAACCGTTATCATTACTGAG	mir-451a	Mature 5' sub variant	unsortid931	16.1863	19.4595	13.2107	0.67888	-0.558771	0.312428	1
456	AAACCGTTATCATTACTGAGT	mir-451a	Mature 5' sub variant	unsortid932	61.693	63.265	60.2638	0.952561	-0.0701165	0.644013	1
457	AAACCGTTATCATTACTGAGTT	mir-451a	Mature 5' variant	unsortid933	11.6431	12.2908	11.0543	0.8994	-0.152966	0.735632	1
458	AAACCGTTATCATTACTGAGTTT	mir-451a	Mature 5' super variant	unsortid934	3.89753	4.35718	3.47967	0.798606	-0.324444	0.750321	1
459	AAACCGTTGCCATTACTGAG	mir-451a	Mature 5' sub variant	unsortid938	2.41769	2.55128	2.29624	0.900036	-0.151945	0.71527	1
460	AAACCGTTGCCATTACTGAGT	mir-451a	Mature 5' sub variant	unsortid939	24.055	29.9891	18.6604	0.622241	-0.684455	0.1903	0.952948
461	AAACCGTTGCCATTACTGAGTT	mir-451a	Mature 5' variant	unsortid940	11.4103	12.3096	10.5928	0.860533	-0.216698	0.50813	1
462	AAACCGTTGCCATTACTGAGTTT	mir-451a	Mature 5' super variant	unsortid941	4.61854	5.29339	4.00504	0.756611	-0.402377	0.582258	1
463	AAACCGTTTCCATTACTGAGT	mir-451a	Mature 5' sub variant	unsortid943	6.71232	8.17876	5.37919	0.657702	-0.604493	0.2981	1
464	AAACCGTTTCCATTACTGAGTT	mir-451a	Mature 5' variant	unsortid944	2.61208	3.43129	1.86734	0.544209	-0.877768	0.3508	1
465	AAACCTAGCCCCAAACCCACTCCACC	ENST00000387347.2	Exact	unsortid951	2.04108	2.09715	1.99011	0.948959	-0.0755828	0.965548	1
466	AAACCTAGCCCCAAACCCACTCCACCTTACTACC	ENST00000387347.2	Exact	unsortid953	6.7411	5.63093	7.75034	1.37639	0.460888	0.527506	1
467	AAACCTGATGTTACATTGTAGTGTGCTGA	ENST00000365530.1	Exact	unsortid960	2.29412	0.602734	3.83174	6.35726	2.6684	0.0254068	0.586324
468	AAACCTGATGTTACATTGTAGTGTGCTGAT	ENST00000365530.1	Exact	unsortid961	7.51108	4.48043	10.2662	2.29135	1.1962	0.0536675	0.740268
469	AAACCTGATGTTACATTGTAGTGTGCTGATG	ENST00000365530.1	Exact	unsortid962	580.594	481.803	670.404	1.39145	0.476587	0.111612	0.873962
470	AAACCTGCATTAAAAATTTCGGTTGGGAC	ENST00000387347.2	Variant	unsortid967	2.1685	0.545117	3.6443	6.68536	2.74101	0.068786	0.789019
471	AAACCTGCATTAAAAATTTCGGTTGGGACA	ENST00000387347.2	Variant	unsortid968	22.0518	16.2664	27.3113	1.679	0.747599	0.189735	0.952941
472	AAACCTGCATTAAAAATTTCGGTTGGGGCGAC	ENST00000387347.2	Exact	unsortid971	7.07412	4.60824	9.31583	2.02156	1.01547	0.116125	0.877659
473	AAACCTGCATTAAAAATTTCGGTTGGGGCGACCTCGGAGC	ENST00000387347.2	Exact	unsortid973	4.55269	4.8209	4.30886	0.893789	-0.161994	0.88514	1
474	AAACCTGCATTAAAAATTTCGGTTGGGGCGACCTCGGAGCAGAACC	ENST00000387347.2	Exact	unsortid976	70.0462	73.4994	66.9069	0.910306	-0.135577	0.86376	1
475	AAACCTGCATTAAAAATTTCGGTTGGGGCGACCTCGGAGCAGAACCC	ENST00000387347.2	Exact	unsortid977	7.46838	9.35721	5.75126	0.614634	-0.7022	0.393964	1
476	AAACCTGGCGCAATAGATATAGTAC	ENST00000387347.2	Exact	unsortid979	4.54084	2.40845	6.47937	2.69026	1.42775	0.068504	0.788818
477	AAACCTGTAGAACCGAATTTGT	mir-10b	Mature 5' sub variant	unsortid981	3.6422	3.48767	3.78268	1.08458	0.117143	1	1
478	AAACCTGTAGCTGTCT	ENST00000624919.1	Exact	unsortid984	23.4719	5.32362	39.9703	7.5081	2.90845	0.0317202	0.632047
479	AAACCTGTAGCTGTCTAG	ENST00000624919.1	Exact	unsortid985	6.21192	6.09915	6.31443	1.0353	0.0500441	0.971608	1
480	AAACCTGTAGCTGTCTAGC	ENST00000624919.1	Variant	unsortid988	2.48761	0.559328	4.2406	7.5816	2.9225	0.0112588	0.418114
481	AAACCTGTAGCTGTCTAGCGAC	ENST00000624919.1	Variant	unsortid991	3.89975	3.46129	4.29835	1.24183	0.312472	0.851355	1
482	AAACCTGTAGCTGTCTAGCGACA	ENST00000624919.1	Variant	unsortid992	3.53189	1.84457	5.06582	2.74635	1.45752	0.233486	0.982499
483	AAACCTTGTAGAGAGAGTAAAAAATTTAACACC	ENST00000387347.2	Exact	unsortid994	6.55173	4.88769	8.06449	1.64996	0.72243	0.126676	0.894967
484	AAACCTTGTAGAGAGAGTAAAAAATTTAACACCC	ENST00000387347.2	Exact	unsortid995	8.65771	7.03551	10.1324	1.44019	0.526254	0.309568	1
485	AAACCTTTACCATTACTGAG	mir-451a	Mature 5' sub variant	unsortid999	2.79357	3.26499	2.365	0.724352	-0.465236	0.499265	1
486	AAACCTTTACCATTACTGAGT	mir-451a	Mature 5' sub variant	unsortid1000	29.2007	37.36	21.7832	0.583063	-0.778277	0.194956	0.955644
487	AAACCTTTACCATTACTGAGTT	mir-451a	Mature 5' variant	unsortid1001	13.1353	15.4578	11.0239	0.713159	-0.487704	0.482025	1
488	AAACCTTTACCATTACTGAGTTT	mir-451a	Mature 5' super variant	unsortid1002	7.47861	9.55262	5.59314	0.585509	-0.772237	0.362887	1
489	AAACGAATGATTTCGAC	ENST00000387439.1	Exact	unsortid1003	2.6845	2.96979	2.42515	0.816606	-0.292288	0.999069	1
490	AAACGAATGATTTCGACT	ENST00000387439.1	Exact	unsortid1004	73.7429	63.6671	82.9027	1.30213	0.380871	0.417222	1
491	AAACGAATGATTTCGACTC	ENST00000387439.1	Exact	unsortid1005	189.226	176.307	200.97	1.13988	0.188884	0.632144	1
492	AAACGAATGATTTCGACTCA	ENST00000387439.1	Exact	unsortid1006	33.7938	29.6707	37.542	1.26529	0.339465	0.400151	1
493	AAACGAGAACTTTGAAG	ENST00000566930.6	Variant	unsortid1009	79.6736	65.6551	92.4177	1.40762	0.493261	0.206164	0.967628
494	AAACGCTTAGCCTAGCCACACCC	ENST00000389680.2	Exact	unsortid1012	2.75217	1.89743	3.52919	1.85998	0.89529	0.375511	1
495	AAACGCTTAGCCTAGCCACACCCC	ENST00000389680.2	Exact	unsortid1013	2.8281	3.20358	2.48676	0.776245	-0.365417	0.75107	1
496	AAACGGAATCCCAAAAGCAGCT	mir-191	Mature 5' sub variant	unsortid1015	3.05101	2.39076	3.65124	1.52723	0.610914	0.613178	1
497	AAACGGAATCCCAAAAGCAGCTG	mir-191	Mature 5' variant	unsortid1016	52.5337	52.9491	52.156	0.985021	-0.021774	0.848316	1
498	AAACGGAGCAGGTCAAAACTC	ENST00000635274.1	Exact	unsortid1018	9.1466	9.69908	8.64434	0.891253	-0.166093	0.794187	1
499	AAACGGTTACCATTACTGAGT	mir-451a	Mature 5' sub variant	unsortid1024	14.376	18.1422	10.9521	0.603681	-0.728142	0.195384	0.956472
500	AAACGGTTACCATTACTGAGTT	mir-451a	Mature 5' variant	unsortid1025	6.4851	8.31338	4.82302	0.580151	-0.7855	0.277071	0.999305
501	AAACGGTTACCATTACTGAGTTT	mir-451a	Mature 5' super variant	unsortid1026	2.89881	3.96878	1.9261	0.485314	-1.04301	0.334916	1
502	AAACTAAGTTCTGACT	ENST00000579069.1//ENST00000583619.1//ENST00000583541.1//ENST00000582902.1//ENST00000364884.1	Exact	unsortid1027	2.35969	0.42398	4.11943	9.71611	3.28038	0.0764915	0.810033
503	AAACTACGATAGCCCTTATGAAACT	ENST00000389680.2	Exact	unsortid1029	1.98666	0.933954	2.94367	3.15183	1.65619	0.22796	0.979782
504	AAACTAGCTCACTATGACCGACAGTGAAAATACATGAACACCTGAGA	ENST00000538654.5//ENST00000545920.1//ENST00000537024.5	Exact	unsortid1030	19.7601	13.4563	25.4909	1.89435	0.921699	0.0405887	0.677404
505	AAACTCAAAGGACCT	ENST00000389680.2	Exact	unsortid1031	5.20061	4.98823	5.39367	1.08128	0.112739	0.806146	1
506	AAACTCAAAGGACCTGGCGGTGCT	ENST00000389680.2	Exact	unsortid1032	4.34754	2.2602	6.24512	2.76308	1.46628	0.0869505	0.833465
507	AAACTCAAAGGACCTGGCGGTGCTT	ENST00000389680.2	Exact	unsortid1033	8.32695	8.66335	8.02114	0.92587	-0.111118	0.956484	1
508	AAACTCCCGTGCTGATCAGTAGTGGGATCGCGCCTG	ENST00000635274.1	Exact	unsortid1044	1.96258	2.48555	1.48715	0.59832	-0.74101	0.58195	1
509	AAACTGAGAGTAGAGTGCTTAGTTGAACAGGGCC	ENST00000389680.2	Variant	unsortid1051	2.10312	0.637527	3.43547	5.38875	2.42995	0.0346302	0.646977
510	AAACTGCCAGTTGAAGAACTGT	mir-22	Mature 3' variant	unsortid1057	134.944	137.763	132.382	0.96094	-0.0574818	0.801246	1
511	AAACTGCTCGCCAGAACACT	ENST00000389680.2	Exact	unsortid1061	12.4106	10.2525	14.3726	1.40187	0.48735	0.309849	1
512	AAACTGCTCGCCAGAACACTACGAGCCACAGCT	ENST00000389680.2	Exact	unsortid1065	7.54809	6.0242	8.93345	1.48293	0.568449	0.306904	1
513	AAACTGCTCGCCAGAACACTACGAGCCACAGCTTAAAACTC	ENST00000389680.2	Exact	unsortid1067	8.30173	7.42249	9.10104	1.22614	0.294128	0.52001	1
514	AAACTGGGATTAGATAC	ENST00000389680.2	Exact	unsortid1069	14.6223	13.1954	15.9195	1.20644	0.270759	0.488873	1
515	AAACTGGGATTAGATACC	ENST00000389680.2	Exact	unsortid1070	98.6687	99.264	98.1276	0.988552	-0.016611	0.816679	1
516	AAACTGGGATTAGATACCC	ENST00000389680.2	Exact	unsortid1071	2.80573	3.13696	2.5046	0.798418	-0.324784	0.833573	1
517	AAACTGGGATTAGATACCCCACTATGCTTAGCCCT	ENST00000389680.2	Exact	unsortid1073	2.70105	1.88783	3.44035	1.82238	0.865827	0.4858	1
518	AAACTGTTACCATTACTGAGT	mir-451a	Mature 5' sub variant	unsortid1076	15.599	16.3153	14.9478	0.916188	-0.126285	0.674348	1
519	AAACTGTTACCATTACTGAGTT	mir-451a	Mature 5' variant	unsortid1077	6.73139	8.19279	5.40286	0.659465	-0.600632	0.37559	1
520	AAACTGTTACCATTACTGAGTTT	mir-451a	Mature 5' super variant	unsortid1078	2.29598	3.79356	0.934549	0.246351	-2.02121	0.143979	0.914467
521	AAACTTAAAACTTTACAGTCAGAG	ENST00000386347.1	Exact	unsortid1080	5.15527	4.22947	5.99691	1.41789	0.503744	0.374521	1
522	AAACTTTAAATGGGTAA	ENST00000619092.1	Variant	unsortid1084	4.42075	3.24469	5.48989	1.69196	0.758697	0.362174	1
523	AAACTTTAAATGGGTAAG	ENST00000619092.1	Variant	unsortid1085	16.3451	14.7925	17.7565	1.20037	0.26348	0.493062	1
524	AAAGAATGACATGAACAAAGGAACCACTGAAG	ENST00000459584.1	Exact	unsortid1090	7.80985	7.15484	8.40531	1.17477	0.232382	0.606048	1
525	AAAGAATTCTCCTTTTGGGC	mir-186	Mature 5' sub	unsortid1091	10.142	10.7602	9.57996	0.890314	-0.167614	0.690449	1
526	AAAGAATTCTCCTTTTGGGCT	mir-186	Mature 5' sub	unsortid1092	24.5557	26.1546	23.1021	0.883289	-0.179042	0.543537	1
527	AAAGAATTCTCCTTTTGGGCTT	mir-186	Mature 5' sub/super	unsortid1094	19.4114	19.4187	19.4048	0.999283	-0.0010342	0.969314	1
528	AAAGACAGGGGTTAGGCC	ENST00000387409.1	Exact	unsortid1097	14.2464	16.0869	12.5732	0.781581	-0.355533	0.650283	1
529	AAAGACAGGGGTTAGGCCT	ENST00000387409.1	Exact	unsortid1098	11.4796	12.8834	10.2034	0.791981	-0.336462	0.666955	1
530	AAAGACAGGGGTTAGGCCTCTTTTTACC	ENST00000387409.1	Exact	unsortid1101	5.68076	6.49483	4.94071	0.760714	-0.394574	0.738963	1
531	AAAGACAGGGGTTAGGCCTCTTTTTACCACC	ENST00000387409.1	Variant	unsortid1102	8.42896	9.25326	7.6796	0.829934	-0.268931	0.801791	1
532	AAAGACATAGGATAGAGTCACCT	mir-641	Mature 5' sub	unsortid1104	16.0943	17.8767	14.4739	0.809652	-0.304626	0.559249	1
533	AAAGACATAGGATAGAGTCACCTC	mir-641	Mature 5'	unsortid1105	17.1095	18.9799	15.4091	0.81186	-0.300697	0.548135	1
534	AAAGACATTGGAACACT	ENST00000515077.1	Variant	unsortid1108	10.2106	10.7872	9.68637	0.89795	-0.155293	1	1
535	AAAGACGTTAGGTCAAGGTGTAGCC	ENST00000389680.2	Exact	unsortid1112	3.50366	3.95835	3.0903	0.780704	-0.357152	0.849257	1
536	AAAGACTTTTTCTCT	ENST00000387461.2	Exact	unsortid1114	9.20482	9.35593	9.06745	0.969167	-0.0451829	0.969581	1
537	AAAGACTTTTTCTCTGAC	ENST00000387461.2	Variant	unsortid1115	4.84852	3.60656	5.97756	1.65741	0.728933	0.312974	1
538	AAAGACTTTTTCTCTGCCA	ENST00000565549.1	Variant	unsortid1116	2.33833	2.58959	2.10991	0.814764	-0.295546	0.875788	1
539	AAAGAGGAACAGCTCTTTGGACACT	ENST00000387347.2	Exact	unsortid1120	3.78074	2.0421	5.36132	2.6254	1.39254	0.105632	0.865725
540	AAAGAGGAACAGCTCTTTGGACACTAGGAAAAAACCT	ENST00000387347.2	Exact	unsortid1123	2.04334	1.58753	2.45771	1.54813	0.630529	0.629778	1
541	AAAGATGACTTAGAGGCATTTGTCTGAGA	ENST00000384214.1	Exact	unsortid1149	1.70505	0.430525	2.86371	6.65169	2.73372	0.0502261	0.724053
542	AAAGATGACTTAGAGGCATTTGTCTGAGAAG	ENST00000384214.1	Exact	unsortid1151	5.42654	4.95294	5.85708	1.18254	0.241894	0.622002	1
543	AAAGATTAAGAGAAC	ENST00000387421.1	Exact	unsortid1153	6.26691	7.05955	5.54633	0.78565	-0.348041	0.568836	1
544	AAAGATTAAGAGAACC	ENST00000387421.1	Exact	unsortid1155	1937.23	2142.33	1750.78	0.817233	-0.29118	0.553446	1
545	AAAGATTAAGAGAACCA	ENST00000387421.1	Exact	unsortid1156	26.6803	33.551	20.4341	0.609046	-0.715376	0.43556	1
546	AAAGATTAAGAGAACCAA	ENST00000387421.1	Exact	unsortid1157	2.54458	2.03138	3.01112	1.4823	0.567835	0.565745	1
547	AAAGATTAAGAGAACCAAC	ENST00000387421.1	Exact	unsortid1158	30.2952	30.4181	30.1835	0.992288	-0.0111697	0.964523	1
548	AAAGATTAAGAGAACCAACA	ENST00000387421.1	Exact	unsortid1159	31.9853	31.5999	32.3356	1.02328	0.0332041	0.897738	1
549	AAAGATTAAGAGAACCAACAC	ENST00000387421.1	Exact	unsortid1160	224.348	235.973	213.779	0.905948	-0.142501	0.643364	1
550	AAAGATTAAGAGAACCAACACC	ENST00000387421.1	Exact	unsortid1161	525.326	554.016	499.245	0.901138	-0.15018	0.582417	1
551	AAAGATTAAGAGAACCAACACCT	ENST00000387421.1	Exact	unsortid1162	135.721	145.362	126.957	0.873388	-0.195305	0.526766	1
552	AAAGATTAAGAGAACCAACACCTC	ENST00000387421.1	Exact	unsortid1163	15.8118	17.1348	14.609	0.852591	-0.230075	0.628241	1
553	AAAGATTAAGAGAACCAACACCTCT	ENST00000387421.1	Exact	unsortid1164	34.7583	35.338	34.2314	0.968686	-0.0458984	0.938931	1
554	AAAGATTAAGAGAACCAACACCTCTTTACAGTGAC	ENST00000387421.1	Variant	unsortid1170	16.2664	17.6788	14.9823	0.847476	-0.238755	0.615729	1
555	AAAGATTAAGAGAACCAACACCTCTTTACAGTGACC	ENST00000387421.1	Variant	unsortid1172	15.5404	19.0029	12.3926	0.652141	-0.616745	0.250961	0.984695
556	AAAGATTAAGAGAACCAGCAC	ENST00000387421.1	Variant	unsortid1173	2.39868	1.16711	3.51828	3.01452	1.59193	0.149435	0.920409
557	AAAGATTAAGAGAACCAGCACC	ENST00000387421.1	Variant	unsortid1174	20.3741	16.3437	24.0382	1.47079	0.556596	0.314781	1
558	AAAGATTAAGAGAACCAGCACCT	ENST00000387421.1	Variant	unsortid1175	13.0297	11.045	14.834	1.34305	0.425512	0.352684	1
559	AAAGATTAAGAGAACCATCACC	ENST00000387421.1	Variant	unsortid1178	3.40596	2.93126	3.83751	1.30917	0.388648	0.516741	1
560	AAAGCAATACACTGAA	ENST00000387314.1	Exact	unsortid1182	3.18038	2.30583	3.97544	1.72408	0.785827	0.408549	1
561	AAAGCAATACACTGAAAATGTTTAGACGGGCT	ENST00000387314.1	Exact	unsortid1183	8.82291	9.2984	8.39065	0.902376	-0.1482	0.860487	1
562	AAAGCACCCGGGCAAGGATTCT	mir-501	Mature 3' variant	unsortid1187	2.96411	1.1971	4.57049	3.81797	1.93281	0.0410334	0.680577
563	AAAGCACGTGTTAGACTGCTGACGCGGGTGATGCGAACTGGAGTCTGAGC	ENST00000362883.1	Exact	unsortid1190	5.17144	7.24736	3.28424	0.453164	-1.14189	0.172836	0.943338
564	AAAGCAGGATTCAGACTACA	ENST00000364578.1//ENST00000363450.1	Variant	unsortid1196	3.1681	3.62793	2.75008	0.758029	-0.399676	0.540999	1
565	AAAGCAGGATTCAGACTACAAT	ENST00000364578.1//ENST00000363450.1	Variant	unsortid1198	12.5001	10.9962	13.8673	1.2611	0.334679	0.508318	1
566	AAAGCAGGATTCAGACTACAATA	ENST00000364578.1//ENST00000363450.1	Variant	unsortid1199	2.53056	2.55864	2.50504	0.979052	-0.0305429	0.924552	1
567	AAAGCAGGATTCAGACTACAATAT	ENST00000364578.1//ENST00000363450.1	Variant	unsortid1200	2.76656	2.56954	2.94567	1.14638	0.197083	0.812013	1
568	AAAGCGAACTACTATACT	ENST00000387347.2	Exact	unsortid1202	2.14218	2.55295	1.76875	0.692824	-0.529439	0.769352	1
569	AAAGCGAACTACTATACTCAATTGATCCAATAACTTGACC	ENST00000387347.2	Exact	unsortid1204	5.10775	5.40251	4.83979	0.895841	-0.158686	0.927991	1
570	AAAGCGTTACCATTACTGAGT	mir-451a	Mature 5' sub variant	unsortid1209	25.4335	30.9402	20.4274	0.660222	-0.598976	0.196589	0.957614
571	AAAGCGTTACCATTACTGAGTT	mir-451a	Mature 5' variant	unsortid1210	12.1404	15.0524	9.49303	0.630665	-0.665054	0.239973	0.983806
572	AAAGCGTTACCATTACTGAGTTT	mir-451a	Mature 5' super variant	unsortid1211	6.28158	6.87141	5.74537	0.836127	-0.258207	0.711769	1
573	AAAGCTAAAACTCACCT	ENST00000389680.2	Exact	unsortid1214	12.0485	11.024	12.9798	1.17742	0.23563	0.668258	1
574	AAAGCTAAAACTCACCTGAGTTGTAAAAAACTC	ENST00000389680.2	Exact	unsortid1215	13.9162	9.18826	18.2142	1.98234	0.987204	0.0490521	0.721428
575	AAAGCTCACAAGAACT	ENST00000387449.1	Exact	unsortid1224	11.4558	10.0869	12.7003	1.25908	0.332373	0.515101	1
576	AAAGCTCACAAGAACTG	ENST00000387449.1	Exact	unsortid1225	2.36905	4.97501	0	0	#NAME?	2.1552e-05	0.0202501
577	AAAGCTCACAAGAACTGCT	ENST00000387449.1	Exact	unsortid1226	29.4401	26.5733	32.0463	1.20596	0.270183	0.384462	1
578	AAAGCTCACAAGAACTGCTAACT	ENST00000387449.1	Exact	unsortid1228	87.8782	60.4976	112.77	1.86404	0.898431	0.0187745	0.522152
579	AAAGCTCACAAGAACTGCTAACTC	ENST00000387449.1	Exact	unsortid1229	1.73246	1.83234	1.64167	0.895944	-0.15852	1	1
580	AAAGCTCACAAGAACTGCTAACTCACC	ENST00000387449.1	Variant	unsortid1231	2.75157	0.484548	4.81251	9.93195	3.31208	0.016074	0.494743
581	AAAGCTCACAAGAACTGCTAACTCATGCC	ENST00000387449.1	Exact	unsortid1235	10.2241	8.37331	11.9067	1.42198	0.507904	0.537784	1
582	AAAGCTCACAAGAACTGCTAACTCATGCCA	ENST00000387449.1	Variant	unsortid1236	3.58708	2.61799	4.46808	1.70669	0.771198	0.453528	1
583	AAAGCTGAACAAAATGAGTGAAAACT	ENST00000383929.1//ENST00000384430.1//ENST00000384711.1//ENST00000384533.1//ENST00000384733.1//ENST00000383894.1//ENST00000384645.1//ENST00000383961.1//ENST00000384729.1//ENST00000384529.1//ENST00000384445.1//ENST00000384549.1//ENST00000384274.1//ENST00000384507.1//ENST00000567527.1//ENST00000549804.6	Exact	unsortid1240	6.37468	4.79972	7.80647	1.62644	0.701718	0.255279	0.986226
584	AAAGCTGAACAAAATGAGTGAGAACT	ENST00000384287.1//ENST00000384462.1//ENST00000384335.1//ENST00000384000.1//ENST00000384404.1//ENST00000384365.1	Exact	unsortid1242	2.46918	1.02671	3.78051	3.68214	1.88055	0.176602	0.944537
585	AAAGCTGCCAGTTGAAGAACTG	mir-22	Mature 3' sub/super	unsortid1245	2.13976	3.5021	0.901269	0.257351	-1.95819	0.0791682	0.815875
586	AAAGCTGCCAGTTGAAGAACTGT	mir-22	Mature 3' super	unsortid1246	42.1767	42.534	41.8518	0.983962	-0.0233248	0.899569	1
587	AAAGCTGGGTTGAGAGGGCG	mir-320a	Mature 3' sub	unsortid1248	4.49253	5.56571	3.51692	0.63189	-0.662254	0.481321	1
588	AAAGCTGGGTTGAGAGGGCGA	mir-320a	Mature 3' sub	unsortid1249	18.4372	18.8634	18.0498	0.956868	-0.0636075	0.918625	1
589	AAAGCTGGGTTGAGAGGGCGAA	mir-320a	Mature 3' sub/super	unsortid1250	9.44144	8.27389	10.5028	1.2694	0.344144	0.514226	1
590	AAAGCTGGGTTGAGAGGGCGAAA	mir-320a	Mature 3' sub/super	unsortid1251	2.17644	1.41155	2.8718	2.0345	1.02467	0.300525	1
591	AAAGCTGGGTTGAGAGGGCGAAT	mir-320a	Mature 3' sub/super variant	unsortid1252	7.59245	6.41117	8.66633	1.35176	0.434835	0.430156	1
592	AAAGCTGGGTTGAGAGGGCGAT	mir-320a	Mature 3' sub/super variant	unsortid1253	7.10534	5.72048	8.36431	1.46217	0.54811	0.312976	1
593	AAAGCTGGGTTGAGAGGGCGATT	mir-320a	Mature 3' sub/super variant	unsortid1255	1.43036	1.14785	1.68719	1.46987	0.555686	0.849871	1
594	AAAGGAACTCGGCAA	ENST00000387347.2	Exact	unsortid1258	2.33232	2.27687	2.38274	1.0465	0.0655733	0.98185	1
595	AAAGGAACTCGGCAAA	ENST00000387347.2	Exact	unsortid1259	5.78255	6.87757	4.78707	0.696041	-0.522755	0.60602	1
596	AAAGGAACTCGGCAAATC	ENST00000387347.2	Exact	unsortid1261	69.6037	69.884	69.3489	0.992344	-0.0110881	0.86672	1
597	AAAGGAACTCGGCAAATCT	ENST00000387347.2	Exact	unsortid1262	28.7522	27.809	29.6096	1.06475	0.0905143	0.614415	1
598	AAAGGAACTCGGCAAATCTTACC	ENST00000387347.2	Exact	unsortid1265	64.3015	62.2507	66.1659	1.06289	0.0879989	0.668657	1
599	AAAGGAACTCGGCAAATCTTACCC	ENST00000387347.2	Exact	unsortid1266	67.0413	64.3894	69.4522	1.07863	0.109199	0.697361	1
600	AAAGGAACTCGGCAAATCTTACCCC	ENST00000387347.2	Exact	unsortid1267	39.6157	38.9328	40.2365	1.03349	0.0475181	0.786241	1
601	AAAGGAACTCGGCAAATCTTACCCCG	ENST00000387347.2	Exact	unsortid1268	6.17525	6.54251	5.84138	0.892834	-0.163537	0.813765	1
602	AAAGGAACTCGGCAAATCTTACCCCGCC	ENST00000387347.2	Exact	unsortid1270	19.7676	20.2385	19.3395	0.955579	-0.0655533	0.929087	1
603	AAAGGAACTCGGCAAATCTTACCCCGCCT	ENST00000387347.2	Exact	unsortid1271	24.2217	20.7862	27.3448	1.31553	0.39564	0.28109	1
604	AAAGGAACTCGGCAAATCTTACCCCGCCTGTTTACC	ENST00000387347.2	Exact	unsortid1273	17.95	15.7103	19.9861	1.27217	0.34729	0.458234	1
605	AAAGGAATCCCAAAAGCAGCTG	mir-191	Mature 5' sub variant	unsortid1275	3.14901	5.5284	0.985922	0.178338	-2.48732	0.00711141	0.331573
606	AAAGGACAAGAGAAATAAGGCC	ENST00000387347.2	Exact	unsortid1282	25.9606	25.2361	26.6192	1.05481	0.0769785	0.751366	1
607	AAAGGACAAGAGAAATAAGGCCT	ENST00000387347.2	Exact	unsortid1283	4.96029	3.51044	6.27833	1.78847	0.838729	0.303858	1
608	AAAGGACAAGAGAAATAAGGCCTACT	ENST00000387347.2	Exact	unsortid1284	14.293	10.6631	17.593	1.6499	0.722374	0.144072	0.914467
609	AAAGGACAAGAGAAATAAGGCCTACTTCACA	ENST00000387347.2	Exact	unsortid1287	2.82272	2.49041	3.12482	1.25474	0.327386	0.614145	1
610	AAAGGACAAGAGAAATAAGGCCTACTTCACAAAGCGCC	ENST00000387347.2	Exact	unsortid1292	2.55157	1.5834	3.43172	2.16731	1.1159	0.339035	1
611	AAAGGACAAGAGAAATAAGGCCTACTTCACAAAGCGCCTTCC	ENST00000387347.2	Exact	unsortid1296	3.74734	3.58185	3.89778	1.0882	0.121947	0.794656	1
612	AAAGGACAAGAGAAATAAGGCCTACTTCACAAAGCGCCTTCCC	ENST00000387347.2	Exact	unsortid1297	5.95631	4.90735	6.90991	1.40807	0.493722	0.430585	1
613	AAAGGACAAGAGAAATAAGGCCTACTTCACAAAGCGCCTTCCCC	ENST00000387347.2	Exact	unsortid1298	2.53398	3.05738	2.05817	0.673181	-0.570934	0.928252	1
614	AAAGGACAAGAGAAATAAGGCCTACTTCACAAAGCGCCTTCCCCC	ENST00000387347.2	Exact	unsortid1299	3.68691	2.84788	4.44967	1.56245	0.64381	0.251982	0.984885
615	AAAGGACATTTAACT	ENST00000389680.2	Exact	unsortid1301	66.3881	73.9158	59.5447	0.805574	-0.31191	0.58867	1
616	AAAGGACATTTAACTA	ENST00000389680.2	Exact	unsortid1302	4.47985	4.13037	4.79756	1.16153	0.216028	0.669524	1
617	AAAGGACATTTAACTAA	ENST00000389680.2	Exact	unsortid1303	2.72204	2.47193	2.94941	1.19316	0.254788	0.814003	1
618	AAAGGACATTTAACTAAAA	ENST00000389680.2	Exact	unsortid1305	2.48813	2.62139	2.36699	0.90295	-0.147282	1	1
619	AAAGGACATTTAACTAAAAA	ENST00000389680.2	Variant	unsortid1306	4.10558	4.71315	3.55324	0.753901	-0.407553	0.553739	1
620	AAAGGACATTTAACTAAAACC	ENST00000389680.2	Exact	unsortid1309	104.582	99.1658	109.505	1.10426	0.143081	0.63526	1
621	AAAGGACATTTAACTAAAACCC	ENST00000389680.2	Exact	unsortid1310	69.2839	62.3543	75.5834	1.21216	0.27758	0.393246	1
622	AAAGGACATTTAACTAAAACCCC	ENST00000389680.2	Exact	unsortid1311	15.8576	14.4981	17.0935	1.17902	0.237589	0.610809	1
623	AAAGGACATTTAACTAAAACCCCT	ENST00000389680.2	Exact	unsortid1312	11.1556	8.61761	13.4629	1.56226	0.643633	0.225648	0.979174
624	AAAGGACCTGGCGGTGCT	ENST00000389680.2	Exact	unsortid1318	9.90748	9.75584	10.0453	1.02967	0.0421868	0.803369	1
625	AAAGGACCTGGCGGTGCTTCATATCCC	ENST00000389680.2	Exact	unsortid1326	5.21966	3.68979	6.61045	1.79155	0.841211	0.140683	0.909885
626	AAAGGACCTGGCGGTGCTTCATATCCCT	ENST00000389680.2	Exact	unsortid1327	4.95891	4.43189	5.43801	1.22702	0.295157	0.465187	1
627	AAAGGACCTGGCGGTGCTTCATATCCCTCTAGAGGAGCC	ENST00000389680.2	Exact	unsortid1330	1.87151	0.513382	3.10617	6.05041	2.59703	0.0421135	0.683415
628	AAAGGACCTGGCGGTGCTTCATATCCCTCTAGAGGAGCCT	ENST00000389680.2	Exact	unsortid1331	4.06955	3.59318	4.50261	1.2531	0.3255	0.499552	1
629	AAAGGATAACAGCTATCCATTGGTC	ENST00000387456.1	Exact	unsortid1332	18.327	12.828	23.3261	1.81838	0.86265	0.0765623	0.810033
630	AAAGGATAACAGCTATCCATTGGTCT	ENST00000387456.1	Exact	unsortid1333	6.45003	6.21775	6.66119	1.07132	0.0993879	0.967436	1
631	AAAGGGACAAGCATCAAGCACGCAGCAATGCAGCT	ENST00000389680.2	Variant	unsortid1341	3.42612	2.4768	4.28914	1.73172	0.792209	0.479234	1
632	AAAGGTAGTAGGTTGCATAGTT	let-7d	Mature 5' variant	unsortid1345	2.55639	2.18094	2.89772	1.32866	0.409967	0.591556	1
633	AAAGGTTAAAAAAAGTAAAAGGAACTCGGCA	ENST00000387347.2	Exact	unsortid1351	3.70122	1.86174	5.37347	2.88626	1.5292	0.0855485	0.832469
634	AAAGGTTCGTTTGTAAA	ENST00000621052.1	Variant	unsortid1358	519.217	581.084	462.974	0.796742	-0.327816	0.554467	1
635	AAAGGTTCGTTTGTAAAA	ENST00000621052.1	Variant	unsortid1359	678.751	701.122	658.413	0.939085	-0.0906717	0.917458	1
636	AAAGGTTCGTTTGTTAA	ENST00000387347.2	Variant	unsortid1361	3.06037	3.30693	2.83623	0.857665	-0.221514	1	1
637	AAAGGTTCGTTTGTTC	ENST00000387347.2	Exact	unsortid1363	6.07934	7.06062	5.18727	0.734676	-0.444819	0.724203	1
638	AAAGGTTCGTTTGTTCA	ENST00000387347.2	Exact	unsortid1364	5.04297	4.24104	5.772	1.36099	0.444655	0.513226	1
639	AAAGGTTCGTTTGTTCAAC	ENST00000387347.2	Exact	unsortid1366	23.7304	22.4518	24.8929	1.10873	0.148903	0.605478	1
640	AAAGGTTCGTTTGTTCAACG	ENST00000387347.2	Exact	unsortid1367	7.68608	8.00875	7.39275	0.923084	-0.115466	0.855755	1
641	AAAGTAAAAGGAACTCGGC	ENST00000387347.2	Exact	unsortid1369	2.27711	2.44585	2.12372	0.868296	-0.203741	0.842556	1
642	AAAGTAAAAGGAACTCGGCA	ENST00000387347.2	Exact	unsortid1370	23.875	22.9165	24.7463	1.07985	0.110829	0.700775	1
643	AAAGTAAAAGGAACTCGGCAAATC	ENST00000387347.2	Exact	unsortid1373	29.853	29.1465	30.4954	1.04628	0.0652683	0.753697	1
644	AAAGTAAAAGGAACTCGGCAAATCT	ENST00000387347.2	Exact	unsortid1374	12.492	10.5282	14.2773	1.35611	0.439471	0.362743	1
645	AAAGTAAAAGGAACTCGGCAAATCTTACC	ENST00000387347.2	Exact	unsortid1375	17.079	15.3465	18.654	1.21552	0.281574	0.516869	1
646	AAAGTAAAAGGAACTCGGCAAATCTTACCC	ENST00000387347.2	Exact	unsortid1376	14.1031	11.6147	16.3653	1.40902	0.49469	0.292878	1
647	AAAGTAAAAGGAACTCGGCAAATCTTACCCC	ENST00000387347.2	Exact	unsortid1377	7.16796	6.04147	8.19204	1.35597	0.439324	0.542071	1
648	AAAGTAAAAGGAACTCGGCAAATCTTACCCCGCC	ENST00000387347.2	Exact	unsortid1380	2.9462	2.75518	3.11985	1.13236	0.179328	0.739493	1
649	AAAGTAAAAGGAACTCGGCAAATCTTACCCCGCCT	ENST00000387347.2	Exact	unsortid1381	12.3655	9.88557	14.6201	1.47893	0.564555	0.259207	0.989631
650	AAAGTAAAAGGAACTCGGCAAATCTTACCCCGCCTGTTTACC	ENST00000387347.2	Exact	unsortid1382	2.17883	1.02158	3.23088	3.16263	1.66113	0.300321	1
651	AAAGTAATTGTGGTTTCTGCCA	ENST00000580413.1	Exact	unsortid1389	2.90236	3.87748	2.01588	0.519895	-0.943709	0.433015	1
652	AAAGTAGTCTGCACATTGGTT	mir-199a-1//mir-199a-2//mir-199b	Mature 3' sub variant	unsortid1390	6.09692	5.55652	6.5882	1.18567	0.245703	0.733412	1
653	AAAGTATAGGCGATA	ENST00000387347.2	Exact	unsortid1392	5.79606	6.68027	4.99223	0.74731	-0.420221	0.771754	1
654	AAAGTATAGGCGATAG	ENST00000387347.2	Exact	unsortid1393	7.10939	7.42944	6.81843	0.917759	-0.123813	0.944684	1
655	AAAGTATAGGCGATAGAA	ENST00000387347.2	Exact	unsortid1395	9.8719	5.1977	14.1212	2.71681	1.44191	0.0106357	0.405943
656	AAAGTATAGGCGATAGAAATTGAAACC	ENST00000387347.2	Exact	unsortid1401	21.9609	23.4175	20.6368	0.881256	-0.182367	0.7194	1
657	AAAGTATAGGCGATAGAAATTGAAACCT	ENST00000387347.2	Exact	unsortid1402	22.4865	16.7953	27.6603	1.64691	0.71976	0.104323	0.863655
658	AAAGTATAGGCGATAGAAATTGAAACCTGGCGCA	ENST00000387347.2	Exact	unsortid1405	2.21668	2.54416	1.91896	0.754262	-0.406862	0.990635	1
659	AAAGTCATGGAGGCC	ENST00000387416.2	Exact	unsortid1408	9.14516	9.62868	8.70559	0.904131	-0.145396	0.933662	1
660	AAAGTCCTACGTGATCTGAGTTCAGACC	ENST00000387347.2	Exact	unsortid1413	22.7079	20.2093	24.9794	1.23603	0.305714	0.43059	1
661	AAAGTCCTACGTGATCTGAGTTCAGACCG	ENST00000387347.2	Exact	unsortid1414	13.5627	12.3046	14.7065	1.1952	0.257248	0.585975	1
662	AAAGTCTGAACAAAGTGATTGGTACCTCGTTGTCTGATG	ENST00000459174.1	Exact	unsortid1415	8.6665	4.64676	12.3208	2.65149	1.4068	0.0287033	0.613447
663	AAAGTGATTGGTACCTCGTTGTCTGATG	ENST00000459174.1	Exact	unsortid1420	44.9511	35.0811	53.9238	1.53712	0.620229	0.0906525	0.840466
664	AAAGTGATTGGTACCTCGTTGTCTGATGCA	ENST00000459174.1	Exact	unsortid1422	7.59791	4.72063	10.2136	2.16361	1.11344	0.0881719	0.834945
665	AAAGTGCACTTGGACGAAC	ENST00000389680.2	Exact	unsortid1428	2.3671	3.41433	1.41507	0.414451	-1.27073	0.437413	1
666	AAAGTGCACTTGGACGAACA	ENST00000389680.2	Variant	unsortid1429	19.1881	21.325	17.2455	0.8087	-0.306324	0.653033	1
667	AAAGTGCATCTTTTTAGAGGAT	mir-519c	Mature 3'	unsortid1431	6.15652	5.32164	6.9155	1.29951	0.377963	0.695944	1
668	AAAGTGCCTGAAGAACC	ENST00000506142.5//ENST00000513845.4//ENST00000625191.3//ENST00000511063.5//ENST00000512899.4//ENST00000514664.1	Variant	unsortid1432	3.96243	2.96442	4.8697	1.64272	0.716084	0.489422	1
669	AAAGTGCTGTTCGTGCAGGT	mir-93	Mature 5' sub	unsortid1433	6.79115	8.97096	4.8095	0.536119	-0.899375	0.250494	0.984385
670	AAAGTGCTGTTCGTGCAGGTA	mir-93	Mature 5' sub	unsortid1434	2.94372	3.91417	2.06148	0.526672	-0.925023	0.237859	0.983151
671	AAAGTGCTGTTCGTGCAGGTAG	mir-93	Mature 5' sub	unsortid1435	8.47997	10.8596	6.31663	0.581662	-0.781748	0.134813	0.903248
672	AAAGTGCTTACAGTGCAGGTAG	mir-17//mir-106a	Mature 5' sub	unsortid1439	3.71311	3.45009	3.95221	1.14554	0.196026	0.964496	1
673	AAAGTGCTTCCCTTTGGACT	mir-520a	Mature 3' sub	unsortid1440	5.02539	4.53078	5.47503	1.20841	0.273108	0.700038	1
674	AAAGTGGCTGATTTGC	ENST00000387392.1	Exact	unsortid1443	4.48865	2.57277	6.23036	2.42166	1.27599	0.0685058	0.788818
675	AAAGTGGCTTTAACA	ENST00000389680.2	Exact	unsortid1444	3.4405	1.93377	4.81026	2.4875	1.3147	0.111957	0.873962
676	AAAGTGGCTTTAACATATCTGAACA	ENST00000389680.2	Exact	unsortid1447	15.3711	13.6162	16.9664	1.24604	0.317354	0.457514	1
677	AAAGTGGCTTTAACATATCTGAACAC	ENST00000389680.2	Exact	unsortid1448	4.80754	4.94019	4.68694	0.948735	-0.0759222	0.976379	1
678	AAAGTGGCTTTAACATATCTGAACACA	ENST00000389680.2	Exact	unsortid1449	5.06544	4.2994	5.76184	1.34015	0.422395	0.611305	1
679	AAAGTGGCTTTAACATATCTGAACACACA	ENST00000389680.2	Exact	unsortid1451	4.33846	3.53165	5.07192	1.43613	0.522187	0.38794	1
680	AAAGTGGCTTTAACATATCTGAACACACAATAGCT	ENST00000389680.2	Exact	unsortid1453	16.8174	13.5049	19.8288	1.46827	0.554121	0.188362	0.951946
681	AAAGTGGCTTTAACATATCTGAACACACAATAGCTAAGACC	ENST00000389680.2	Exact	unsortid1456	54.0592	49.2489	58.4322	1.18647	0.246673	0.447873	1
682	AAAGTGGCTTTAACATATCTGAACACACAATAGCTAAGACCC	ENST00000389680.2	Exact	unsortid1457	109.513	106.892	111.897	1.04683	0.0660212	0.74009	1
683	AAAGTGGCTTTAACATATCTGAACACACAATAGCTAAGACCCA	ENST00000389680.2	Exact	unsortid1458	4.79301	4.65357	4.91977	1.0572	0.0802529	0.822579	1
684	AAAGTGGCTTTAACATATCTGAACACACAATAGCTAAGACCCAAACT	ENST00000389680.2	Exact	unsortid1459	22.1752	24.553	20.0136	0.815117	-0.29492	0.67937	1
685	AAAGTTAAATTATAGGCT	ENST00000387419.1	Exact	unsortid1460	4.19919	3.49345	4.84077	1.38567	0.470584	0.695682	1
686	AAAGTTCTGAGACACTCCGA	mir-148a	Mature 5' sub	unsortid1461	2.50551	1.0322	3.84488	3.72494	1.89722	0.260823	0.990401
687	AAAGTTCTGAGACACTCCGACT	mir-148a	Mature 5'	unsortid1463	121.642	97.6825	143.424	1.46826	0.554112	0.100128	0.861677
688	AAAGTTGATGTGAGTTCTAAAATTACACTGAGA	ENST00000364617.1	Exact	unsortid1464	59.6941	65.2368	54.6552	0.837798	-0.255326	0.496766	1
689	AAATAAAGTATAGGC	ENST00000387347.2	Exact	unsortid1467	3.41001	2.95267	3.82577	1.2957	0.373729	0.737368	1
690	AAATAAAGTATAGGCG	ENST00000387347.2	Exact	unsortid1468	18.8477	17.6263	19.9581	1.13229	0.179242	0.573165	1
691	AAATAAAGTATAGGCGAT	ENST00000387347.2	Exact	unsortid1469	13.1721	11.7923	14.4264	1.22337	0.29086	0.440542	1
692	AAATAAAGTATAGGCGATA	ENST00000387347.2	Exact	unsortid1470	20.5245	17.7471	23.0494	1.29877	0.377151	0.306495	1
693	AAATAAAGTATAGGCGATAG	ENST00000387347.2	Exact	unsortid1471	25.9977	21.3561	30.2174	1.41493	0.500734	0.177721	0.945173
694	AAATAAAGTATAGGCGATAGA	ENST00000387347.2	Exact	unsortid1472	3.66716	2.64893	4.59282	1.73384	0.793969	0.418542	1
695	AAATAAAGTATAGGCGATAGAA	ENST00000387347.2	Exact	unsortid1473	22.7542	13.3028	31.3464	2.35638	1.23657	0.00473889	0.273628
696	AAATAAAGTATAGGCGATAGAAATT	ENST00000387347.2	Exact	unsortid1476	4.15859	2.50113	5.66538	2.26513	1.17959	0.119762	0.884508
697	AAATAAAGTATAGGCGATAGAAATTGAAACC	ENST00000387347.2	Exact	unsortid1479	91.2664	89.4228	92.9423	1.03936	0.055692	0.896916	1
698	AAATAAAGTATAGGCGATAGAAATTGAAACCT	ENST00000387347.2	Exact	unsortid1480	44.8895	39.7288	49.581	1.24799	0.319602	0.455152	1
699	AAATAAAGTATAGGCGATAGAAATTGAAACCTGGCGC	ENST00000387347.2	Exact	unsortid1482	16.5805	14.5815	18.3978	1.26172	0.33539	0.414307	1
700	AAATAAAGTATAGGCGATAGAAATTGAAACCTGGCGCA	ENST00000387347.2	Exact	unsortid1483	32.709	31.6329	33.6872	1.06494	0.0907725	0.817684	1
701	AAATAAAGTATAGGCGATAGAAATTGAAACCTGGCGCAAT	ENST00000387347.2	Exact	unsortid1484	2.98424	2.44514	3.47433	1.42091	0.506819	0.629328	1
702	AAATAAAGTATAGGCGATAGAAATTGAAACCTGGCGCAATA	ENST00000387347.2	Exact	unsortid1485	6.77494	8.17277	5.50418	0.673478	-0.570297	0.439413	1
703	AAATAAAGTATAGGCGATAGAAATTGAAACCTGGCGCAATAGATATAGTACC	ENST00000387347.2	Exact	unsortid1487	2.11008	1.78706	2.40374	1.34508	0.427696	0.66918	1
704	AAATAAGCTATCGGGC	ENST00000387377.1	Exact	unsortid1490	3.24604	1.50691	4.82706	3.20327	1.67955	0.147393	0.917703
705	AAATAAGCTATCGGGCC	ENST00000387377.1	Exact	unsortid1491	43.8525	40.5746	46.8324	1.15423	0.206929	0.659511	1
706	AAATAAGCTATCGGGCCC	ENST00000387377.1	Exact	unsortid1492	85.8455	75.9001	94.8867	1.25015	0.322105	0.479536	1
707	AAATAAGCTATCGGGCCCA	ENST00000387377.1	Exact	unsortid1493	53.8143	57.1461	50.7854	0.888693	-0.170242	0.733138	1
708	AAATAAGCTATCGGGCCCATACC	ENST00000387377.1	Exact	unsortid1496	16.2671	13.3958	18.8774	1.4092	0.494876	0.32021	1
709	AAATAAGCTATCGGGCCCATACCC	ENST00000387377.1	Exact	unsortid1497	1.55214	0.614936	2.40415	3.90959	1.96702	0.135543	0.903248
710	AAATAAGTACGGATTCGGCTTCTGAGA	ENST00000364995.1//ENST00000427501.5//ENST00000431043.1	Exact	unsortid1504	3.99222	3.89121	4.08405	1.04956	0.0697809	0.902508	1
711	AAATAATAGGAGCTT	ENST00000387365.1	Exact	unsortid1505	5.04225	3.22211	6.69692	2.07843	1.05549	0.157167	0.930477
712	AAATAATAGGAGCTTAAACC	ENST00000387365.1	Exact	unsortid1507	10.3503	9.4708	11.1499	1.1773	0.235477	0.569943	1
713	AAATAATAGGAGCTTAAACCC	ENST00000387365.1	Exact	unsortid1508	35.4051	30.1889	40.1471	1.32987	0.411281	0.288417	1
714	AAATAATAGGAGCTTAAACCCC	ENST00000387365.1	Exact	unsortid1509	1.82302	2.01711	1.64657	0.816298	-0.292833	0.801682	1
715	AAATACAACGATGGTTTTTC	ENST00000387459.1	Exact	unsortid1511	5.6345	5.42615	5.8239	1.0733	0.102058	0.84118	1
716	AAATACAACGATGGTTTTTCATATCATTGGTCGT	ENST00000387459.1	Exact	unsortid1512	4.84673	4.81622	4.87448	1.0121	0.017347	0.932323	1
717	AAATACAACGATGGTTTTTCATATCATTGGTCGTGGTTGTA	ENST00000387459.1	Exact	unsortid1514	2.57105	2.60194	2.54296	0.97733	-0.0330827	0.944277	1
718	AAATACAACGATGGTTTTTCATATCATTGGTCGTGGTTGTAGTC	ENST00000387459.1	Exact	unsortid1515	18.3112	20.559	16.2676	0.791265	-0.337767	0.613318	1
719	AAATACAACGATGGTTTTTCATATCATTGGTCGTGGTTGTAGTCC	ENST00000387459.1	Exact	unsortid1516	47.883	56.6568	39.9068	0.70436	-0.505615	0.352335	1
720	AAATACAACGATGGTTTTTCATATCATTGGTCGTGGTTGTAGTCCG	ENST00000387459.1	Exact	unsortid1517	2.40046	1.82161	2.92668	1.60664	0.684049	0.381542	1
721	AAATACAACGATGGTTTTTCATATCATTGGTCGTGGTTGTAGTCCGTGCGAGAA	ENST00000387459.1	Exact	unsortid1521	3.56363	4.05281	3.11893	0.769571	-0.377873	0.82862	1
722	AAATACAGACCAAGAGC	ENST00000387382.1	Exact	unsortid1523	4.88027	6.08953	3.78095	0.620893	-0.687583	0.516646	1
723	AAATACAGACCAAGAGCC	ENST00000387382.1	Exact	unsortid1524	39.0191	39.7401	38.3637	0.965366	-0.0508514	0.917662	1
724	AAATACAGACCAAGAGCCTTC	ENST00000387382.1	Exact	unsortid1526	2.25307	1.48229	2.95378	1.99271	0.994734	0.448319	1
725	AAATACAGACCAAGAGCCTTCA	ENST00000387382.1	Exact	unsortid1527	3.89544	3.39677	4.34877	1.28027	0.356444	0.688717	1
726	AAATACAGACCAAGAGCCTTCAAAGCC	ENST00000387382.1	Exact	unsortid1528	2.77388	2.97694	2.58927	0.869776	-0.201284	0.988251	1
727	AAATACATGAACACCTGAGA	ENST00000538654.5//ENST00000545920.1//ENST00000537024.5	Exact	unsortid1529	12.0383	3.01919	20.2375	6.70295	2.7448	5.04673e-05	0.0283818
728	AAATACCGGGTGCTGTAGGCTT	ENST00000363500.1//ENST00000363511.1//ENST00000363754.1//ENST00000362526.1//ENST00000364718.1//ENST00000607318.1//ENST00000364189.1//ENST00000365656.1//ENST00000364485.1//ENST00000364486.1//ENST00000365055.1//ENST00000364451.1//ENST00000362973.1//ENST00000365602.1//ENST00000363473.1//ENST00000517055.1//ENST00000362464.1//ENST00000364725.1//ENST00000363040.1//ENST00000606950.1//ENST00000364315.1//…	Variant	unsortid1533	9.01073	10.1887	7.93983	0.779276	-0.359793	0.777328	1
729	AAATAGACTACGAAAGTGGCTTTAACATATCTGAACACACAATAGCTAAGACCC	ENST00000389680.2	Exact	unsortid1541	6.57093	6.88414	6.28619	0.913141	-0.13109	0.931528	1
730	AAATAGGGACCTGTATGAATGGCTCCACGAGGGTTCAGCT	ENST00000387347.2	Exact	unsortid1548	3.59738	4.08626	3.15294	0.771595	-0.374084	0.807825	1
731	AAATAGTACCGTTAACT	ENST00000387429.1	Exact	unsortid1550	9.99839	9.36613	10.5732	1.12887	0.174883	0.699309	1
732	AAATAGTACCGTTAACTTCC	ENST00000387429.1	Exact	unsortid1552	18.2943	16.2826	20.1232	1.23587	0.305525	0.523613	1
733	AAATAGTGGGAAGAT	ENST00000387347.2	Exact	unsortid1553	5.90328	6.30949	5.53399	0.877089	-0.189205	0.913298	1
734	AAATAGTGGGAAGATTTATAGGTAGAGGCGACA	ENST00000387347.2	Exact	unsortid1560	14.4036	11.817	16.7551	1.41789	0.503745	0.245838	0.984169
735	AAATAGTGGGAAGATTTATAGGTAGAGGCGACAAACC	ENST00000387347.2	Exact	unsortid1561	15.923	18.9602	13.1618	0.694183	-0.526612	0.56259	1
736	AAATAGTGGGAAGATTTATAGGTAGAGGCGACAAACCT	ENST00000387347.2	Exact	unsortid1562	2.19539	2.94538	1.51358	0.513885	-0.960482	0.517042	1
737	AAATATTAATAAATGTACCAC	ENST00000562284.1	Variant	unsortid1567	2.84095	1.81246	3.77593	2.08332	1.05888	0.610556	1
738	AAATCAACAAAACTGCTCGCC	ENST00000389680.2	Exact	unsortid1570	2.60484	1.93218	3.21634	1.66462	0.735189	0.464814	1
739	AAATCAGTATGAATGAATTCATGATACTGTAAACGCTTTCTGATG	mir-3607	Precursor	unsortid1576	4.17426	3.0463	5.19968	1.70688	0.771366	0.496539	1
740	AAATCCCAAACATATAACTG	ENST00000387347.2	Exact	unsortid1577	3.52922	2.02625	4.89556	2.41607	1.27266	0.0632092	0.77349
741	AAATCCCAAACATATAACTGAACTCCT	ENST00000387347.2	Exact	unsortid1579	9.71869	7.15311	12.051	1.68473	0.752514	0.163507	0.936
742	AAATCCCAAACATATAACTGAACTCCTCACACC	ENST00000387347.2	Exact	unsortid1581	29.6756	25.7264	33.2658	1.29306	0.370792	0.342852	1
743	AAATCCCAAACATATAACTGAACTCCTCACACCC	ENST00000387347.2	Exact	unsortid1582	48.4443	39.7278	56.3683	1.41886	0.504733	0.180951	0.946439
744	AAATCCCAAACATATAACTGAACTCCTCACACCCA	ENST00000387347.2	Exact	unsortid1583	7.57619	6.54233	8.51607	1.30169	0.380381	0.453568	1
745	AAATCCCCTTGTAAATTTAACTG	ENST00000387347.2	Exact	unsortid1585	17.5761	14.036	20.7943	1.48149	0.567052	0.212505	0.974015
746	AAATCCCCTTGTAAATTTAACTGTTAGTCCAAAG	ENST00000387347.2	Exact	unsortid1587	7.41999	5.89819	8.80344	1.49257	0.577795	0.409867	1
747	AAATCCCGGACGAGCCCC	ENST00000315707.3	Variant	unsortid1591	22.8406	23.2381	22.4792	0.96734	-0.0479044	0.753308	1
748	AAATCCCGGACGAGCCCT	ENST00000315707.3	Exact	unsortid1594	11.7437	11.2005	12.2375	1.09258	0.127737	0.928942	1
749	AAATCCCGGACGAGCCCTC	ENST00000315707.3	Exact	unsortid1595	3.01161	2.84663	3.16159	1.11064	0.151395	0.901505	1
750	AAATCGTTACCATTACTGAGT	mir-451a	Mature 5' sub variant	unsortid1597	5.10476	6.85965	3.50941	0.511601	-0.966908	0.168449	0.941001
751	AAATCTTACCCCGCCTGTTTACC	ENST00000387347.2	Exact	unsortid1602	3.05385	2.17221	3.85535	1.77485	0.827699	0.368437	1
752	AAATGCATGGAGAGCTCC	ENST00000383958.1	Variant	unsortid1610	3.00715	4.18949	1.93229	0.461223	-1.11646	0.541526	1
753	AAATGCCCCTAAAAATCCTTAT	mir-365a//mir-365b	Mature 3' variant	unsortid1611	4.74953	4.23338	5.21875	1.23276	0.301892	0.626627	1
754	AAATGGATTTTTGGAAATAGGAGA	ENST00000410396.1//ENST00000410361.1	Exact	unsortid1615	128.588	64.9517	186.438	2.87042	1.52126	0.0374386	0.658443
755	AAATGGATTTTTGGAAATAGGAGATGGAAT	ENST00000410396.1//ENST00000410361.1	Exact	unsortid1616	1.70535	1.16118	2.20006	1.89468	0.921957	0.797695	1
756	AAATGGATTTTTGGAGCAGGGAGA	ENST00000410344.1//ENST00000613956.1//ENST00000411069.1//ENST00000617785.1//ENST00000615427.1//ENST00000619465.1//ENST00000619225.1//ENST00000616535.1//ENST00000620268.1//ENST00000410794.1//ENST00000410695.1//ENST00000613778.1//ENST00000618664.1//ENST00000410694.1//ENST00000613119.1//ENST00000611544.1//ENST00000618602.1//ENST00000616345.1	Exact	unsortid1618	479.913	304.04	639.797	2.10432	1.07336	0.122359	0.888499
757	AAATGGATTTTTGGAGCAGGGAGATGGAAT	ENST00000613956.1//ENST00000411069.1//ENST00000617785.1//ENST00000615427.1//ENST00000619465.1//ENST00000619225.1//ENST00000616535.1//ENST00000620268.1//ENST00000410695.1//ENST00000613778.1//ENST00000618664.1//ENST00000613119.1//ENST00000611544.1//ENST00000618602.1//ENST00000616345.1	Exact	unsortid1620	4.32082	2.1459	6.29802	2.93491	1.55332	0.0996971	0.861396
758	AAATGGCCCTCAAAGTCCCGCT	mir-193b	Mature 3' variant	unsortid1621	2.28484	1.7587	2.76315	1.57113	0.651807	0.730515	1
759	AAATGGCTGAGTGAAGCATTGGACT	ENST00000387409.1	Exact	unsortid1624	2.66229	2.15827	3.12048	1.44582	0.53189	0.645742	1
760	AAATGGGCTACATTTTCTACC	ENST00000389680.2	Exact	unsortid1626	2.46506	1.57515	3.27408	2.07858	1.0556	0.364636	1
761	AAATGGGCTACATTTTCTACCC	ENST00000389680.2	Exact	unsortid1627	2.48879	1.05756	3.7899	3.58362	1.84142	0.156531	0.929289
762	AAATGTGAATTGCAGGACA	ENST00000612463.1//ENST00000611446.1//ENST00000515896.1//ENST00000363564.1//ENST00000619779.1//ENST00000613359.1//ENST00000610460.1//ENST00000618998.1//ENST00000619471.1//ENST00000616292.1	Variant	unsortid1631	6.4143	5.89884	6.8829	1.16682	0.222584	0.908134	1
763	AAATGTGAATTGCAGGACACA	ENST00000612463.1//ENST00000611446.1//ENST00000515896.1//ENST00000619779.1//ENST00000613359.1//ENST00000610460.1//ENST00000618998.1//ENST00000619471.1//ENST00000616292.1	Variant	unsortid1632	5.39854	7.01362	3.93028	0.560379	-0.835525	0.278655	0.999947
764	AAATGTTGGTTATACC	ENST00000387377.1	Exact	unsortid1637	23.1773	25.5904	20.9836	0.81998	-0.286339	0.859182	1
765	AAATGTTGGTTATACCC	ENST00000387377.1	Exact	unsortid1638	3.25469	3.51295	3.01991	0.859651	-0.218177	0.868181	1
766	AAATGTTTAGACGGGC	ENST00000387314.1	Exact	unsortid1639	14.3248	14.5635	14.1078	0.968703	-0.045873	0.777611	1
767	AAATGTTTAGACGGGCT	ENST00000387314.1	Exact	unsortid1640	60.8197	69.7252	52.7238	0.756166	-0.403224	0.229556	0.981019
768	AAATGTTTAGACGGGCTC	ENST00000387314.1	Exact	unsortid1641	109.281	129.335	91.0502	0.70399	-0.506374	0.161489	0.936
769	AAATGTTTAGACGGGCTCA	ENST00000387314.1	Exact	unsortid1642	37.6911	43.0052	32.86	0.764092	-0.388182	0.221238	0.977096
770	AAATGTTTAGACGGGCTCAC	ENST00000387314.1	Exact	unsortid1643	148.152	143.914	152.005	1.05622	0.0789158	0.756577	1
771	AAATGTTTAGACGGGCTCACA	ENST00000387314.1	Exact	unsortid1644	36.3974	36.1534	36.6192	1.01288	0.0184676	0.775042	1
772	AAATGTTTAGACGGGCTCACAT	ENST00000387314.1	Exact	unsortid1645	4.559	2.21231	6.69235	3.02505	1.59696	0.180972	0.946439
773	AAATGTTTAGACGGGCTCACATC	ENST00000387314.1	Exact	unsortid1646	4.74279	4.33854	5.11029	1.17788	0.236196	0.968647	1
774	AAATGTTTAGACGGGCTCACATCACC	ENST00000387314.1	Exact	unsortid1647	24.7774	25.8228	23.827	0.922711	-0.116049	0.693908	1
775	AAATGTTTAGACGGGCTCACATCACCCCATAAA	ENST00000387314.1	Exact	unsortid1650	2.76388	1.59829	3.82351	2.39225	1.25837	0.347826	1
776	AAATTAGAATCTTAGC	ENST00000387461.2	Exact	unsortid1652	2.29885	2.02908	2.5441	1.25382	0.326328	0.965006	1
777	AAATTAGAATCTTAGCT	ENST00000387461.2	Exact	unsortid1653	4.90732	5.75918	4.1329	0.71762	-0.478707	0.593543	1
778	AAATTAGAATCTTAGCTTTGG	ENST00000387461.2	Exact	unsortid1655	23.0686	19.0431	26.7281	1.40356	0.48909	0.325467	1
779	AAATTATTGTACATCGGATGA	mir-944	Mature 3' sub	unsortid1665	98.7662	106.054	92.1405	0.868804	-0.202897	0.635832	1
780	AAATTATTGTACATCGGATGAG	mir-944	Mature 3'	unsortid1666	52.6902	67.6604	39.081	0.577605	-0.791844	0.0554038	0.745881
781	AAATTATTGTACATCGGATGAGA	mir-944	Mature 3' super variant	unsortid1667	301.833	336.754	270.087	0.80203	-0.318272	0.367167	1
782	AAATTATTGTACATCGGATGAGT	mir-944	Mature 3' super variant	unsortid1668	4.96609	5.82744	4.18305	0.717819	-0.478308	0.543296	1
783	AAATTCAGAATAATAACACACC	ENST00000420844.6//ENST00000434023.1	Variant	unsortid1669	1.99414	0.961797	2.93264	3.04912	1.6084	0.17604	0.944258
784	AAATTCCTCCCTGTACGAAAGGAC	ENST00000387347.2	Exact	unsortid1671	25.4656	22.3435	28.3039	1.26677	0.341149	0.327909	1
785	AAATTCCTCCCTGTACGAAAGGACA	ENST00000387347.2	Exact	unsortid1672	7.24251	6.83855	7.60975	1.11277	0.154159	0.782538	1
786	AAATTCCTCCCTGTACGAAAGGACAAG	ENST00000387347.2	Exact	unsortid1673	22.2646	19.3347	24.9283	1.2893	0.366592	0.3513	1
787	AAATTCTTGAAGAAAATTTTTGTGTGTCTGATC	ENST00000408587.1	Exact	unsortid1678	6.1048	5.36039	6.78154	1.26512	0.339275	0.56692	1
788	AAATTGAAACCTGGCG	ENST00000387347.2	Exact	unsortid1680	1.93267	1.63608	2.2023	1.34609	0.428772	0.619848	1
789	AAATTGAAACCTGGCGCA	ENST00000387347.2	Exact	unsortid1682	11.5842	7.57233	15.2314	2.01145	1.00823	0.082907	0.827351
790	AAATTGAAACCTGGCGCAATAGATATAGTAC	ENST00000387347.2	Exact	unsortid1686	4.94588	4.45473	5.39237	1.21048	0.275582	0.68207	1
791	AAATTGATCATCGACACTTCGAACGCACTTGCGGCCCCGGGT	ENST00000612463.1//ENST00000611446.1//ENST00000619779.1//ENST00000613359.1//ENST00000610460.1//ENST00000618998.1//ENST00000619471.1//ENST00000616292.1	Variant	unsortid1689	6.03788	7.60448	4.6137	0.606707	-0.720927	0.302637	1
792	AAATTGATCATCGACACTTCGAACGCACTTGCGGCCCCGGGTT	ENST00000612463.1//ENST00000611446.1//ENST00000619779.1//ENST00000613359.1//ENST00000610460.1//ENST00000618998.1//ENST00000619471.1//ENST00000616292.1	Variant	unsortid1690	10.5201	12.3603	8.84709	0.715766	-0.48244	0.335044	1
793	AAATTTAACACCCATAGTAGGCCT	ENST00000387347.2	Exact	unsortid1694	3.20294	1.29324	4.93902	3.81909	1.93323	0.0361387	0.654029
794	AAATTTCGGTTGGGG	ENST00000387347.2	Exact	unsortid1697	10.3985	11.5488	9.35275	0.809844	-0.304284	0.553561	1
795	AAATTTCGGTTGGGGCGAC	ENST00000387347.2	Exact	unsortid1699	3.6333	3.53444	3.72318	1.0534	0.0750504	0.699653	1
796	AAATTTCGGTTGGGGCGACC	ENST00000387347.2	Exact	unsortid1700	5.54413	4.92707	6.1051	1.23909	0.309285	0.620346	1
797	AAATTTCGGTTGGGGCGACCTCGGAGCAGAACC	ENST00000387347.2	Exact	unsortid1702	48.5254	50.1544	47.0446	0.937995	-0.0923486	0.997898	1
798	AAATTTCGGTTGGGGCGACCTCGGAGCAGAACCC	ENST00000387347.2	Exact	unsortid1703	10.5422	9.7606	11.2527	1.15287	0.205229	0.575929	1
799	AAATTTGCCCACAGAACCC	ENST00000387347.2	Exact	unsortid1705	6.69908	6.68441	6.71242	1.00419	0.00603279	0.951754	1
800	AAATTTTGATTAAAGCCATCTGTAACTCTGAGG	ENST00000363497.1	Exact	unsortid1712	12.9727	12.5054	13.3975	1.07134	0.0994097	0.766851	1
801	AAATTTTGATTAAAGCCATCTGTAACTCTGAGGT	ENST00000363497.1	Exact	unsortid1713	3.26001	2.17977	4.24204	1.94609	0.960581	0.283514	1
802	AAATTTTGGTGCAACTC	ENST00000387456.1	Exact	unsortid1717	49.7828	52.1325	47.6466	0.913951	-0.129811	0.956973	1
803	AAATTTTGGTGCAACTCC	ENST00000387456.1	Exact	unsortid1718	11.9835	13.0939	10.974	0.838104	-0.2548	0.88487	1
804	AACAAAACGAATGATTTCGACT	ENST00000387439.1	Exact	unsortid1722	18.374	15.7356	20.7725	1.3201	0.400646	0.31125	1
805	AACAAAACGAATGATTTCGACTC	ENST00000387439.1	Exact	unsortid1723	11.7501	10.9528	12.4749	1.13898	0.187738	0.64695	1
806	AACAAAACTGCTCGCC	ENST00000389680.2	Exact	unsortid1726	22.7563	28.6593	17.3899	0.606782	-0.720749	0.552911	1
807	AACAAAACTGCTCGCCAGAACACT	ENST00000389680.2	Exact	unsortid1730	13.1931	10.8615	15.3128	1.40982	0.495512	0.443251	1
808	AACAAAACTGCTCGCCAGAACACTACGAGCCACAGCT	ENST00000389680.2	Exact	unsortid1732	7.08949	8.02369	6.24021	0.777724	-0.36267	0.935939	1
809	AACAAACCCACAGGTCCTAAACTACC	ENST00000387347.2	Exact	unsortid1739	7.27925	9.85768	4.93522	0.500647	-0.998134	0.704594	1
810	AACAAATCACAGTCTGCCATA	mir-7-1	Mature 3' sub	unsortid1744	2.47636	2.7922	2.18923	0.784052	-0.350978	0.841045	1
811	AACAAATGATTTCGACT	ENST00000387439.1	Variant	unsortid1745	17.806	16.1854	19.2793	1.19115	0.25236	0.569648	1
812	AACAAATGATTTCGACTC	ENST00000387439.1	Variant	unsortid1746	10.9822	10.4324	11.4819	1.10061	0.138298	0.790755	1
813	AACAAATGATTTCGACTCA	ENST00000387439.1	Variant	unsortid1747	21.6521	18.0479	24.9287	1.38125	0.465976	0.248874	0.984385
814	AACAAGAAATAAAAAAAACTCT	ENST00000532226.1	Variant	unsortid1750	93.9652	68.7548	116.884	1.70001	0.765544	0.450985	1
815	AACAAGTAATCCAGGATAGGC	mir-26a-1//mir-26a-2	Mature 5' sub variant	unsortid1754	10.2759	8.50805	11.883	1.39667	0.481993	0.459619	1
816	AACAAGTAATCCAGGATAGGCT	mir-26a-1//mir-26a-2	Mature 5' variant	unsortid1755	150.898	138.398	162.263	1.17244	0.229509	0.608079	1
817	AACAAGTAATTCAGGATAGGTT	mir-26b	Mature 5' super variant	unsortid1757	10.3497	11.2606	9.52168	0.845577	-0.241991	0.706737	1
818	AACAAGTCATTATTACC	ENST00000387347.2	Exact	unsortid1758	24.8102	29.7167	20.3496	0.684787	-0.546272	0.548136	1
819	AACAAGTCATTATTACCC	ENST00000387347.2	Exact	unsortid1759	11.7619	14.6674	9.12062	0.621831	-0.685406	0.56101	1
820	AACAAGTCATTATTACCCT	ENST00000387347.2	Exact	unsortid1760	5.38445	6.47498	4.39307	0.678468	-0.559647	0.784784	1
821	AACAAGTCATTATTACCCTCACT	ENST00000387347.2	Exact	unsortid1764	24.0053	26.4357	21.7958	0.824482	-0.27844	0.948875	1
822	AACAAGTCATTATTACCCTCACTG	ENST00000387347.2	Exact	unsortid1765	8.12912	8.28177	7.99035	0.964811	-0.0516813	0.956997	1
823	AACAAGTCATTATTACCCTCACTGT	ENST00000387347.2	Exact	unsortid1766	27.937	26.4266	29.31	1.10911	0.149403	0.596463	1
824	AACAAGTCATTATTACCCTCACTGTC	ENST00000387347.2	Exact	unsortid1767	54.5243	49.1687	59.393	1.20794	0.272553	0.302092	1
825	AACAAGTCATTATTACCCTCACTGTCA	ENST00000387347.2	Exact	unsortid1768	7.33356	5.36925	9.11929	1.69843	0.764201	0.232631	0.982499
826	AACAAGTCATTATTACCCTCACTGTCAACC	ENST00000387347.2	Exact	unsortid1770	66.8627	64.22	69.2651	1.07856	0.109106	0.646376	1
827	AACAAGTCATTATTACCCTCACTGTCAACCC	ENST00000387347.2	Exact	unsortid1771	189.645	192.195	187.326	0.97467	-0.0370144	0.868937	1
828	AACAAGTCATTATTACCCTCACTGTCAACCCA	ENST00000387347.2	Exact	unsortid1772	4.98076	5.04935	4.91842	0.97407	-0.0379023	0.957791	1
829	AACAAGTCATTATTACCCTCACTGTCAACCCAACACAGGCATGCT	ENST00000387347.2	Exact	unsortid1776	5.56425	7.48575	3.81743	0.509959	-0.971546	0.340631	1
830	AACAATAGGGTTTACGACC	ENST00000387347.2	Exact	unsortid1780	5.75801	6.02193	5.51808	0.916331	-0.12606	1	1
831	AACAATAGGGTTTACGACCTCGATGTTGGATCAGGACATCCCGAT	ENST00000387347.2	Exact	unsortid1790	9.59911	7.90898	11.1356	1.40797	0.493615	0.464232	1
832	AACAATATCCTGGTGCTGAGT	mir-338	Mature 5' sub	unsortid1795	22.5913	26.263	19.2534	0.733102	-0.447915	0.238076	0.983209
833	AACAATCAACGCTGTCGGTGAG	mir-181a-2//mir-181a-1	Mature 5' sub variant	unsortid1799	18.32	21.7539	15.1982	0.698643	-0.517372	0.238161	0.983209
834	AACAATCAACGCTGTCGGTGAGT	mir-181a-2//mir-181a-1	Mature 5' variant	unsortid1800	14.9634	17.3791	12.7672	0.73463	-0.44491	0.410713	1
835	AACACAAAGCACCCA	ENST00000387342.1	Exact	unsortid1805	7.99066	10.7665	5.4672	0.507799	-0.977672	0.638772	1
836	AACACACAATAGCTAAGACC	ENST00000389680.2	Exact	unsortid1812	1.65436	1.23933	2.03166	1.63932	0.713098	0.520177	1
837	AACACACAATAGCTAAGACCC	ENST00000389680.2	Exact	unsortid1813	2.60649	2.80809	2.42322	0.862945	-0.21266	0.746652	1
838	AACACACCTATTCAAGGATT	mir-362	Mature 3' sub	unsortid1816	1.78965	0	3.41661	Inf	Inf	0.000435397	0.0826915
839	AACACAGGCATGCTC	ENST00000387347.2	Exact	unsortid1826	36.5425	37.9871	35.2292	0.9274	-0.108736	0.961514	1
840	AACACAGGCATGCTCATAAGGAAA	ENST00000387347.2	Exact	unsortid1832	1.87213	0.484548	3.13358	6.46701	2.6931	0.0911962	0.841995
841	AACACAGGCATGCTCATAAGGAAAG	ENST00000387347.2	Exact	unsortid1833	8.86268	8.66184	9.04526	1.04426	0.0624877	0.994698	1
842	AACACAGGCATGCTCATAAGGAAAGGT	ENST00000387347.2	Exact	unsortid1835	1.52118	1.40466	1.62711	1.15836	0.212088	0.970902	1
843	AACACAGGCATGCTCATAAGGAAAGGTT	ENST00000387347.2	Exact	unsortid1836	10.6343	8.5847	12.4975	1.45579	0.541803	0.384848	1
844	AACACAGGCATGCTCATAAGGAAAGGTTAAAAAAAGTAAAAGGAACTCGGCA	ENST00000387347.2	Exact	unsortid1850	8.72396	10.5689	7.0467	0.666736	-0.584812	0.426929	1
845	AACACAGTGGCTAAGTTCTGC	mir-27b	Mature 3' variant	unsortid1851	30.302	30.8922	29.7655	0.963526	-0.0536045	0.86434	1
846	AACACATGATATTTGTGGAAATTCTGACT	ENST00000629629.1//ENST00000365659.1	Exact	unsortid1852	7.76198	5.15117	10.1354	1.9676	0.976435	0.111577	0.873962
847	AACACATTGCCAGGGATTACC	mir-23b	Mature 3' variant	unsortid1853	3.5553	2.86991	4.17838	1.45593	0.541938	0.585704	1
848	AACACATTGCCAGGGATTACCAC	mir-23b	Mature 3' super variant	unsortid1855	1.85128	1.73494	1.95704	1.12802	0.173787	0.84434	1
849	AACACATTGCCAGGGATTACCACT	mir-23b	Precursor variant	unsortid1856	15.2346	16.3228	14.2453	0.872724	-0.196403	0.775459	1
850	AACACATTGCCAGGGATTTCC	mir-23a	Mature 3' variant	unsortid1857	7.17938	3.31656	10.691	3.22353	1.68864	0.00456174	0.268041
851	AACACCAGTCGATGGGCTGTCT	mir-21	Mature 3' sub/super	unsortid1861	4.14167	3.42696	4.79141	1.39815	0.483519	0.531662	1
852	AACACCCATAGTAGGCC	ENST00000387347.2	Exact	unsortid1864	6.5904	6.52342	6.65128	1.0196	0.0280032	0.816845	1
853	AACACCCATAGTAGGCCT	ENST00000387347.2	Exact	unsortid1865	20.1979	18.66	21.5961	1.15735	0.210824	0.486374	1
854	AACACCCATAGTAGGCCTAAAAGCAGCCACC	ENST00000387347.2	Exact	unsortid1868	14.7321	15.6819	13.8686	0.884369	-0.177279	1	1
855	AACACCCATAGTAGGCCTAAAAGCAGCCACCA	ENST00000387347.2	Exact	unsortid1869	2.31727	1.08405	3.43837	3.17178	1.66529	0.0774564	0.811763
856	AACACCCTGATTGCTCCTATCTGAT	ENST00000363626.1	Exact	unsortid1871	4.06801	2.76493	5.25263	1.89973	0.925796	0.313971	1
857	AACACCCTGATTGCTCCTATCTGATT	ENST00000363626.1	Variant	unsortid1872	85.4785	68.6536	100.774	1.46786	0.553713	0.358915	1
858	AACACCCTGATTGCTCCTGTCTGATT	ENST00000363593.1	Variant	unsortid1874	77.6763	63.3353	90.7135	1.43227	0.518307	0.664115	1
859	AACACCTCTTTACAGT	ENST00000387421.1	Exact	unsortid1876	3.98239	4.16052	3.82045	0.918262	-0.123022	0.997213	1
860	AACACCTCTTTACAGTGAC	ENST00000387421.1	Variant	unsortid1877	5.84029	8.57445	3.35468	0.391241	-1.35387	0.123106	0.889449
861	AACACGTAGATCCGAACTTGT	mir-100	Mature 5' sub variant	unsortid1879	19.9398	9.93715	29.033	2.92167	1.54679	0.000951757	0.128467
862	AACACGTAGATCCGAACTTGTG	mir-100	Mature 5' variant	unsortid1880	22.3204	12.4953	31.2522	2.50111	1.32257	0.00448513	0.266609
863	AACACGTAGATCCGAACTTGTGA	mir-100	Mature 5' super variant	unsortid1881	12.2866	6.51448	17.534	2.69154	1.42843	0.0199606	0.534401
864	AACACGTAGATCCGATCTTGT	mir-99a	Mature 5' sub variant	unsortid1883	10.3428	5.79437	14.4777	2.49858	1.32111	0.0180504	0.518586
865	AACACGTAGATCCGATCTTGTG	mir-99a	Mature 5' variant	unsortid1884	2.32433	1.22011	3.32817	2.72776	1.44772	0.24783	0.984385
866	AACACTGAACTGACAATTAACAGCC	ENST00000387347.2	Exact	unsortid1893	13.5034	11.4072	15.4091	1.35082	0.433835	0.361785	1
867	AACACTGAACTGACAATTAACAGCCC	ENST00000387347.2	Exact	unsortid1894	32.521	24.4206	39.8851	1.63326	0.707753	0.0656257	0.78204
868	AACACTGTAGAACCGAATTTGT	mir-10b	Mature 5' sub variant	unsortid1903	19.8373	18.651	20.9158	1.12143	0.165334	0.745869	1
869	AACACTTAGGAGATTTCAAC	ENST00000387342.1	Variant	unsortid1905	3.64584	2.78153	4.43158	1.59322	0.671943	0.390856	1
870	AACACTTAGGAGATTTCAACTTAACTTGACCGCT	ENST00000387342.1	Variant	unsortid1909	1.47974	0.484548	2.38445	4.92099	2.29895	0.201686	0.964406
871	AACACTTAGGAGATTTCAACTTAACTTGACCGCTCT	ENST00000387342.1	Variant	unsortid1911	1.46334	1.5292	1.40347	0.917779	-0.123781	0.754068	1
872	AACACTTTAGCTCTAGAATTACTCTGAGACCT	ENST00000384512.1	Exact	unsortid1913	20.0302	19.1432	20.8366	1.08846	0.122294	0.704346	1
873	AACAGACTGAGGCCG	ENST00000516330.1//ENST00000615535.1	Exact	unsortid1916	16.2091	17.4106	15.1169	0.86826	-0.2038	0.703854	1
874	AACAGAGGCTTACGAC	ENST00000387441.1	Exact	unsortid1917	7.20688	7.80031	6.66739	0.854761	-0.226408	0.730785	1
875	AACAGAGGCTTACGACC	ENST00000387441.1	Exact	unsortid1918	21.9667	22.2157	21.7403	0.978599	-0.031211	0.987915	1
876	AACAGAGGCTTACGACCC	ENST00000387441.1	Exact	unsortid1919	26.6999	27.9808	25.5355	0.912609	-0.131931	0.979232	1
877	AACAGCAGTTGAACATG	ENST00000425322.1	Variant	unsortid1925	8.68225	10.5296	7.0028	0.665056	-0.588451	0.332602	1
878	AACAGCCCAATATCTACA	ENST00000387347.2	Exact	unsortid1927	4.28522	4.34258	4.23308	0.974783	-0.036847	0.935603	1
879	AACAGCCCAATATCTACAATCAACC	ENST00000387347.2	Exact	unsortid1929	18.5412	16.947	19.9905	1.17959	0.238282	0.480494	1
880	AACAGCCCAATATCTACAATCAACCAACA	ENST00000387347.2	Exact	unsortid1931	12.6076	11.8926	13.2577	1.11479	0.156771	0.623514	1
881	AACAGCCCAATATCTACAATCAACCAACAAGTC	ENST00000387347.2	Exact	unsortid1932	2.50753	2.45023	2.55963	1.04465	0.0630136	0.905401	1
882	AACAGCCCAATATCTACAATCAACCAACAAGTCATTATTACC	ENST00000387347.2	Exact	unsortid1933	1.73166	1.93511	1.54672	0.799293	-0.323203	0.804415	1
883	AACAGCCCAATATCTACAATCAACCAACAAGTCATTATTACCCTCACT	ENST00000387347.2	Exact	unsortid1935	1.65121	1.80553	1.51091	0.836824	-0.257003	0.905078	1
884	AACAGCCTCTGGCATGT	ENST00000531742.1//ENST00000534438.1	Variant	unsortid1936	7.8367	4.40068	10.9603	2.4906	1.31649	0.049012	0.721428
885	AACAGCTAAAAGAGCACACCCGTCTATG	ENST00000387347.2	Exact	unsortid1940	3.74647	3.31775	4.13621	1.24669	0.318102	0.554188	1
886	AACAGCTATCCATTG	ENST00000387456.1	Exact	unsortid1944	2.8437	3.83563	1.94194	0.506288	-0.981968	0.325151	1
887	AACAGCTATCCATTGGTC	ENST00000387456.1	Exact	unsortid1946	124.614	139.921	110.699	0.791156	-0.337967	0.393985	1
888	AACAGCTATCCATTGGTCT	ENST00000387456.1	Exact	unsortid1947	86.285	90.0916	82.8244	0.919336	-0.121336	0.79242	1
889	AACAGCTATCCATTGGTCTA	ENST00000387456.1	Variant	unsortid1948	4.50969	5.14322	3.93376	0.764843	-0.386764	0.421496	1
890	AACAGCTATCCATTGGTCTT	ENST00000387456.1	Exact	unsortid1949	5.127	6.18754	4.16286	0.672781	-0.571792	0.74909	1
891	AACAGCTATCCATTGGTCTTA	ENST00000387456.1	Exact	unsortid1950	8.62745	8.68993	8.57064	0.986273	-0.0199409	0.912263	1
892	AACAGCTATCCATTGGTCTTAGCCCC	ENST00000387456.1	Variant	unsortid1951	7.18005	7.95382	6.47662	0.814278	-0.296406	0.510068	1
893	AACAGCTATCCATTGGTCTTAGCCCCC	ENST00000387456.1	Variant	unsortid1952	48.7003	56.8623	41.2803	0.72597	-0.462019	0.250168	0.984385
894	AACAGCTATCCATTGGTCTTAGGCCC	ENST00000387456.1	Exact	unsortid1954	4.84678	6.568	3.28204	0.499702	-1.00086	0.135967	0.904005
895	AACAGCTATCCATTGGTCTTAGGCCCC	ENST00000387456.1	Exact	unsortid1955	2.54485	3.5685	1.61425	0.45236	-1.14446	0.264779	0.992262
896	AACAGCTCTTTGGAC	ENST00000387347.2	Exact	unsortid1956	3.11168	2.63399	3.54595	1.34623	0.428922	0.515962	1
897	AACAGCTCTTTGGACACT	ENST00000387347.2	Exact	unsortid1957	8.76795	8.5664	8.95119	1.04492	0.0633902	0.864897	1
898	AACAGCTCTTTGGACACTAGG	ENST00000387347.2	Exact	unsortid1958	2.84937	3.37287	2.37347	0.703696	-0.506976	0.76017	1
899	AACAGCTCTTTGGACACTAGGAA	ENST00000387347.2	Exact	unsortid1960	4.32754	2.84435	5.67589	1.9955	0.996749	0.177082	0.944604
900	AACAGCTCTTTGGACACTAGGAAA	ENST00000387347.2	Exact	unsortid1961	2.45761	1.49203	3.3354	2.23548	1.16058	0.294992	1
901	AACAGCTCTTTGGACACTAGGAAAAAACC	ENST00000387347.2	Exact	unsortid1964	40.5924	41.262	39.9837	0.969022	-0.0453987	0.844388	1
902	AACAGCTCTTTGGACACTAGGAAAAAACCT	ENST00000387347.2	Exact	unsortid1965	14.7208	13.4585	15.8684	1.17906	0.237642	0.538614	1
903	AACAGCTCTTTGGACACTAGGAAAAAACCTTG	ENST00000387347.2	Exact	unsortid1966	2.17418	1.08299	3.16618	2.92355	1.54772	0.150849	0.923119
904	AACAGGCCCTCAAAGTCCCGCT	mir-193b	Mature 3' variant	unsortid1969	3.13583	2.22124	3.96728	1.78606	0.836782	0.289056	1
905	AACAGGGCCCTGAAG	ENST00000389680.2	Exact	unsortid1971	2.13966	1.20555	2.98884	2.47923	1.30989	0.240602	0.983806
906	AACAGGGCCCTGAAGCGCGTACACACC	ENST00000389680.2	Exact	unsortid1975	6.50516	6.37968	6.61923	1.03755	0.0531803	0.926251	1
907	AACAGTACTGTGATAACT	mir-101-1//mir-101-2	Precursor variant	unsortid1981	2.20757	3.36755	1.15303	0.342395	-1.54627	0.131205	0.899684
908	AACAGTACTGTGATAACTGA	mir-101-1//mir-101-2	Mature 3' sub variant	unsortid1982	3.84393	4.36855	3.36699	0.770734	-0.375695	0.583967	1
909	AACAGTACTGTGATAACTGAA	mir-101-1//mir-101-2	Mature 3' variant	unsortid1983	7.42378	7.92466	6.96844	0.879336	-0.185513	0.706898	1
910	AACAGTACTGTGATAACTGAAA	mir-101-1//mir-101-2	Mature 3' super variant	unsortid1984	2.7073	3.56885	1.92407	0.539128	-0.891299	0.472847	1
911	AACAGTACTGTGATAACTGAAG	mir-101-1//mir-101-2	Mature 3' super variant	unsortid1985	13.806	15.077	12.6505	0.839063	-0.253149	0.576319	1
912	AACAGTACTGTGATAACTGAAT	mir-101-1//mir-101-2	Mature 3' super variant	unsortid1986	8.57852	8.24507	8.88166	1.07721	0.107298	0.773018	1
913	AACAGTAGTCTGCACATTGGTT	mir-199a-1//mir-199a-2//mir-199b	Mature 3' sub/super variant	unsortid1988	6.83331	6.05587	7.54006	1.24508	0.316242	0.742974	1
914	AACAGTATAGATGATGTA	mir-144	Mature 3' sub variant	unsortid1989	6.88296	9.66568	4.35321	0.450378	-1.15079	0.10472	0.864089
915	AACAGTATAGATGATGTACT	mir-144	Mature 3' variant	unsortid1991	3.77522	3.97416	3.59437	0.904434	-0.144912	0.834575	1
916	AACAGTCAACGCTGTCGGTGAG	mir-181a-2//mir-181a-1	Mature 5' sub variant	unsortid1992	3.36198	4.25252	2.5524	0.600209	-0.736464	0.445831	1
917	AACAGTCAACGCTGTCGGTGAGT	mir-181a-2//mir-181a-1	Mature 5' variant	unsortid1993	3.88188	4.34676	3.45926	0.795824	-0.329478	0.67207	1
918	AACATACAACGCTGTCGGTGAG	mir-181a-2//mir-181a-1	Mature 5' sub variant	unsortid1996	17.916	19.3018	16.6562	0.862935	-0.212677	0.625686	1
919	AACATACAACGCTGTCGGTGAGT	mir-181a-2//mir-181a-1	Mature 5' variant	unsortid1997	18.882	18.4925	19.2362	1.04022	0.0568823	0.849743	1
920	AACATAGAGGAAATTCCACGT	mir-376c	Mature 3'	unsortid1998	46.5922	46.1697	46.9763	1.01747	0.0249884	0.789614	1
921	AACATAGAGGAAATTCCACGTT	mir-376c	Mature 3' super	unsortid2000	1.7887	1.59609	1.9638	1.23038	0.299108	0.747979	1
922	AACATATAACTGAACT	ENST00000387347.2	Exact	unsortid2005	2.95875	2.55386	3.32684	1.30267	0.381475	0.759534	1
923	AACATATAACTGAACTCC	ENST00000387347.2	Exact	unsortid2010	16.5327	15.0964	17.8384	1.18163	0.240777	0.618627	1
924	AACATATAACTGAACTCCT	ENST00000387347.2	Exact	unsortid2011	110.993	93.1843	127.182	1.36485	0.44874	0.14027	0.909165
925	AACATATAACTGAACTCCTC	ENST00000387347.2	Exact	unsortid2014	4.26522	4.24209	4.28624	1.01041	0.0149364	0.757593	1
926	AACATATAACTGAACTCCTCA	ENST00000387347.2	Exact	unsortid2015	4.39093	3.8023	4.92604	1.29554	0.373558	0.547505	1
927	AACATATAACTGAACTCCTCACA	ENST00000387347.2	Exact	unsortid2018	9.69616	7.43842	11.7486	1.57945	0.659427	0.23524	0.982499
928	AACATATAACTGAACTCCTCACACC	ENST00000387347.2	Exact	unsortid2022	925.761	829.82	1012.98	1.22072	0.287735	0.31821	1
929	AACATATAACTGAACTCCTCACACCC	ENST00000387347.2	Exact	unsortid2024	1541.91	1419.06	1653.59	1.16527	0.220664	0.441792	1
930	AACATATAACTGAACTCCTCACACCCA	ENST00000387347.2	Exact	unsortid2025	220.075	199.803	238.503	1.19369	0.255428	0.377534	1
931	AACATATAACTGAACTCCTCACACCCAA	ENST00000387347.2	Exact	unsortid2026	7.35422	5.56517	8.98063	1.61372	0.690392	0.225175	0.979174
932	AACATATAACTGAACTCCTCACACCCAAT	ENST00000387347.2	Exact	unsortid2027	8.48665	6.45489	10.3337	1.60091	0.678895	0.245332	0.984169
933	AACATATAACTGAACTCCTCACACCCAATT	ENST00000387347.2	Exact	unsortid2028	5.62783	2.81852	8.18174	2.90285	1.53747	0.0127955	0.444985
934	AACATATAACTGAACTCCTCACACCCAATTG	ENST00000387347.2	Exact	unsortid2029	2.42619	1.64739	3.1342	1.90252	0.927913	0.368443	1
935	AACATATAACTGAACTCCTCACACCCAATTGG	ENST00000387347.2	Exact	unsortid2030	6.42226	6.964	5.92978	0.851491	-0.231937	0.859232	1
936	AACATATAACTGAACTCCTCACACCCAATTGGA	ENST00000387347.2	Exact	unsortid2031	2.15012	1.00107	3.19472	3.19131	1.67415	0.132751	0.902298
937	AACATATAACTGAACTCCTCACACCCAATTGGAC	ENST00000387347.2	Exact	unsortid2032	2.9063	1.95107	3.77468	1.93467	0.952091	0.301024	1
938	AACATATAACTGAACTCCTCACACCCAATTGGACC	ENST00000387347.2	Exact	unsortid2033	105.049	94.7266	114.433	1.20803	0.272658	0.391571	1
939	AACATATAACTGAACTCCTCACACCCAATTGGACCA	ENST00000387347.2	Exact	unsortid2034	6.15035	6.28685	6.02626	0.95855	-0.0610743	1	1
940	AACATATAACTGAACTCCTCACACCCAATTGGACCAAT	ENST00000387347.2	Exact	unsortid2035	4.881	4.27599	5.431	1.27012	0.344962	0.569416	1
941	AACATATAACTGAACTCCTCACACCCAATTGGACCAATC	ENST00000387347.2	Exact	unsortid2036	12.7643	11.7011	13.7308	1.17346	0.23077	0.574157	1
942	AACATATAACTGAACTCCTCACACCCAATTGGACCAATCT	ENST00000387347.2	Exact	unsortid2037	5.83196	5.01069	6.57856	1.3129	0.392761	0.509405	1
943	AACATATAACTGAACTCCTCACACCCAATTGGACCAATCTAT	ENST00000387347.2	Exact	unsortid2039	3.68384	3.1956	4.1277	1.29169	0.369254	0.709809	1
944	AACATATAACTGAACTCCTCACACCCAATTGGACCAATCTATC	ENST00000387347.2	Exact	unsortid2040	6.16962	6.10934	6.22443	1.01884	0.0269265	0.80685	1
945	AACATATAACTGAACTCCTCACACCCAATTGGACCAATCTATCACC	ENST00000387347.2	Exact	unsortid2041	42.3153	48.061	37.092	0.771769	-0.373759	0.404412	1
946	AACATATAACTGAACTCCTCACACCCAATTGGACCAATCTATCACCC	ENST00000387347.2	Exact	unsortid2042	46.2711	50.497	42.4294	0.840235	-0.251134	0.586305	1
947	AACATATAACTGAACTCCTCACACCCAATTGGACCAATCTATCACCCT	ENST00000387347.2	Exact	unsortid2043	10.4585	11.5279	9.48643	0.822914	-0.281187	0.780122	1
948	AACATATAACTGAACTCCTCACACCCAATTGGACCAATCTATCACCCTAT	ENST00000387347.2	Exact	unsortid2045	3.78686	4.97399	2.70764	0.54436	-0.877366	0.290902	1
949	AACATATAACTGAACTCCTCACACCCAATTGGACCAATCTATCACCCTATA	ENST00000387347.2	Exact	unsortid2046	3.6624	5.1068	2.3493	0.460034	-1.12019	0.181509	0.947277
950	AACATATCTGAACACACAATA	ENST00000389680.2	Exact	unsortid2054	2.25061	1.87147	2.59528	1.38676	0.471719	0.63492	1
951	AACATATCTGAACACACAATAGCT	ENST00000389680.2	Exact	unsortid2055	6.58899	5.93673	7.18196	1.20975	0.274707	0.679678	1
952	AACATATCTGAACACACAATAGCTA	ENST00000389680.2	Exact	unsortid2056	3.52806	2.58681	4.38373	1.69465	0.760985	0.286718	1
953	AACATATCTGAACACACAATAGCTAAG	ENST00000389680.2	Exact	unsortid2057	3.50576	2.50669	4.41401	1.76089	0.816307	0.361948	1
954	AACATATCTGAACACACAATAGCTAAGA	ENST00000389680.2	Exact	unsortid2058	1.65627	2.19391	1.1675	0.532153	-0.910086	0.513525	1
955	AACATATCTGAACACACAATAGCTAAGACC	ENST00000389680.2	Exact	unsortid2059	16.6262	14.4689	18.5874	1.28465	0.361372	0.39823	1
956	AACATATCTGAACACACAATAGCTAAGACCC	ENST00000389680.2	Exact	unsortid2060	43.7234	36.5627	50.2331	1.37389	0.458266	0.202297	0.965426
957	AACATATCTGAACACACAATAGCTAAGACCCA	ENST00000389680.2	Exact	unsortid2061	8.22421	6.6062	9.69512	1.46758	0.553439	0.279324	1
958	AACATATCTGAACACACAATAGCTAAGACCCAAACT	ENST00000389680.2	Exact	unsortid2062	9.8914	9.91451	9.8704	0.995551	-0.00643226	0.812295	1
959	AACATCACAGCAAGTCTG	mir-499a	Precursor	unsortid2066	11.4787	12.4851	10.5638	0.846116	-0.241073	0.570905	1
960	AACATCACAGCAAGTCTGT	mir-499a	Precursor	unsortid2067	4.82212	5.41182	4.28603	0.791975	-0.336474	0.668021	1
961	AACATCACAGCAAGTCTGTGCT	mir-499a	Mature 3'	unsortid2068	2.81405	2.31218	3.2703	1.41438	0.500171	0.731176	1
962	AACATCACCTCTAGCATCACC	ENST00000387347.2	Exact	unsortid2071	51.484	53.7379	49.435	0.919929	-0.120406	0.897241	1
963	AACATCACCTCTAGCATCACCA	ENST00000387347.2	Exact	unsortid2072	4.58691	2.15252	6.79999	3.15908	1.65951	0.0348189	0.647108
964	AACATCAGATTGTGA	ENST00000387441.1	Exact	unsortid2078	1.98434	2.37129	1.63257	0.688471	-0.538532	0.859152	1
965	AACATCAGATTGTGAATC	ENST00000387441.1	Exact	unsortid2079	19.2664	18.6044	19.8683	1.06794	0.094828	0.909084	1
966	AACATCAGATTGTGAATCT	ENST00000387441.1	Exact	unsortid2080	13.4693	11.31	15.4323	1.36449	0.448358	0.37671	1
967	AACATCAGATTGTGAATCTGACAACAGAGGCT	ENST00000387441.1	Exact	unsortid2084	9.46151	10.1043	8.87715	0.878553	-0.1868	0.810573	1
968	AACATCAGATTGTGAATCTGACAACAGAGGCTTACGACC	ENST00000387441.1	Exact	unsortid2088	3.68903	3.93946	3.46136	0.878639	-0.186657	0.826464	1
969	AACATCAGATTGTGAATCTGACAACAGAGGCTTACGACCC	ENST00000387441.1	Exact	unsortid2089	15.6657	19.9946	11.7303	0.586671	-0.769377	0.175874	0.944258
970	AACATGCAACGCTGTCGGTGAGT	mir-181a-2//mir-181a-1	Mature 5' variant	unsortid2096	1.8116	2.52052	1.16713	0.46305	-1.11076	0.312912	1
971	AACATGGAGGAAATTCCACGT	mir-376c	Mature 3' variant	unsortid2097	10.1439	8.96111	11.2192	1.25199	0.324222	0.485288	1
972	AACATGGTAAGTGTACTGGAAAGTGCACTTGGACG	ENST00000389680.2	Exact	unsortid2099	9.27216	11.1247	7.58801	0.682085	-0.551976	0.517075	1
973	AACATGGTAAGTGTACTGGAAAGTGCACTTGGACGAACA	ENST00000389680.2	Variant	unsortid2100	14.6493	14.2957	14.9708	1.04723	0.0665721	0.694209	1
974	AACATTAAACGCTGTCGGTGAG	mir-181a-2//mir-181a-1	Mature 5' sub variant	unsortid2101	13.7152	16.225	11.4336	0.704687	-0.504945	0.319602	1
975	AACATTAAACGCTGTCGGTGAGT	mir-181a-2//mir-181a-1	Mature 5' variant	unsortid2102	13.3037	15.0203	11.7432	0.781821	-0.355089	0.577677	1
976	AACATTCAAAGCTGTCGGTGAG	mir-181a-2//mir-181a-1	Mature 5' sub variant	unsortid2104	19.1432	20.8628	17.58	0.842645	-0.247003	0.634349	1
977	AACATTCAAAGCTGTCGGTGAGT	mir-181a-2//mir-181a-1	Mature 5' variant	unsortid2105	19.6386	21.339	18.0927	0.847867	-0.238091	0.743823	1
978	AACATTCAACACTGTCGGTGAG	mir-181a-2//mir-181a-1	Mature 5' sub variant	unsortid2106	2.03464	2.11836	1.95852	0.924545	-0.113184	0.993093	1
979	AACATTCAACACTGTCGGTGAGT	mir-181a-2//mir-181a-1	Mature 5' variant	unsortid2107	2.9006	3.862	2.02659	0.524751	-0.930294	0.274981	0.997921
980	AACATTCAACCCTGTCGGTGAG	mir-181a-2//mir-181a-1	Mature 5' sub variant	unsortid2108	8.09394	9.41643	6.89168	0.731878	-0.450324	0.464235	1
981	AACATTCAACCCTGTCGGTGAGT	mir-181a-2//mir-181a-1	Mature 5' variant	unsortid2109	6.51338	8.09993	5.07106	0.626062	-0.675622	0.302909	1
982	AACATTCAACCTGTCGGT	mir-181c	Precursor	unsortid2110	3.28884	1.81992	4.62422	2.54089	1.34534	0.178741	0.945173
983	AACATTCAACCTGTCGGTGA	mir-181c	Mature 5' sub	unsortid2111	21.6785	20.4716	22.7756	1.11254	0.153862	0.848754	1
984	AACATTCAACCTGTCGGTGAG	mir-181c	Mature 5' sub	unsortid2113	187.182	162.787	209.359	1.28609	0.362994	0.341461	1
985	AACATTCAACCTGTCGGTGAGA	mir-181c	Mature 5' variant	unsortid2114	22.7085	16.7582	28.118	1.67787	0.746628	0.0967863	0.854253
986	AACATTCAACCTGTCGGTGAGT	mir-181c	Mature 5'	unsortid2115	372.833	311.181	428.879	1.37823	0.462816	0.166297	0.938333
987	AACATTCAACCTGTCGGTGAGTA	mir-181c	Mature 5' super variant	unsortid2116	3.45606	1.24539	5.46576	4.38879	2.13382	0.0299422	0.620291
988	AACATTCAACCTGTCGGTGAGTT	mir-181c	Mature 5' super	unsortid2117	249.374	190.112	303.248	1.5951	0.673645	0.0470624	0.712953
989	AACATTCAACCTGTCGGTGAGTTT	mir-181c	Mature 5' super	unsortid2118	18.1954	14.2324	21.7981	1.53158	0.61502	0.150691	0.922863
990	AACATTCAACCTGTCGGTGG	mir-181c	Mature 5' sub variant	unsortid2119	2.26553	2.52649	2.02828	0.802805	-0.316878	0.691306	1
991	AACATTCAACGATGTCGGTGAG	mir-181a-2//mir-181a-1	Mature 5' sub variant	unsortid2120	16.0959	17.2037	15.0887	0.877062	-0.189249	0.717707	1
992	AACATTCAACGATGTCGGTGAGT	mir-181a-2//mir-181a-1	Mature 5' variant	unsortid2121	17.0985	19.7365	14.7003	0.744824	-0.425029	0.439743	1
993	AACATTCAACGCAGTCGGTGAG	mir-181a-2//mir-181a-1	Mature 5' sub variant	unsortid2122	6.89458	8.10089	5.79793	0.715716	-0.482541	0.334448	1
994	AACATTCAACGCAGTCGGTGAGT	mir-181a-2//mir-181a-1	Mature 5' variant	unsortid2123	5.24343	5.24443	5.24251	0.999634	-0.00052877	1	1
995	AACATTCAACGCCGTCGGTGAG	mir-181a-2//mir-181a-1	Mature 5' sub variant	unsortid2124	2.29829	3.00214	1.65843	0.552415	-0.856177	0.424853	1
996	AACATTCAACGCCGTCGGTGAGT	mir-181a-2//mir-181a-1	Mature 5' variant	unsortid2125	2.07057	3.27302	0.97742	0.298629	-1.74357	0.16949	0.941001
997	AACATTCAACGCGGTCGGTGAG	mir-181a-2//mir-181a-1	Mature 5' sub variant	unsortid2126	2.88658	3.22721	2.57691	0.798495	-0.324645	0.668717	1
998	AACATTCAACGCGGTCGGTGAGT	mir-181a-2//mir-181a-1	Mature 5' variant	unsortid2127	2.61073	2.85036	2.39288	0.839503	-0.252393	0.907266	1
999	AACATTCAACGCTATCGGTGAG	mir-181a-2//mir-181a-1	Mature 5' sub variant	unsortid2128	2.93447	3.09393	2.78952	0.90161	-0.149424	0.820294	1
1000	AACATTCAACGCTATCGGTGAGT	mir-181a-2//mir-181a-1	Mature 5' variant	unsortid2129	3.92083	3.80652	4.02475	1.05733	0.0804253	0.958511	1
1001	AACATTCAACGCTCTCGGTGAG	mir-181a-2//mir-181a-1	Mature 5' sub variant	unsortid2130	7.46459	6.44132	8.39484	1.30328	0.382147	0.592851	1
1002	AACATTCAACGCTCTCGGTGAGT	mir-181a-2//mir-181a-1	Mature 5' variant	unsortid2131	7.39683	7.99917	6.84925	0.856245	-0.223904	0.844328	1
1003	AACATTCAACGCTGACGGTGAG	mir-181a-2//mir-181a-1	Mature 5' sub variant	unsortid2132	4.33606	3.93942	4.69664	1.19222	0.253645	0.838581	1
1004	AACATTCAACGCTGACGGTGAGT	mir-181a-2//mir-181a-1	Mature 5' variant	unsortid2133	4.1947	6.63717	1.97427	0.297457	-1.74925	0.0514312	0.73
1005	AACATTCAACGCTGGCGGTGAGT	mir-181a-2//mir-181a-1	Mature 5' variant	unsortid2137	1.33379	1.92632	0.79513	0.412771	-1.27659	0.402707	1
1006	AACATTCAACGCTGTAGGTGAG	mir-181a-2//mir-181a-1	Mature 5' sub variant	unsortid2139	31.2398	30.3972	32.0059	1.05292	0.0743979	0.930769	1
1007	AACATTCAACGCTGTAGGTGAGT	mir-181a-2//mir-181a-1	Mature 5' variant	unsortid2141	30.7239	33.6592	28.0554	0.833513	-0.262723	0.5824	1
1008	AACATTCAACGCTGTCAGTGAG	mir-181a-2//mir-181a-1	Mature 5' sub variant	unsortid2143	5.74349	6.84473	4.74236	0.692849	-0.529388	0.38451	1
1009	AACATTCAACGCTGTCAGTGAGT	mir-181a-2//mir-181a-1	Mature 5' variant	unsortid2144	5.56258	6.4864	4.72274	0.728099	-0.457794	0.537746	1
1010	AACATTCAACGCTGTCCGTGAG	mir-181a-2//mir-181a-1	Mature 5' sub variant	unsortid2145	7.79055	8.11133	7.49893	0.924501	-0.113253	0.987784	1
1011	AACATTCAACGCTGTCCGTGAGT	mir-181a-2//mir-181a-1	Mature 5' variant	unsortid2146	8.664	8.52023	8.7947	1.03221	0.0457433	0.88022	1
1012	AACATTCAACGCTGTCGATGAG	mir-181a-2//mir-181a-1	Mature 5' sub variant	unsortid2147	2.87436	4.09936	1.76073	0.429514	-1.21922	0.148416	0.917852
1013	AACATTCAACGCTGTCGATGAGT	mir-181a-2//mir-181a-1	Mature 5' variant	unsortid2148	2.40204	3.90919	1.03191	0.263972	-1.92154	0.0848731	0.832469
1014	AACATTCAACGCTGTCGCTGAG	mir-181a-2//mir-181a-1	Mature 5' sub variant	unsortid2149	4.82751	4.68386	4.95811	1.05855	0.0820929	0.882436	1
1015	AACATTCAACGCTGTCGCTGAGT	mir-181a-2//mir-181a-1	Mature 5' variant	unsortid2150	5.25848	5.92887	4.64903	0.784135	-0.350827	0.640482	1
1016	AACATTCAACGCTGTCGG	mir-181a-2//mir-181a-1	Precursor	unsortid2151	3.30103	5.01057	1.74691	0.348646	-1.52017	0.138193	0.907147
1017	AACATTCAACGCTGTCGGA	mir-181a-2//mir-181a-1	Precursor variant	unsortid2152	3.58721	4.52533	2.73438	0.60424	-0.726807	0.342973	1
1018	AACATTCAACGCTGTCGGAGAG	mir-181a-2//mir-181a-1	Mature 5' sub variant	unsortid2153	4.42706	3.68408	5.1025	1.38501	0.469898	0.517337	1
1019	AACATTCAACGCTGTCGGAGAGT	mir-181a-2//mir-181a-1	Mature 5' variant	unsortid2154	5.33738	6.20268	4.55074	0.733673	-0.44679	0.52355	1
1020	AACATTCAACGCTGTCGGCGAG	mir-181a-2//mir-181a-1	Mature 5' sub variant	unsortid2155	3.58679	4.47478	2.77953	0.621155	-0.686976	0.451022	1
1021	AACATTCAACGCTGTCGGCGAGT	mir-181a-2//mir-181a-1	Mature 5' variant	unsortid2156	3.1307	3.29187	2.98417	0.906526	-0.14158	0.889405	1
1022	AACATTCAACGCTGTCGGGGAG	mir-181a-2//mir-181a-1	Mature 5' sub variant	unsortid2157	3.65373	2.17957	4.99388	2.29123	1.19612	0.326505	1
1023	AACATTCAACGCTGTCGGGGAGT	mir-181a-2//mir-181a-1	Mature 5' variant	unsortid2158	3.01991	3.64281	2.45364	0.673556	-0.57013	0.610902	1
1024	AACATTCAACGCTGTCGGT	mir-181a-2//mir-181a-1	Precursor	unsortid2159	140.514	157.984	124.632	0.788886	-0.34211	0.317189	1
1025	AACATTCAACGCTGTCGGTA	mir-181a-2//mir-181a-1	Precursor variant	unsortid2160	6.77179	6.16931	7.31951	1.18644	0.246639	0.73731	1
1026	AACATTCAACGCTGTCGGTAA	mir-181a-2//mir-181a-1	Mature 5' sub variant	unsortid2161	5.01221	5.07808	4.95233	0.975236	-0.0361773	0.983678	1
1027	AACATTCAACGCTGTCGGTAAG	mir-181a-2//mir-181a-1	Mature 5' sub variant	unsortid2162	12.4036	14.1623	10.8047	0.762921	-0.390394	0.436447	1
1028	AACATTCAACGCTGTCGGTAAGT	mir-181a-2//mir-181a-1	Mature 5' variant	unsortid2163	12.8938	16.5851	9.5381	0.575101	-0.798112	0.156982	0.930334
1029	AACATTCAACGCTGTCGGTCAG	mir-181a-2//mir-181a-1	Mature 5' sub variant	unsortid2164	3.10918	4.0404	2.26261	0.559997	-0.836509	0.322728	1
1030	AACATTCAACGCTGTCGGTG	mir-181a-2//mir-181a-1	Precursor	unsortid2166	198.776	221.242	178.352	0.80614	-0.310898	0.330439	1
1031	AACATTCAACGCTGTCGGTGA	mir-181a-2//mir-181a-1	Mature 5' sub	unsortid2167	1596.87	1830.13	1384.82	0.756679	-0.402246	0.24829	0.984385
1032	AACATTCAACGCTGTCGGTGAA	mir-181a-2//mir-181a-1	Mature 5' sub variant	unsortid2168	291.452	215.47	360.527	1.67321	0.742621	0.034789	0.647108
1033	AACATTCAACGCTGTCGGTGAAA	mir-181a-2//mir-181a-1	Mature 5' variant	unsortid2169	68.0734	67.9993	68.1408	1.00208	0.00300002	0.979502	1
1034	AACATTCAACGCTGTCGGTGAAT	mir-181a-2//mir-181a-1	Mature 5' variant	unsortid2171	10.3358	9.49325	11.1018	1.16944	0.225814	0.632948	1
1035	AACATTCAACGCTGTCGGTGAC	mir-181a-2//mir-181a-1	Mature 5' sub variant	unsortid2172	6.04331	5.83221	6.23523	1.0691	0.0963999	0.890441	1
1036	AACATTCAACGCTGTCGGTGAG	mir-181a-2//mir-181a-1	Mature 5' sub	unsortid2174	23191.7	26131.2	20519.5	0.785247	-0.348781	0.273085	0.996227
1037	AACATTCAACGCTGTCGGTGAGA	mir-181a-2//mir-181a-1	Mature 5' variant	unsortid2175	845.285	896.127	799.066	0.891688	-0.165389	0.664433	1
1038	AACATTCAACGCTGTCGGTGAGAA	mir-181a-2//mir-181a-1	Mature 5' super variant	unsortid2176	20.8669	16.969	24.4103	1.43852	0.524589	0.299634	1
1039	AACATTCAACGCTGTCGGTGAGC	mir-181a-2//mir-181a-1	Mature 5' variant	unsortid2178	1.72995	1.55185	1.89186	1.2191	0.285821	0.849434	1
1040	AACATTCAACGCTGTCGGTGAGG	mir-181a-2//mir-181a-1	Mature 5' variant	unsortid2179	20.189	23.2367	17.4184	0.749609	-0.41579	0.393697	1
1041	AACATTCAACGCTGTCGGTGAGT	mir-181a-2//mir-181a-1	Mature 5'	unsortid2180	21808.3	24436.3	19419.2	0.794688	-0.33154	0.378161	1
1042	AACATTCAACGCTGTCGGTGAGTA	mir-181a-2//mir-181a-1	Mature 5' super variant	unsortid2181	19.2016	20.4151	18.0984	0.886518	-0.173778	0.7789	1
1043	AACATTCAACGCTGTCGGTGAGTG	mir-181a-2//mir-181a-1	Mature 5' super variant	unsortid2182	1.84082	1.61287	2.04805	1.26982	0.344625	0.955928	1
1044	AACATTCAACGCTGTCGGTGAGTT	mir-181a-2//mir-181a-1	Mature 5' super	unsortid2183	923.669	1033.67	823.664	0.796831	-0.327654	0.38713	1
1045	AACATTCAACGCTGTCGGTGAGTTA	mir-181a-2//mir-181a-1	Mature 5' super variant	unsortid2184	1.98369	2.94091	1.11348	0.378619	-1.40118	0.186176	0.950776
1046	AACATTCAACGCTGTCGGTGAGTTT	mir-181a-2//mir-181a-1	Mature 5' super	unsortid2186	207.304	240.783	176.869	0.734558	-0.445051	0.277537	0.999305
1047	AACATTCAACGCTGTCGGTGAGTTTT	mir-181a-2//mir-181a-1	Precursor variant	unsortid2188	18.8674	22.8701	15.2285	0.665871	-0.586685	0.25554	0.986226
1048	AACATTCAACGCTGTCGGTGAT	mir-181a-2//mir-181a-1	Mature 5' sub variant	unsortid2190	139.079	152.378	126.989	0.83338	-0.262953	0.488784	1
1049	AACATTCAACGCTGTCGGTGATT	mir-181a-2//mir-181a-1	Mature 5' variant	unsortid2191	6.33378	7.4047	5.36023	0.723895	-0.466147	0.448268	1
1050	AACATTCAACGCTGTCGGTGG	mir-181a-2//mir-181a-1	Mature 5' sub variant	unsortid2192	272.221	307.232	240.393	0.782447	-0.353935	0.267997	0.993772
1051	AACATTCAACGCTGTCGGTGGG	mir-181a-2//mir-181a-1	Mature 5' sub variant	unsortid2193	21.81	23.147	20.5945	0.889727	-0.168566	0.620323	1
1052	AACATTCAACGCTGTCGGTGGGT	mir-181a-2//mir-181a-1	Mature 5' variant	unsortid2194	5.57678	6.44999	4.78294	0.741543	-0.431398	0.720722	1
1053	AACATTCAACGCTGTCGGTGT	mir-181a-2//mir-181a-1	Mature 5' sub variant	unsortid2195	282.219	288.229	276.755	0.960191	-0.0586067	0.841492	1
1054	AACATTCAACGCTGTCGGTGTG	mir-181a-2//mir-181a-1	Mature 5' sub variant	unsortid2196	2.30926	3.41606	1.30307	0.381455	-1.39041	0.133505	0.903049
1055	AACATTCAACGCTGTCGGTGTGT	mir-181a-2//mir-181a-1	Mature 5' variant	unsortid2197	1.57598	1.9937	1.19623	0.600005	-0.736954	0.710684	1
1056	AACATTCAACGCTGTCGGTT	mir-181a-2//mir-181a-1	Precursor variant	unsortid2198	2.56942	2.88746	2.28029	0.789722	-0.340582	0.747803	1
1057	AACATTCAACGCTGTCGGTTAG	mir-181a-2//mir-181a-1	Mature 5' sub variant	unsortid2200	17.4234	17.3451	17.4945	1.00861	0.0123704	0.99128	1
1058	AACATTCAACGCTGTCGGTTAGT	mir-181a-2//mir-181a-1	Mature 5' variant	unsortid2201	11.2317	12.3057	10.2553	0.833377	-0.262959	0.635668	1
1059	AACATTCAACGCTGTCGTTGAG	mir-181a-2//mir-181a-1	Mature 5' sub variant	unsortid2202	12.3238	14.5871	10.2663	0.703795	-0.506773	0.305122	1
1060	AACATTCAACGCTGTCGTTGAGT	mir-181a-2//mir-181a-1	Mature 5' variant	unsortid2203	13.369	14.5307	12.3128	0.847361	-0.238952	0.735526	1
1061	AACATTCAACGCTGTCTGTGAG	mir-181a-2//mir-181a-1	Mature 5' sub variant	unsortid2205	23.7913	25.5399	22.2016	0.86929	-0.20209	0.674513	1
1062	AACATTCAACGCTGTCTGTGAGT	mir-181a-2//mir-181a-1	Mature 5' variant	unsortid2206	27.1439	28.8016	25.6369	0.890121	-0.167927	0.788193	1
1063	AACATTCAACGCTGTGGGTGAG	mir-181a-2//mir-181a-1	Mature 5' sub variant	unsortid2207	5.34716	6.20183	4.57018	0.736909	-0.440441	0.52656	1
1064	AACATTCAACGCTGTGGGTGAGT	mir-181a-2//mir-181a-1	Mature 5' variant	unsortid2208	4.96597	6.22637	3.82015	0.613543	-0.704763	0.367062	1
1065	AACATTCAACGCTGTTGGTGAG	mir-181a-2//mir-181a-1	Mature 5' sub variant	unsortid2210	28.1902	34.6923	22.2792	0.642194	-0.638919	0.185277	0.950273
1066	AACATTCAACGCTGTTGGTGAGT	mir-181a-2//mir-181a-1	Mature 5' variant	unsortid2211	25.4338	28.5144	22.6331	0.793743	-0.333256	0.509004	1
1067	AACATTCAACGCTTTCGGTGAG	mir-181a-2//mir-181a-1	Mature 5' sub variant	unsortid2213	17.8454	18.0362	17.672	0.97981	-0.0294257	0.931118	1
1068	AACATTCAACGCTTTCGGTGAGT	mir-181a-2//mir-181a-1	Mature 5' variant	unsortid2214	17.5565	18.8709	16.3616	0.867028	-0.205849	0.672576	1
1069	AACATTCAACGGTGTCGGTGAG	mir-181a-2//mir-181a-1	Mature 5' sub variant	unsortid2215	5.86068	6.48038	5.29732	0.81744	-0.290816	0.64997	1
1070	AACATTCAACGGTGTCGGTGAGT	mir-181a-2//mir-181a-1	Mature 5' variant	unsortid2216	3.31294	4.04871	2.64405	0.65306	-0.614714	0.522645	1
1071	AACATTCAACGTTGTCGGTGA	mir-181a-2//mir-181a-1	Mature 5' sub variant	unsortid2217	4.45872	4.57606	4.35204	0.951046	-0.0724136	1	1
1072	AACATTCAACGTTGTCGGTGAG	mir-181a-2//mir-181a-1	Mature 5' sub variant	unsortid2218	39.2698	45.6853	33.4375	0.73191	-0.450262	0.209088	0.970436
1073	AACATTCAACGTTGTCGGTGAGT	mir-181a-2//mir-181a-1	Mature 5' variant	unsortid2220	42.5545	50.5342	35.3003	0.698543	-0.51758	0.210271	0.970824
1074	AACATTCAACTCTGTCGGTGAG	mir-181a-2//mir-181a-1	Mature 5' sub variant	unsortid2222	11.9127	13.1922	10.7495	0.814835	-0.29542	0.51376	1
1075	AACATTCAACTCTGTCGGTGAGT	mir-181a-2//mir-181a-1	Mature 5' variant	unsortid2223	12.2997	14.2427	10.5334	0.739563	-0.435255	0.476849	1
1076	AACATTCAAGGCTGTCGGTGAG	mir-181a-2//mir-181a-1	Mature 5' sub variant	unsortid2225	5.64581	5.06672	6.17225	1.2182	0.284747	0.644747	1
1077	AACATTCAAGGCTGTCGGTGAGT	mir-181a-2//mir-181a-1	Mature 5' variant	unsortid2226	4.66288	4.59616	4.72354	1.02771	0.039437	0.892556	1
1078	AACATTCAATGCTGTCGGTGAG	mir-181a-2//mir-181a-1	Mature 5' sub variant	unsortid2229	16.5319	19.6411	13.7053	0.69779	-0.519134	0.266748	0.992536
1079	AACATTCAATGCTGTCGGTGAGT	mir-181a-2//mir-181a-1	Mature 5' variant	unsortid2231	23.0477	29.1498	17.5004	0.600362	-0.736096	0.113972	0.874426
1080	AACATTCAGCGCTGTCGGTGAG	mir-181a-2//mir-181a-1	Mature 5' sub variant	unsortid2232	7.13882	7.44982	6.85609	0.920302	-0.11982	0.82272	1
1081	AACATTCAGCGCTGTCGGTGAGT	mir-181a-2//mir-181a-1	Mature 5' variant	unsortid2233	5.29253	5.82652	4.80708	0.825034	-0.277474	0.750088	1
1082	AACATTCATTGCTGTCGGT	mir-181b-1//mir-181b-2	Precursor	unsortid2236	17.4818	16.4277	18.4401	1.1225	0.166712	0.775196	1
1083	AACATTCATTGCTGTCGGTAA	mir-181b-1//mir-181b-2	Mature 5' sub variant	unsortid2238	6.90803	8.10055	5.82392	0.718953	-0.476031	0.485896	1
1084	AACATTCATTGCTGTCGGTG	mir-181b-1//mir-181b-2	Precursor	unsortid2239	32.0081	37.2708	27.2238	0.730431	-0.453179	0.248979	0.984385
1085	AACATTCATTGCTGTCGGTGA	mir-181b-1//mir-181b-2	Mature 5' sub variant	unsortid2240	40.6866	44.0492	37.6298	0.854268	-0.227239	0.548865	1
1086	AACATTCATTGCTGTCGGTGG	mir-181b-1//mir-181b-2	Mature 5' sub	unsortid2243	44.7822	49.315	40.6615	0.824527	-0.278362	0.512808	1
1087	AACATTCATTGCTGTCGGTGGA	mir-181b-1//mir-181b-2	Mature 5' sub variant	unsortid2244	166.372	151.576	179.823	1.18636	0.246538	0.522713	1
1088	AACATTCATTGCTGTCGGTGGAA	mir-181b-1//mir-181b-2	Mature 5' variant	unsortid2245	15.1441	14.909	15.3578	1.0301	0.0427892	0.976482	1
1089	AACATTCATTGCTGTCGGTGGAT	mir-181b-1//mir-181b-2	Mature 5' variant	unsortid2247	4.51115	5.26239	3.8282	0.727465	-0.459051	0.593128	1
1090	AACATTCATTGCTGTCGGTGGG	mir-181b-1//mir-181b-2	Mature 5' sub	unsortid2248	346.632	417.293	282.395	0.676731	-0.563345	0.121862	0.887919
1091	AACATTCATTGCTGTCGGTGGGA	mir-181b-1//mir-181b-2	Mature 5' variant	unsortid2249	88.5157	93.403	84.0727	0.900108	-0.15183	0.715879	1
1092	AACATTCATTGCTGTCGGTGGGAA	mir-181b-1//mir-181b-2	Mature 5' super variant	unsortid2250	15.2682	14.0564	16.3699	1.16459	0.219819	0.693024	1
1093	AACATTCATTGCTGTCGGTGGGAT	mir-181b-1//mir-181b-2	Mature 5' super variant	unsortid2252	8.17686	9.68241	6.80819	0.70315	-0.508095	0.461775	1
1094	AACATTCATTGCTGTCGGTGGGG	mir-181b-1//mir-181b-2	Mature 5' variant	unsortid2253	8.38616	9.04396	7.78817	0.861146	-0.21567	0.55606	1
1095	AACATTCATTGCTGTCGGTGGGT	mir-181b-1//mir-181b-2	Mature 5'	unsortid2254	483.691	526.607	444.677	0.844419	-0.243969	0.573739	1
1096	AACATTCATTGCTGTCGGTGGGTA	mir-181b-1//mir-181b-2	Mature 5' super variant	unsortid2255	13.4649	13.5445	13.3925	0.988776	-0.0162844	0.930042	1
1097	AACATTCATTGCTGTCGGTGGGTAA	mir-181b-1//mir-181b-2	Mature 5' super variant	unsortid2256	3.55219	5.70563	1.59452	0.279464	-1.83927	0.0546113	0.741775
1098	AACATTCATTGCTGTCGGTGGGTAT	mir-181b-2	Mature 5' super variant	unsortid2257	7.67953	9.33237	6.17695	0.661885	-0.595349	0.350297	1
1099	AACATTCATTGCTGTCGGTGGGTG	mir-181b-1//mir-181b-2	Mature 5' super variant	unsortid2258	2.38039	2.58245	2.19669	0.85062	-0.233413	0.882461	1
1100	AACATTCATTGCTGTCGGTGGGTT	mir-181b-1//mir-181b-2	Mature 5' super	unsortid2259	373.014	398.196	350.122	0.879271	-0.185621	0.674339	1
1101	AACATTCATTGCTGTCGGTGGGTTA	mir-181b-1//mir-181b-2	Mature 5' super variant	unsortid2260	3.92842	4.19259	3.68826	0.879708	-0.184903	0.833156	1
1102	AACATTCATTGCTGTCGGTGGGTTAT	mir-181b-1//mir-181b-2//mir-181d	Precursor variant	unsortid2261	4.296	4.19613	4.38679	1.04544	0.0641084	0.88563	1
1103	AACATTCATTGCTGTCGGTGGGTTT	mir-181b-2	Mature 5' super	unsortid2262	77.2968	86.372	69.0467	0.79941	-0.322992	0.437873	1
1104	AACATTCATTGCTGTCGGTGGGTTTT	mir-181b-2	Precursor variant	unsortid2264	15.8997	18.6005	13.4445	0.722804	-0.468324	0.368112	1
1105	AACATTCATTGCTGTCGGTGGGTTTTT	mir-181b-2	Precursor variant	unsortid2265	2.88069	4.05008	1.81761	0.448785	-1.15591	0.248056	0.984385
1106	AACATTCATTGCTGTCGGTGGT	mir-181b-1//mir-181b-2	Mature 5' sub variant	unsortid2266	6.04502	8.4776	3.83358	0.4522	-1.14497	0.102134	0.863655
1107	AACATTCATTGCTGTCGGTGT	mir-181b-1//mir-181b-2	Mature 5' sub variant	unsortid2269	12.7586	14.6252	11.0616	0.756337	-0.402899	0.421878	1
1108	AACATTCATTGTTGTCGGTGGA	mir-181d	Mature 5' sub variant	unsortid2272	15.283	12.6477	17.6788	1.39779	0.483143	0.362863	1
1109	AACATTCATTGTTGTCGGTGGG	mir-181d	Mature 5' sub	unsortid2273	12.0823	12.5717	11.6373	0.925671	-0.111429	0.872714	1
1110	AACATTCATTGTTGTCGGTGGGA	mir-181d	Mature 5' variant	unsortid2274	12.2035	12.0818	12.3142	1.01924	0.0274905	1	1
1111	AACATTCATTGTTGTCGGTGGGT	mir-181d	Mature 5'	unsortid2276	52.1791	50.9433	53.3025	1.04631	0.0653116	0.864439	1
1112	AACATTCATTGTTGTCGGTGGGTT	mir-181d	Mature 5' super	unsortid2278	30.7885	28.0397	33.2874	1.18715	0.247502	0.535051	1
1113	AACATTCATTGTTGTCGGTGGGTTT	mir-181b-2//mir-181d	Mature 5' super variant	unsortid2279	3.80008	3.87349	3.73335	0.963821	-0.0531633	0.980333	1
1114	AACATTCGACGCTGTCGGTGAG	mir-181a-2//mir-181a-1	Mature 5' sub variant	unsortid2280	7.14545	8.99346	5.46545	0.607713	-0.718538	0.250752	0.984385
1115	AACATTCGACGCTGTCGGTGAGT	mir-181a-2//mir-181a-1	Mature 5' variant	unsortid2281	7.66864	8.8332	6.60994	0.748306	-0.418299	0.521645	1
1116	AACATTGATCATCGACACTTCGAACGCACTTGCGGCCCCGGGTT	ENST00000612463.1//ENST00000611446.1//ENST00000619779.1//ENST00000613359.1//ENST00000610460.1//ENST00000618998.1//ENST00000619471.1//ENST00000616292.1	Variant	unsortid2285	1.78353	2.50707	1.12577	0.449039	-1.15509	0.282119	1
1117	AACATTTAACGCTGTCGGTGAG	mir-181a-2//mir-181a-1	Mature 5' sub variant	unsortid2286	4.45547	4.61437	4.31102	0.934261	-0.0981022	0.88252	1
1118	AACATTTAACGCTGTCGGTGAGT	mir-181a-2//mir-181a-1	Mature 5' variant	unsortid2287	8.32098	9.73326	7.03709	0.722994	-0.467944	0.347083	1
1119	AACATTTTTGATTAAACCCATCTGCAACTCTGAGG	ENST00000363345.3	Exact	unsortid2288	4.0135	4.8473	3.2555	0.671612	-0.574301	0.610447	1
1120	AACATTTTTGATTAAACCCATCTGCAACTCTGAGGT	ENST00000363345.3	Exact	unsortid2289	4.29828	3.55194	4.97677	1.40114	0.486601	0.676484	1
1121	AACCAAAACATCAGAT	ENST00000387441.1	Exact	unsortid2290	1.78027	2.49397	1.13145	0.453673	-1.14028	0.3943	1
1122	AACCAAAACATCAGATTGT	ENST00000387441.1	Exact	unsortid2291	23.1126	26.6091	19.9339	0.749138	-0.416696	0.315022	1
1123	AACCAAAACATCAGATTGTA	ENST00000387441.1	Variant	unsortid2292	16.3119	18.7911	14.0581	0.748126	-0.418648	0.376499	1
1124	AACCAAAACATCAGATTGTGAAT	ENST00000387441.1	Exact	unsortid2296	8.87108	9.3926	8.39697	0.893998	-0.161656	0.856403	1
1125	AACCAAAACATCAGATTGTGAATC	ENST00000387441.1	Exact	unsortid2297	20.1908	20.2238	20.1609	0.996889	-0.00449479	0.966967	1
1126	AACCAAAACATCAGATTGTGAATCT	ENST00000387441.1	Exact	unsortid2298	19.4321	19.4749	19.3931	0.995796	-0.00607737	0.988692	1
1127	AACCAAAACATCAGATTGTGAATCTGACAACA	ENST00000387441.1	Exact	unsortid2301	3.40293	5.38388	1.60207	0.297569	-1.74871	0.0683754	0.788818
1128	AACCAAAACATCAGATTGTGAATCTGACAACAGAGGCT	ENST00000387441.1	Exact	unsortid2303	2.20958	2.73471	1.7322	0.633413	-0.658783	0.632104	1
1129	AACCAAAACATCAGATTGTGAATCTGACAACAGAGGCTTACGACCC	ENST00000387441.1	Exact	unsortid2306	2.79018	3.75154	1.91623	0.510784	-0.969215	0.449052	1
1130	AACCAACAAGTCATTATTACC	ENST00000387347.2	Exact	unsortid2310	22.478	20.7981	24.0052	1.15421	0.2069	0.532756	1
1131	AACCAACAAGTCATTATTACCC	ENST00000387347.2	Exact	unsortid2311	4.36419	3.65989	5.00446	1.36738	0.451414	0.437383	1
1132	AACCAACAAGTCATTATTACCCTCACT	ENST00000387347.2	Exact	unsortid2315	9.03451	7.26301	10.645	1.46564	0.55153	0.277506	0.999305
1133	AACCAACAAGTCATTATTACCCTCACTGTC	ENST00000387347.2	Exact	unsortid2318	9.80689	9.31152	10.2572	1.10156	0.139552	0.690649	1
1134	AACCAACAAGTCATTATTACCCTCACTGTCAACC	ENST00000387347.2	Exact	unsortid2320	13.3404	13.7718	12.9483	0.940203	-0.0889553	1	1
1135	AACCAACAAGTCATTATTACCCTCACTGTCAACCC	ENST00000387347.2	Exact	unsortid2321	31.1792	29.447	32.7539	1.1123	0.153545	0.578265	1
1136	AACCAATGATGTAATGATTCTGCC	ENST00000412059.5//ENST00000431268.5//ENST00000454813.1	Exact	unsortid2327	3.24128	2.01266	4.3582	2.16539	1.11463	0.219176	0.975628
1137	AACCAATGATGTAATGATTCTGCCAAATGAA	ENST00000412059.5//ENST00000431268.5//ENST00000454813.1	Exact	unsortid2332	2.73344	0.722701	4.56138	6.31157	2.658	0.00609758	0.311072
1138	AACCAATGATGTAATGATTCTGCCAAATGAAA	ENST00000412059.5//ENST00000431268.5//ENST00000454813.1	Exact	unsortid2333	5.63995	3.53187	7.55638	2.13948	1.09726	0.12945	0.898683
1139	AACCAATGATGTAATGATTCTGCCAAATGAAAT	ENST00000412059.5//ENST00000431268.5//ENST00000454813.1	Exact	unsortid2334	5.62191	3.6868	7.38109	2.00203	1.00147	0.187778	0.95152
1140	AACCAATGATGTAATGATTCTGCCAAATGAAATATAATGATA	ENST00000412059.5//ENST00000431268.5//ENST00000454813.1	Exact	unsortid2335	7.09211	5.78371	8.28157	1.43188	0.517909	0.361275	1
1141	AACCAATGATGTAATGATTCTGCCAAATGAAATATAATGATAT	ENST00000412059.5//ENST00000431268.5//ENST00000454813.1	Exact	unsortid2336	65.4378	53.0628	76.6879	1.44523	0.531297	0.137284	0.905306
1142	AACCACAGGGTAGAACCACGGAA	mir-140	Mature 3' super variant	unsortid2340	1.77987	1.70883	1.84445	1.07937	0.110187	0.957856	1
1143	AACCACATGATTTTCTCGGATGTTCTGATG	ENST00000363753.1	Exact	unsortid2342	7.02875	4.82133	9.0355	1.87407	0.906173	0.132276	0.902121
1144	AACCACTGACCGTTGACTGTAC	mir-181a-2	Mature 3' sub/super	unsortid2345	4.65503	5.77487	3.637	0.629797	-0.667041	0.308406	1
1145	AACCACTGACCGTTGACTGTACC	mir-181a-2	Mature 3' super	unsortid2346	8.75673	11.8044	5.98611	0.507108	-0.979634	0.101303	0.863298
1146	AACCAGACGAGCTACCTAAGAACAGCTAAA	ENST00000387347.2	Exact	unsortid2351	2.16575	1.43937	2.8261	1.96343	0.973377	0.565855	1
1147	AACCAGCTTTGGGGGGTTA	ENST00000387416.2	Variant	unsortid2354	9.9048	12.5855	7.46776	0.59336	-0.75302	0.159424	0.932869
1148	AACCAGGTGATGGAGTATGTTCTGAGAACAGACTGAGGCCG	ENST00000516330.1//ENST00000615535.1	Exact	unsortid2355	3.31028	3.2605	3.35555	1.02915	0.041456	0.965793	1
1149	AACCAGTAGATCCGAACTTGT	mir-100	Mature 5' sub variant	unsortid2357	27.9515	15.6994	39.0898	2.4899	1.31609	0.0032703	0.232838
1150	AACCAGTAGATCCGAACTTGTG	mir-100	Mature 5' variant	unsortid2358	31.6813	20.2314	42.0902	2.08044	1.05689	0.00979552	0.396106
1238	AACCCGTAGATCCGAACTTGTAA	mir-100	Mature 5' super variant	unsortid2543	88.4977	41.6815	131.058	3.14427	1.65272	5.93854e-05	0.0283818
1152	AACCAGTAGATCCGATCTTGT	mir-99a	Mature 5' sub variant	unsortid2362	14.8486	7.27596	21.7329	2.98694	1.57867	0.00220776	0.195277
1153	AACCAGTAGATCCGATCTTGTG	mir-99a	Mature 5' variant	unsortid2363	3.64907	1.11888	5.94924	5.31714	2.41065	0.0103811	0.403488
1154	AACCAGTGAAATTGACC	ENST00000387347.2	Exact	unsortid2366	7.87075	5.87404	9.68595	1.64894	0.72154	0.274328	0.997287
1155	AACCAGTGAAATTGACCT	ENST00000387347.2	Exact	unsortid2367	6.10214	7.46743	4.86097	0.650956	-0.619368	0.791715	1
1156	AACCAGTGGGCACTGAGAATGGTTTATGGCCTGACATTA	ENST00000626886.1//ENST00000447221.1	Exact	unsortid2369	2.57045	2.90846	2.26317	0.778135	-0.361907	0.788882	1
1157	AACCATGTAGAACCGAATTTGT	mir-10b	Mature 5' sub variant	unsortid2371	5.69039	5.09953	6.22754	1.2212	0.288299	0.884503	1
1158	AACCATGTGGTCAGCATTGCATCTGAGGCA	ENST00000516733.1//ENST00000629038.1	Exact	unsortid2374	1.86081	1.14599	2.51064	2.1908	1.13145	0.299406	1
1159	AACCATTTACCCAAATAAAGTATAGGCGATAGAAATTGAAACCT	ENST00000387347.2	Exact	unsortid2377	6.97047	6.98621	6.95617	0.995701	-0.00621616	0.947469	1
1160	AACCCAACACAGGCATGCTCATAAGGAAAG	ENST00000387347.2	Exact	unsortid2382	1.80266	1.90058	1.71365	0.901649	-0.149362	1	1
1161	AACCCAATTCAGACTACTCTCCTCCGCCCATT	ENST00000554988.1	Exact	unsortid2384	4.81105	4.07151	5.48336	1.34676	0.429496	0.5419	1
1162	AACCCACTCCACCTTACTACC	ENST00000387347.2	Exact	unsortid2394	14.5039	16.4676	12.7187	0.772346	-0.372681	0.604386	1
1163	AACCCACTCCACCTTACTACCA	ENST00000387347.2	Exact	unsortid2395	3.7891	3.45383	4.09388	1.18532	0.245271	0.947286	1
1164	AACCCACTCCACCTTACTACCAGAC	ENST00000387347.2	Exact	unsortid2396	4.56781	5.15024	4.03833	0.784105	-0.350881	0.851642	1
1165	AACCCACTCCACCTTACTACCAGACAACC	ENST00000387347.2	Exact	unsortid2398	7.56877	7.98854	7.18717	0.899685	-0.152507	1	1
1166	AACCCACTCCACCTTACTACCAGACAACCT	ENST00000387347.2	Exact	unsortid2399	2.12755	2.23833	2.02684	0.905514	-0.143191	0.910774	1
1167	AACCCACTCCACCTTACTACCAGACAACCTTAGCC	ENST00000387347.2	Exact	unsortid2400	15.0945	15.9655	14.3026	0.895847	-0.158675	0.898515	1
1168	AACCCACTCCACCTTACTACCAGACAACCTTAGCCAAACC	ENST00000387347.2	Exact	unsortid2401	8.58206	10.2428	7.07232	0.69047	-0.534349	0.642849	1
1169	AACCCAGTAGAACCGAATTTG	mir-10b	Mature 5' sub variant	unsortid2405	1.67033	1.7307	1.61544	0.933401	-0.0994306	0.976668	1
1170	AACCCAGTAGAACCGAATTTGT	mir-10b	Mature 5' sub variant	unsortid2406	37.8843	34.5406	40.924	1.18481	0.244652	0.58694	1
1171	AACCCAGTAGATCCGAATTTGT	mir-10a	Mature 5' sub variant	unsortid2409	5.86468	4.69343	6.92946	1.47642	0.562099	0.382563	1
1172	AACCCATAGATCCGAACTTGT	mir-100	Mature 5' sub variant	unsortid2410	2.69699	0.484548	4.7083	9.71689	3.28049	0.020863	0.542801
1173	AACCCATAGATCCGAACTTGTG	mir-100	Mature 5' variant	unsortid2411	3.12521	0.668788	5.35832	8.01199	3.00216	0.00259693	0.212981
1174	AACCCATTGCATATCGGAGTTG	mir-660	Mature 5' variant	unsortid2414	3.14126	3.16614	3.11864	0.984997	-0.0218083	0.892246	1
1175	AACCCCACTCCTGGTACCA	mir-4286	Mature 5' super variant	unsortid2417	3.04822	4.60633	1.63175	0.354241	-1.4972	0.489291	1
1176	AACCCCATGCACCGCTCTGAGA	ENST00000364805.1	Exact	unsortid2421	3.03009	1.05225	4.82813	4.58839	2.19799	0.0942098	0.847719
1177	AACCCCATGCACCGCTCTGAGACCT	ENST00000364805.1	Exact	unsortid2423	7.83391	2.71879	12.484	4.59175	2.19904	0.0196712	0.53076
1178	AACCCCCCACTGCTAAATTTGACTG	ENST00000335648.3//ENST00000635067.1	Variant	unsortid2424	4.79299	6.41483	3.31858	0.517329	-0.950845	0.188003	0.951841
1151	AACCAGTAGATCCGAACTTGTGA	mir-100	Mature 5' super variant	unsortid2359	15.6001	5.12025	25.1273	4.90745	2.29497	9.91221e-06	0.0135203
1180	AACCCCTAGATCCGAACTTGTG	mir-100	Mature 5' variant	unsortid2430	2.5891	0.363411	4.61246	12.6921	3.66586	0.0116014	0.425184
1181	AACCCCTAGATCCGAACTTGTGA	mir-100	Mature 5' super variant	unsortid2431	1.92702	0	3.67886	Inf	Inf	0.00038229	0.0774018
341	AAACCGTAGATCCGAACTTGTG	mir-100	Mature 5' variant	unsortid715	10.4194	3.0891	17.0834	5.53022	2.46734	9.39298e-05	0.0352795
1183	AACCCGAAGATCCGAACTTGTG	mir-100	Mature 5' variant	unsortid2435	3.13554	0.363411	5.65565	15.5627	3.96002	0.00205774	0.189781
1184	AACCCGAAGATCCGAACTTGTGA	mir-100	Mature 5' super variant	unsortid2436	1.48169	0	2.82867	Inf	Inf	0.00211697	0.191029
1185	AACCCGTAGAACCGAACTTGT	mir-100	Mature 5' sub variant	unsortid2447	2.23866	0.605685	3.72318	6.14706	2.6199	0.0844345	0.832469
1186	AACCCGTAGAACCGAACTTGTG	mir-100	Mature 5' variant	unsortid2448	3.18991	1.02623	5.15689	5.02508	2.32915	0.0333902	0.642897
1187	AACCCGTAGAACCGACCTTGC	mir-99b	Mature 5' sub variant	unsortid2451	14.1482	10.2717	17.6723	1.72049	0.782817	0.236756	0.982869
1188	AACCCGTAGAACCGACCTTGCG	mir-99b	Mature 5' variant	unsortid2452	22.2042	14.2382	29.4461	2.0681	1.0483	0.0269054	0.594949
1189	AACCCGTAGAACCGACCTTGCGA	mir-99b	Mature 5' super variant	unsortid2453	3.83856	1.68889	5.79281	3.42995	1.77819	0.0961903	0.854253
1190	AACCCGTAGAGCCGAACTTGTG	mir-100	Mature 5' variant	unsortid2460	1.77216	0.363411	3.05284	8.4005	3.07048	0.0830562	0.82756
1191	AACCCGTAGATACGAACTTGT	mir-100	Mature 5' sub variant	unsortid2465	14.2096	6.95828	20.8017	2.98949	1.5799	0.00366194	0.239995
1192	AACCCGTAGATACGAACTTGTG	mir-100	Mature 5' variant	unsortid2466	15.1754	8.73108	21.0338	2.40908	1.26848	0.0140264	0.461905
1193	AACCCGTAGATACGAACTTGTGA	mir-100	Mature 5' super variant	unsortid2467	6.88499	2.31061	11.0435	4.77947	2.25685	0.00256703	0.212638
1194	AACCCGTAGATACGATCTTGT	mir-99a	Mature 5' sub variant	unsortid2469	8.13388	3.79469	12.0786	3.18303	1.6704	0.00959175	0.39395
1195	AACCCGTAGATCAGAACTTGT	mir-100	Mature 5' sub variant	unsortid2473	23.1004	11.6081	33.548	2.89005	1.53109	0.000931174	0.127684
1196	AACCCGTAGATCAGAACTTGTG	mir-100	Mature 5' variant	unsortid2474	24.6513	12.9327	35.3046	2.72986	1.44883	0.00135956	0.152692
1197	AACCCGTAGATCAGAACTTGTGA	mir-100	Mature 5' super variant	unsortid2475	14.0454	6.68578	20.736	3.10151	1.63297	0.0016434	0.165721
1198	AACCCGTAGATCAGAACTTGTGT	mir-100	Mature 5' super variant	unsortid2477	1.94048	0	3.70455	Inf	Inf	0.000371726	0.0758555
1199	AACCCGTAGATCAGATCTTGT	mir-99a	Mature 5' sub variant	unsortid2478	11.045	5.01354	16.5281	3.29669	1.72102	0.00282857	0.216879
1200	AACCCGTAGATCAGATCTTGTG	mir-99a	Mature 5' variant	unsortid2479	2.32445	1.40215	3.1629	2.25574	1.1736	0.374011	1
1201	AACCCGTAGATCCAAACTTGT	mir-100	Mature 5' sub variant	unsortid2482	29.7967	19.4255	39.2251	2.01926	1.01383	0.0161231	0.494936
1202	AACCCGTAGATCCAAACTTGTG	mir-100	Mature 5' variant	unsortid2483	35.8713	28.6907	42.3991	1.4778	0.563453	0.132787	0.902298
1203	AACCCGTAGATCCAAACTTGTGA	mir-100	Mature 5' super variant	unsortid2484	18.947	11.1823	26.0059	2.32563	1.21762	0.00906675	0.3841
1204	AACCCGTAGATCCAAACTTGTGG	mir-100	Mature 5' super variant	unsortid2485	1.94421	0	3.71168	Inf	Inf	0.000309201	0.0702916
1205	AACCCGTAGATCCAAACTTGTGT	mir-100	Mature 5' super variant	unsortid2486	1.47333	1.07395	1.83641	1.70995	0.773958	0.58031	1
1206	AACCCGTAGATCCAATCTTGT	mir-99a	Mature 5' sub variant	unsortid2487	7.15783	4.5971	9.48577	2.06343	1.04504	0.159462	0.932869
1207	AACCCGTAGATCCGA	mir-99a//mir-100	Precursor	unsortid2492	4.29894	2.78142	5.6785	2.04158	1.02969	0.360604	1
1208	AACCCGTAGATCCGAA	mir-100	Precursor	unsortid2493	2.30118	0.42398	4.00772	9.45263	3.24072	0.0252432	0.583589
1209	AACCCGTAGATCCGAAA	mir-100	Precursor variant	unsortid2494	4.25829	0.302843	7.85415	25.9348	4.69681	0.00023177	0.0625683
1210	AACCCGTAGATCCGAAATTGT	mir-100	Mature 5' sub variant	unsortid2496	10.6868	3.91654	16.8416	4.30011	2.10437	0.000647367	0.104857
1211	AACCCGTAGATCCGAAATTGTG	mir-100	Mature 5' variant	unsortid2497	13.906	7.0049	20.1797	2.8808	1.52647	0.00352511	0.236619
1212	AACCCGTAGATCCGAAATTGTGA	mir-100	Mature 5' super variant	unsortid2498	6.87659	3.19347	10.2249	3.20181	1.67889	0.0201357	0.53632
1213	AACCCGTAGATCCGAAC	mir-100	Precursor	unsortid2500	13.6341	7.0247	19.6426	2.79622	1.48348	0.00713115	0.331573
1214	AACCCGTAGATCCGAACA	mir-100	Precursor variant	unsortid2501	8.1764	4.73811	11.3021	2.38536	1.25421	0.0846183	0.832469
1253	AACCCGTAGATCCGAACTTGTTA	mir-100	Mature 5' super variant	unsortid2560	7.14733	1.6181	12.1739	7.52361	2.91142	5.83079e-05	0.0283818
1216	AACCCGTAGATCCGAACATGTG	mir-100	Mature 5' variant	unsortid2503	3.8105	1.03278	6.3357	6.13464	2.61698	0.00382983	0.243673
16543	GTGGCCCTGACTGAA	mir-1291	Precursor	unsortid35537	4.88119	1.0716	8.34445	7.78689	2.96105	0.000125688	0.0428595
1218	AACCCGTAGATCCGAACGTGT	mir-100	Mature 5' sub variant	unsortid2508	1.34466	0	2.56708	Inf	Inf	0.00361873	0.239146
1219	AACCCGTAGATCCGAACGTGTG	mir-100	Mature 5' variant	unsortid2509	2.07078	1.20794	2.85519	2.36369	1.24104	0.365342	1
1220	AACCCGTAGATCCGAACT	mir-100	Precursor	unsortid2511	130.081	77.5344	177.85	2.29382	1.19775	0.00481545	0.275491
1221	AACCCGTAGATCCGAACTA	mir-100	Precursor variant	unsortid2512	8.71702	4.23163	12.7946	3.02357	1.59625	0.0172959	0.509134
1222	AACCCGTAGATCCGAACTAGT	mir-100	Mature 5' sub variant	unsortid2513	1.67231	0.302843	2.91729	9.63302	3.26799	0.0849978	0.832469
1223	AACCCGTAGATCCGAACTAGTG	mir-100	Mature 5' variant	unsortid2514	2.19538	1.14737	3.14811	2.74377	1.45616	0.249792	0.984385
1224	AACCCGTAGATCCGAACTGGTG	mir-100	Mature 5' variant	unsortid2520	2.34692	0.363411	4.15011	11.4199	3.51347	0.0175454	0.511482
1225	AACCCGTAGATCCGAACTT	mir-100	Precursor	unsortid2522	334.798	194.636	462.219	2.37478	1.24779	0.00231025	0.2007
1226	AACCCGTAGATCCGAACTTA	mir-100	Mature 5' sub variant	unsortid2523	7.35516	3.11512	11.2097	3.59849	1.84739	0.00474079	0.273628
1227	AACCCGTAGATCCGAACTTCTG	mir-100	Mature 5' variant	unsortid2528	2.74552	1.03278	4.30256	4.16601	2.05867	0.0381185	0.662562
1228	AACCCGTAGATCCGAACTTG	mir-100	Mature 5' sub	unsortid2530	1273.54	802.182	1702.04	2.12177	1.08527	0.00264096	0.21523
1444	AACGCGTAGATCCGAACTTGTG	mir-100	Mature 5' variant	unsortid2918	7.29282	1.53916	12.5234	8.13652	3.02441	0.000135936	0.0457444
1179	AACCCCTAGATCCGAACTTGT	mir-100	Mature 5' sub variant	unsortid2429	2.58452	0	4.93407	Inf	Inf	2.48266e-05	0.0212678
1231	AACCCGTAGATCCGAACTTGAG	mir-100	Mature 5' variant	unsortid2533	5.01855	1.69286	8.04191	4.75049	2.24808	0.0138186	0.460312
1232	AACCCGTAGATCCGAACTTGAGA	mir-100	Mature 5' super variant	unsortid2534	2.18029	0.602251	3.61487	6.00227	2.58551	0.0326636	0.638661
1233	AACCCGTAGATCCGAACTTGCG	mir-100	Mature 5' variant	unsortid2536	2.12002	0.733367	3.3806	4.6097	2.20467	0.183493	0.948617
1234	AACCCGTAGATCCGAACTTGG	mir-100	Mature 5' sub variant	unsortid2538	11.9775	7.23709	16.287	2.2505	1.17024	0.0595199	0.756878
1235	AACCCGTAGATCCGAACTTGGG	mir-100	Mature 5' variant	unsortid2539	3.9288	1.16389	6.44235	5.53518	2.46863	0.0178012	0.515469
1236	AACCCGTAGATCCGAACTTGT	mir-100	Mature 5' sub	unsortid2541	13771.1	7153.4	19787.1	2.76611	1.46786	0.000575665	0.0968761
1182	AACCCGAAGATCCGAACTTGT	mir-100	Mature 5' sub variant	unsortid2434	3.22009	0	6.14745	Inf	Inf	2.07455e-06	0.00499217
1215	AACCCGTAGATCCGAACATGT	mir-100	Mature 5' sub variant	unsortid2502	2.72162	0	5.19583	Inf	Inf	7.32978e-05	0.03255
1239	AACCCGTAGATCCGAACTTGTAT	mir-100	Mature 5' super variant	unsortid2545	3.45644	0.42398	6.21322	14.6545	3.87327	0.00121658	0.14341
1240	AACCCGTAGATCCGAACTTGTC	mir-100	Mature 5' variant	unsortid2546	2.95911	1.51664	4.27046	2.81574	1.49352	0.219531	0.975628
1241	AACCCGTAGATCCGAACTTGTG	mir-100	Mature 5'	unsortid2548	15963.9	9528.18	21814.6	2.28949	1.19502	0.0026184	0.214065
1242	AACCCGTAGATCCGAACTTGTGA	mir-100	Mature 5' super variant	unsortid2549	8666.5	4178.41	12746.6	3.05058	1.60909	0.000333801	0.0720898
1243	AACCCGTAGATCCGAACTTGTGAA	mir-100	Mature 5' super variant	unsortid2550	300.485	151.648	435.79	2.87369	1.5229	0.000320898	0.0716772
1244	AACCCGTAGATCCGAACTTGTGAAA	mir-100	Precursor variant	unsortid2551	14.6248	6.04666	22.4231	3.70835	1.89078	0.000897561	0.124391
1245	AACCCGTAGATCCGAACTTGTGAG	mir-100	Mature 5' super variant	unsortid2552	2.00051	1.14366	2.77947	2.43032	1.28115	0.349374	1
1246	AACCCGTAGATCCGAACTTGTGAT	mir-100	Mature 5' super variant	unsortid2553	6.3311	2.50992	9.80489	3.90645	1.96586	0.0208093	0.542801
1247	AACCCGTAGATCCGAACTTGTGC	mir-100	Mature 5' super variant	unsortid2554	10.4006	5.40917	14.9382	2.76165	1.46553	0.0100517	0.398784
1248	AACCCGTAGATCCGAACTTGTGG	mir-100	Mature 5' super	unsortid2555	1377.96	674.946	2017.07	2.9885	1.57942	0.00135028	0.152692
1249	AACCCGTAGATCCGAACTTGTGGA	mir-100	Mature 5' super variant	unsortid2556	2.16133	0	4.12617	Inf	Inf	0.000851444	0.119276
1250	AACCCGTAGATCCGAACTTGTGT	mir-100	Mature 5' super variant	unsortid2557	1239.73	705.233	1725.63	2.44689	1.29095	0.00106465	0.134592
1251	AACCCGTAGATCCGAACTTGTGTA	mir-100	Mature 5' super variant	unsortid2558	8.25431	2.49346	13.4915	5.41074	2.43583	0.000941025	0.128356
1252	AACCCGTAGATCCGAACTTGTT	mir-100	Mature 5' variant	unsortid2559	24.7839	13.3767	35.1541	2.628	1.39397	0.00178708	0.17477
1217	AACCCGTAGATCCGAACATGTGA	mir-100	Mature 5' super variant	unsortid2504	2.35645	0	4.49868	Inf	Inf	6.0233e-05	0.0283818
1254	AACCCGTAGATCCGAACTTTT	mir-100	Mature 5' sub variant	unsortid2564	3.93395	1.74385	5.92495	3.39762	1.76452	0.0233428	0.565904
1255	AACCCGTAGATCCGAACTTTTG	mir-100	Mature 5' variant	unsortid2565	4.97076	2.43198	7.27874	2.99293	1.58156	0.0440495	0.697281
1256	AACCCGTAGATCCGAACTTTTGA	mir-100	Mature 5' super variant	unsortid2566	1.7427	0	3.32697	Inf	Inf	0.000738262	0.110643
1257	AACCCGTAGATCCGAATTTGT	mir-100	Mature 5' sub variant	unsortid2572	2.08234	0	3.97538	Inf	Inf	0.00017801	0.0542742
1258	AACCCGTAGATCCGAGCTTGT	mir-99a//mir-100	Mature 5' sub variant	unsortid2576	4.60814	1.27104	7.64188	6.01231	2.58792	0.00118059	0.142308
1259	AACCCGTAGATCCGAGCTTGTG	mir-99a//mir-100	Mature 5' variant	unsortid2577	5.33437	1.81811	8.53097	4.69223	2.23027	0.00697368	0.330402
1260	AACCCGTAGATCCGAGCTTGTGA	mir-99a//mir-100	Mature 5' super variant	unsortid2578	2.07496	0	3.96129	Inf	Inf	0.000197125	0.0567823
1261	AACCCGTAGATCCGAT	mir-99a	Precursor	unsortid2579	2.55307	0.996995	3.96768	3.97964	1.99264	0.119488	0.884508
1262	AACCCGTAGATCCGATA	mir-99a	Precursor variant	unsortid2580	6.4734	3.50627	9.17078	2.61554	1.38711	0.066692	0.785945
1263	AACCCGTAGATCCGATATTGT	mir-99a	Mature 5' sub variant	unsortid2582	10.7332	5.07469	15.8772	3.12871	1.64557	0.00908526	0.3841
1264	AACCCGTAGATCCGATATTGTG	mir-99a	Mature 5' variant	unsortid2583	1.48296	0.302843	2.55579	8.43935	3.07713	0.0927915	0.845267
1265	AACCCGTAGATCCGATC	mir-99a	Precursor	unsortid2584	127.841	80.3711	170.995	2.12757	1.08921	0.0100385	0.398784
1266	AACCCGTAGATCCGATCA	mir-99a	Precursor variant	unsortid2585	19.7295	11.4125	27.2905	2.39127	1.25778	0.0160528	0.494743
1267	AACCCGTAGATCCGATCT	mir-99a	Precursor	unsortid2590	310.734	227.116	386.75	1.70287	0.767972	0.0347504	0.646977
1268	AACCCGTAGATCCGATCTT	mir-99a	Precursor	unsortid2595	397.163	287.5	496.857	1.7282	0.789268	0.0284935	0.612464
1269	AACCCGTAGATCCGATCTTA	mir-99a	Mature 5' sub variant	unsortid2596	5.85928	3.25899	8.22318	2.52323	1.33527	0.0824052	0.826156
1270	AACCCGTAGATCCGATCTTG	mir-99a	Mature 5' sub	unsortid2599	875.672	637.455	1092.23	1.71343	0.776886	0.0267105	0.592762
1271	AACCCGTAGATCCGATCTTGA	mir-99a	Mature 5' sub variant	unsortid2600	89.8045	51.5043	124.623	2.41966	1.2748	0.00105508	0.134471
1272	AACCCGTAGATCCGATCTTGAA	mir-99a	Mature 5' variant	unsortid2601	15.6486	9.94685	20.832	2.09433	1.06649	0.0411274	0.680624
1273	AACCCGTAGATCCGATCTTGG	mir-99a	Mature 5' sub variant	unsortid2603	3.77797	0.605685	6.66187	10.9989	3.45929	0.0034266	0.233681
1274	AACCCGTAGATCCGATCTTGT	mir-99a	Mature 5' sub	unsortid2604	7762.62	4678.88	10566	2.25824	1.1752	0.000718304	0.110643
1275	AACCCGTAGATCCGATCTTGTA	mir-99a	Mature 5' variant	unsortid2605	73.6311	41.346	102.981	2.49072	1.31656	0.000738585	0.110643
1276	AACCCGTAGATCCGATCTTGTAA	mir-99a	Mature 5' super variant	unsortid2606	79.1126	40.8685	113.88	2.7865	1.47845	0.000353194	0.0744178
1230	AACCCGTAGATCCGAACTTGAA	mir-100	Mature 5' variant	unsortid2532	3.23769	0	6.18104	Inf	Inf	2.00501e-06	0.00499217
1310	AACCCGTAGATGCGAACTTGTG	mir-100	Mature 5' variant	unsortid2655	2.46211	0	4.70039	Inf	Inf	5.30895e-05	0.0283818
1279	AACCCGTAGATCCGATCTTGTG	mir-99a	Mature 5'	unsortid2610	2718.33	2290.79	3107.01	1.3563	0.439679	0.174694	0.944258
1280	AACCCGTAGATCCGATCTTGTGA	mir-99a	Mature 5' super variant	unsortid2611	1302.59	771.054	1785.81	2.31607	1.21168	0.000575297	0.0968761
1281	AACCCGTAGATCCGATCTTGTGAA	mir-99a	Mature 5' super variant	unsortid2612	235.968	134.512	328.201	2.43994	1.28684	0.0004818	0.0838116
1282	AACCCGTAGATCCGATCTTGTGC	mir-99a	Mature 5' super variant	unsortid2613	7.24	5.94833	8.41425	1.41456	0.50035	0.374946	1
1283	AACCCGTAGATCCGATCTTGTGG	mir-99a	Mature 5' super	unsortid2614	389.511	257.33	509.676	1.98064	0.985963	0.00597008	0.307596
1284	AACCCGTAGATCCGATCTTGTGT	mir-99a	Mature 5' super variant	unsortid2615	102.575	77.2862	125.564	1.62466	0.700141	0.0517663	0.731648
1285	AACCCGTAGATCCGATCTTGTT	mir-99a	Mature 5' variant	unsortid2616	5.0692	3.62824	6.37917	1.7582	0.8141	0.219896	0.975792
1286	AACCCGTAGATCCGATCTTT	mir-99a	Mature 5' sub variant	unsortid2618	5.50703	3.70228	7.1477	1.93062	0.949066	0.181917	0.947652
1287	AACCCGTAGATCCGATTTTGT	mir-99a	Mature 5' sub variant	unsortid2621	5.4906	2.51751	8.19341	3.25457	1.70247	0.0440711	0.697281
1288	AACCCGTAGATCCGGACTTGTG	mir-100	Mature 5' variant	unsortid2624	1.95627	0.972594	2.85051	2.93084	1.55131	0.224491	0.979174
1289	AACCCGTAGATCCTAACTTGT	mir-100	Mature 5' sub variant	unsortid2628	5.86837	1.99745	9.38739	4.69968	2.23256	0.00256837	0.212638
1290	AACCCGTAGATCCTAACTTGTG	mir-100	Mature 5' variant	unsortid2629	6.06856	2.74066	9.09393	3.31816	1.73038	0.0221079	0.55626
1291	AACCCGTAGATCCTAACTTGTGA	mir-100	Mature 5' super variant	unsortid2630	2.47528	0.854504	3.94872	4.62106	2.20822	0.0952593	0.851414
1292	AACCCGTAGATCCTATCTTGT	mir-99a	Mature 5' sub variant	unsortid2631	2.42518	0.363411	4.29951	11.831	3.5645	0.0140001	0.461905
1293	AACCCGTAGATCGGAACTTGT	mir-100	Mature 5' sub variant	unsortid2633	3.67184	1.42172	5.71741	4.02147	2.00772	0.0457328	0.707921
1294	AACCCGTAGATCGGAACTTGTG	mir-100	Mature 5' variant	unsortid2634	3.28829	0.516629	5.80798	11.2421	3.49083	0.00437536	0.262633
1295	AACCCGTAGATCTGAACTTG	mir-100	Mature 5' sub variant	unsortid2638	1.77842	0.834115	2.63688	3.16128	1.66051	0.254786	0.986226
1296	AACCCGTAGATCTGAACTTGT	mir-100	Mature 5' sub variant	unsortid2639	58.706	44.3768	71.7325	1.61644	0.692821	0.103525	0.863655
1297	AACCCGTAGATCTGAACTTGTG	mir-100	Mature 5' variant	unsortid2640	18.4178	16.3006	20.3424	1.24795	0.319564	0.576288	1
1298	AACCCGTAGATCTGAACTTGTGA	mir-100	Mature 5' super variant	unsortid2641	14.0998	12.9264	15.1665	1.17329	0.230564	0.735965	1
1299	AACCCGTAGATCTGAACTTGTGG	mir-100	Mature 5' super variant	unsortid2642	1.54068	0.430525	2.54992	5.92282	2.56628	0.108386	0.867161
1300	AACCCGTAGATCTGAACTTGTGT	mir-100	Mature 5' super variant	unsortid2643	10.1495	8.62506	11.5354	1.33743	0.419464	0.491743	1
1301	AACCCGTAGATCTGATCT	mir-99a	Precursor variant	unsortid2645	13.361	13.7789	12.9811	0.942097	-0.086052	0.798217	1
1302	AACCCGTAGATCTGATCTT	mir-99a	Precursor variant	unsortid2646	16.2666	16.646	15.9218	0.956494	-0.0641729	0.833972	1
1303	AACCCGTAGATCTGATCTTG	mir-99a	Mature 5' sub variant	unsortid2647	14.2407	13.296	15.0996	1.13565	0.183518	0.771251	1
1304	AACCCGTAGATCTGATCTTGT	mir-99a	Mature 5' sub variant	unsortid2649	359.333	308.303	405.725	1.31599	0.396153	0.306199	1
1305	AACCCGTAGATCTGATCTTGTG	mir-99a	Mature 5' variant	unsortid2650	41.8815	46.791	37.4183	0.79969	-0.322487	0.508221	1
1306	AACCCGTAGATCTGATCTTGTGA	mir-99a	Mature 5' super variant	unsortid2651	39.0613	30.206	47.1116	1.55967	0.641245	0.141363	0.911213
1307	AACCCGTAGATCTGATCTTGTGG	mir-99a	Mature 5' super variant	unsortid2652	6.21062	3.41608	8.75112	2.56174	1.35712	0.136386	0.904005
1308	AACCCGTAGATCTGATCTTGTGT	mir-99a	Mature 5' super variant	unsortid2653	23.4082	21.513	25.131	1.16818	0.224258	0.691613	1
1309	AACCCGTAGATGCGAACTTGT	mir-100	Mature 5' sub variant	unsortid2654	1.86911	0.513382	3.10158	6.04147	2.5949	0.0611658	0.763938
1357	AACCGGTAGATCCGAACTTGTGA	mir-100	Mature 5' super variant	unsortid2753	2.83581	0	5.41383	Inf	Inf	4.7484e-05	0.0279681
1311	AACCCGTAGATTCGAACTTGT	mir-100	Mature 5' sub variant	unsortid2659	10.1832	6.03181	13.9571	2.31392	1.21034	0.0601015	0.759429
1312	AACCCGTAGATTCGAACTTGTG	mir-100	Mature 5' variant	unsortid2660	8.34858	4.62953	11.7295	2.53363	1.34121	0.0786321	0.814178
1313	AACCCGTAGATTCGAACTTGTGA	mir-100	Mature 5' super variant	unsortid2661	5.48148	1.57324	9.03443	5.74256	2.52169	0.00340843	0.233681
1314	AACCCGTAGATTCGATCTTGT	mir-99a	Mature 5' sub variant	unsortid2664	5.8464	1.81087	9.51507	5.25441	2.39353	0.00424088	0.259826
1315	AACCCGTAGGTCCGAACTTGTG	mir-100	Mature 5' variant	unsortid2669	1.64944	0.363411	2.81855	7.75583	2.95528	0.130797	0.899684
1316	AACCCGTGGATCCGAACTTGTG	mir-100	Mature 5' variant	unsortid2679	1.80158	0	3.43939	Inf	Inf	0.001943	0.18445
1317	AACCCGTTACCATTACTGAGT	mir-451a	Mature 5' sub variant	unsortid2683	3.31341	3.75837	2.90891	0.773982	-0.369629	0.461081	1
1318	AACCCTCTAAATCCCCTTGTAAATTTAACTG	ENST00000387347.2	Exact	unsortid2692	11.824	11.0513	12.5265	1.13349	0.180776	0.669778	1
1319	AACCCTCTAGAACCGAATTTGT	mir-10b	Mature 5' sub variant	unsortid2693	6.13478	6.54194	5.76463	0.881182	-0.182489	0.847208	1
1320	AACCCTGAAGAACCGAATTTGT	mir-10b	Mature 5' sub variant	unsortid2694	5.23847	6.57737	4.02129	0.611383	-0.709853	0.30021	1
1321	AACCCTGTAGAAACGAATTTGT	mir-10b	Mature 5' sub variant	unsortid2696	14.3422	14.7132	14.005	0.951862	-0.071176	0.861544	1
1322	AACCCTGTAGAACAGAATTTGT	mir-10b	Mature 5' sub variant	unsortid2697	8.28148	7.72567	8.78675	1.13734	0.18567	0.816359	1
1323	AACCCTGTAGAACCGAAATTGT	mir-10b	Mature 5' sub variant	unsortid2700	7.82267	5.82028	9.64303	1.6568	0.728399	0.270999	0.996086
1324	AACCCTGTAGAACCGAATATGT	mir-10b	Mature 5' sub variant	unsortid2701	2.91672	3.21487	2.64567	0.822948	-0.281127	0.782718	1
1325	AACCCTGTAGAACCGAATT	mir-10b	Precursor variant	unsortid2702	4.33141	3.90686	4.71736	1.20746	0.27197	0.972797	1
1326	AACCCTGTAGAACCGAATTAGT	mir-10b	Mature 5' sub variant	unsortid2703	2.99773	1.56929	4.29632	2.73776	1.45299	0.23021	0.981193
1327	AACCCTGTAGAACCGAATTT	mir-10b	Precursor variant	unsortid2704	14.5443	14.389	14.6855	1.0206	0.0294227	0.975647	1
1328	AACCCTGTAGAACCGAATTTCT	mir-10b	Mature 5' sub variant	unsortid2705	3.39505	2.59476	4.12259	1.58882	0.667951	0.47339	1
1329	AACCCTGTAGAACCGAATTTG	mir-10b	Mature 5' sub variant	unsortid2706	84.1755	89.6324	79.2146	0.883771	-0.178255	0.608948	1
1330	AACCCTGTAGAACCGAATTTGA	mir-10b	Mature 5' sub variant	unsortid2707	23.6202	21.3653	25.6701	1.20149	0.26482	0.561037	1
1331	AACCCTGTAGAACCGAATTTGT	mir-10b	Mature 5' sub variant	unsortid2708	1427.71	1373.97	1476.57	1.07467	0.1039	0.784643	1
1332	AACCCTGTAGAACCGAATTTGTA	mir-10b	Mature 5' variant	unsortid2709	17.2758	17.6395	16.9452	0.960639	-0.0579343	0.930549	1
1333	AACCCTGTAGAACCGAATTTGTG	mir-10b	Mature 5' variant	unsortid2710	111.583	119.366	104.509	0.875534	-0.191765	0.577743	1
1334	AACCCTGTAGAACCGAATTTGTGA	mir-10b	Mature 5' super variant	unsortid2711	39.3161	34.898	43.3326	1.24169	0.312309	0.479887	1
1335	AACCCTGTAGAACCGAATTTGTGG	mir-10b	Mature 5' super variant	unsortid2712	3.86097	4.57272	3.21392	0.702845	-0.508721	0.448586	1
1336	AACCCTGTAGAACCGAATTTGTGT	mir-10b	Mature 5' super variant	unsortid2713	19.1374	21.75	16.7624	0.770683	-0.375791	0.506794	1
1337	AACCCTGTAGAACCGAATTTGTT	mir-10b	Mature 5' variant	unsortid2714	1.71481	1.42532	1.97799	1.38776	0.472756	0.852048	1
1338	AACCCTGTAGATACGAATTTGT	mir-10a	Mature 5' sub variant	unsortid2716	6.03505	5.90542	6.1529	1.04191	0.0592255	0.963763	1
1339	AACCCTGTAGATCCGAATTT	mir-10a	Precursor variant	unsortid2719	5.21802	4.89389	5.51268	1.12644	0.171775	0.891057	1
1340	AACCCTGTAGATCCGAATTTG	mir-10a	Mature 5' sub variant	unsortid2720	34.048	32.6536	35.3156	1.08152	0.113066	0.841796	1
1341	AACCCTGTAGATCCGAATTTGA	mir-10a	Mature 5' sub variant	unsortid2721	6.30394	5.30877	7.20864	1.35787	0.441349	0.590505	1
1342	AACCCTGTAGATCCGAATTTGT	mir-10a	Mature 5' sub variant	unsortid2722	323.085	292.703	350.704	1.19816	0.260817	0.480811	1
1343	AACCCTGTAGATCCGAATTTGTA	mir-10a	Mature 5' variant	unsortid2723	3.70183	4.22235	3.22864	0.764655	-0.387119	0.504906	1
1344	AACCCTGTAGATCCGAATTTGTG	mir-10a	Mature 5' variant	unsortid2724	55.1807	59.6829	51.0877	0.855985	-0.224342	0.507735	1
1345	AACCCTGTAGATCCGAATTTGTGA	mir-10a	Mature 5' super variant	unsortid2725	22.7206	20.1339	25.0722	1.24528	0.316465	0.505516	1
1346	AACCCTGTAGATCCGAATTTGTGT	mir-10a	Mature 5' super variant	unsortid2727	9.2755	9.99426	8.62208	0.862704	-0.213063	0.675954	1
1347	AACCCTTAGATCCGAACTTGT	mir-100	Mature 5' sub variant	unsortid2728	10.8778	5.2502	15.9938	3.04632	1.60707	0.00380417	0.243673
1348	AACCCTTAGATCCGAACTTGTG	mir-100	Mature 5' variant	unsortid2729	10.9991	8.33218	13.4235	1.61104	0.687994	0.167875	0.941001
1349	AACCCTTAGATCCGAACTTGTGA	mir-100	Mature 5' super variant	unsortid2730	5.42245	1.32224	9.14992	6.92001	2.79077	0.00105819	0.134471
1350	AACCCTTAGATCCGATCTTGT	mir-99a	Mature 5' sub variant	unsortid2731	4.98106	2.07023	7.62728	3.68427	1.88138	0.00943877	0.392641
1351	AACCGGAGATGAAAAC	ENST00000387460.2	Exact	unsortid2738	49.0737	35.9949	60.9634	1.69367	0.760152	0.230848	0.982212
1352	AACCGGAGATGAAAACC	ENST00000387460.2	Exact	unsortid2740	48.617	51.6889	45.8243	0.886542	-0.173739	0.991348	1
1353	AACCGGAGATGAAAACCT	ENST00000387460.2	Exact	unsortid2742	49.8227	51.7548	48.0661	0.928727	-0.106674	1	1
1354	AACCGGCCCAGGTCGGAAACGGAGCAGGTCAAAACTC	ENST00000635274.1	Exact	unsortid2750	2.32747	3.34245	1.40476	0.420277	-1.25059	0.324178	1
1355	AACCGGTAGATCCGAACTTGT	mir-100	Mature 5' sub variant	unsortid2751	6.36398	1.61036	10.6855	6.63544	2.73019	0.000605347	0.101214
1356	AACCGGTAGATCCGAACTTGTG	mir-100	Mature 5' variant	unsortid2752	5.17121	1.96886	8.08244	4.10513	2.03743	0.00721868	0.333475
15481	GGCCCGTAGATCCGAACTTGTG	mir-100	Mature 5' variant	unsortid32801	2.88527	0	5.50824	Inf	Inf	9.78829e-06	0.0135203
1358	AACCGGTAGATCCGATCTTGT	mir-99a	Mature 5' sub variant	unsortid2755	2.56904	0.516629	4.43486	8.58423	3.10169	0.0104536	0.404087
1359	AACCGTTACCATTACTGAG	mir-451a	Mature 5' sub	unsortid2761	6.12823	9.0127	3.50597	0.389003	-1.36215	0.108327	0.867161
1360	AACCGTTACCATTACTGAGT	mir-451a	Mature 5' sub	unsortid2762	46.9418	58.0198	36.8709	0.635489	-0.654062	0.136633	0.904005
1361	AACCGTTACCATTACTGAGTT	mir-451a	Mature 5' sub	unsortid2763	27.2506	34.1669	20.9631	0.613548	-0.704752	0.178339	0.945173
1362	AACCGTTACCATTACTGAGTTT	mir-451a	Mature 5' sub/super	unsortid2764	30.4133	35.0808	26.1701	0.745995	-0.422762	0.413519	1
1363	AACCGTTACCATTACTGAGTTTAGT	mir-451a	Precursor	unsortid2767	2.18676	3.23611	1.23281	0.380953	-1.39232	0.289812	1
1364	AACCTACCGAGCCTGGTGATAGCTG	ENST00000387347.2	Exact	unsortid2768	5.34566	5.29775	5.38922	1.01727	0.0246981	0.856452	1
1365	AACCTACCGAGCCTGGTGATAGCTGGTTGTCCAAG	ENST00000387347.2	Exact	unsortid2771	7.00219	8.23147	5.88465	0.714897	-0.484193	0.540948	1
1366	AACCTACCGAGCCTGGTGATAGCTGGTTGTCCAAGAT	ENST00000387347.2	Exact	unsortid2772	2.86419	4.42547	1.44483	0.326481	-1.61493	0.138673	0.907591
1367	AACCTACCGAGCCTGGTGATAGCTGGTTGTCCAAGATA	ENST00000387347.2	Exact	unsortid2773	3.75993	5.22612	2.42703	0.464404	-1.10655	0.389796	1
1368	AACCTACCGAGCCTGGTGATAGCTGGTTGTCCAAGATAG	ENST00000387347.2	Exact	unsortid2774	1.8848	1.10654	2.59231	2.3427	1.22817	0.358195	1
1369	AACCTACCGAGCCTGGTGATAGCTGGTTGTCCAAGATAGAATC	ENST00000387347.2	Exact	unsortid2775	7.40553	8.45839	6.44839	0.762367	-0.391443	0.633937	1
1370	AACCTACCGAGCCTGGTGATAGCTGGTTGTCCAAGATAGAATCT	ENST00000387347.2	Exact	unsortid2776	9.27111	13.4665	5.45713	0.405238	-1.30316	0.0293552	0.617508
1371	AACCTAGCCCCAAACCCACTCCACCTTACTACC	ENST00000387347.2	Exact	unsortid2779	2.7764	3.12832	2.45648	0.785238	-0.348799	0.826458	1
1372	AACCTCACCACCTCTTGCTCAGCC	ENST00000389680.2	Exact	unsortid2783	8.39264	7.584	9.12776	1.20356	0.267303	0.630571	1
1373	AACCTCACCACCTCTTGCTCAGCCT	ENST00000389680.2	Exact	unsortid2784	4.17104	2.94238	5.28801	1.79719	0.845742	0.358765	1
1374	AACCTCACCACCTCTTGCTCAGCCTATATACC	ENST00000389680.2	Exact	unsortid2785	12.4428	11.3375	13.4476	1.18612	0.24625	0.589458	1
1375	AACCTCACCACCTCTTGCTCAGCCTATATACCG	ENST00000389680.2	Exact	unsortid2786	1.58563	0.816225	2.28509	2.79958	1.48521	0.363555	1
1376	AACCTCCGAGCAGTACATG	ENST00000387347.2	Exact	unsortid2789	2.40098	1.28056	3.41955	2.67035	1.41703	0.174776	0.944258
1377	AACCTCCGAGCAGTACATGCTAAGACT	ENST00000387347.2	Exact	unsortid2791	2.51029	1.07071	3.81899	3.5668	1.83463	0.0669705	0.787093
1378	AACCTCCGAGCAGTACATGCTAAGACTTCACC	ENST00000387347.2	Exact	unsortid2792	31.2512	31.6174	30.9183	0.97789	-0.0322561	0.832494	1
1379	AACCTCCGAGCAGTACATGCTAAGACTTCACCAGTCAAAGCGAACT	ENST00000387347.2	Exact	unsortid2794	7.91922	6.3324	9.36177	1.47839	0.564029	0.338188	1
1380	AACCTGAAGAAAAATAAGTACGGATTCGGCTTCTGAGA	ENST00000364995.1//ENST00000427501.5//ENST00000431043.1	Exact	unsortid2795	7.51957	3.97153	10.7451	2.70552	1.4359	0.0238474	0.570663
1381	AACCTGAAGAAAAATAAGTACGGATTCGGCTTCTGAGATT	ENST00000427501.5//ENST00000431043.1	Exact	unsortid2797	5.93173	2.5094	9.04294	3.60363	1.84945	0.0076921	0.349122
1382	AACCTGATGTTACATTGTAGTGTGCTGATG	ENST00000365530.1	Exact	unsortid2800	227.704	189.768	262.19	1.38164	0.466378	0.133627	0.903049
1383	AACCTGCATTAAAAATTTCGGTTGGG	ENST00000387347.2	Exact	unsortid2801	5.09417	5.70241	4.54122	0.796368	-0.328493	0.866635	1
1384	AACCTGCATTAAAAATTTCGGTTGGGGCGAC	ENST00000387347.2	Exact	unsortid2806	3.58902	3.71738	3.47232	0.934076	-0.0983874	0.920503	1
1385	AACCTGCATTAAAAATTTCGGTTGGGGCGACCTCGGAGCAGAACC	ENST00000387347.2	Exact	unsortid2809	22.4008	23.4303	21.4648	0.91611	-0.126407	0.92347	1
1386	AACCTGCCAGTTGAAGAACTGT	mir-22	Mature 3' variant	unsortid2813	157.952	160.036	156.058	0.975147	-0.0363089	0.876451	1
1387	AACCTGTAGAACCGAATTTGT	mir-10b	Mature 5' sub variant	unsortid2817	8.64036	6.47374	10.61	1.63893	0.712753	0.164192	0.936
1388	AACCTGTAGAACCGAATTTGTG	mir-10b	Mature 5' sub variant	unsortid2818	5.14656	5.21733	5.08222	0.974102	-0.0378546	0.956151	1
1389	AACCTGTAGAACCGAATTTGTGA	mir-10b	Mature 5' sub/super variant	unsortid2819	3.39392	2.60628	4.10995	1.57694	0.657127	0.527007	1
1390	AACCTGTAGAACCGAATTTGTGT	mir-10b	Mature 5' sub/super variant	unsortid2820	3.89028	3.59317	4.16037	1.15785	0.211453	0.812084	1
1391	AACCTGTAGATCCGAACTTGT	mir-100	Mature 5' sub variant	unsortid2821	6.23122	4.08759	8.17999	2.00118	1.00085	0.113083	0.874426
1392	AACCTGTAGATCCGAACTTGTG	mir-100	Mature 5' variant	unsortid2822	3.71989	1.66143	5.59121	3.36529	1.75073	0.0591246	0.756723
1393	AACCTGTAGATCCGAACTTGTGA	mir-100	Mature 5' super variant	unsortid2823	1.85993	0.516629	3.08111	5.96386	2.57625	0.0979582	0.859032
1394	AACCTGTAGATCCGAATTTGT	mir-10a	Mature 5' sub variant	unsortid2824	2.58052	1.62621	3.44808	2.12032	1.08428	0.221017	0.976843
1395	AACCTGTAGATCCGAATTTGTG	mir-10a	Mature 5' sub variant	unsortid2825	2.32483	1.15957	3.38416	2.91845	1.5452	0.151737	0.924402
1396	AACCTGTAGATCCGATCTTGT	mir-99a	Mature 5' sub variant	unsortid2827	24.4769	20.1201	28.4376	1.41339	0.499159	0.295949	1
1397	AACCTGTAGATCCGATCTTGTG	mir-99a	Mature 5' variant	unsortid2828	1.29776	2.35346	0.338033	0.143632	-2.79955	0.0874103	0.834389
1398	AACCTGTAGATCCGATCTTGTGA	mir-99a	Mature 5' super variant	unsortid2829	4.33316	3.52527	5.06761	1.43751	0.52357	0.538757	1
1399	AACCTTAGCCAAACC	ENST00000387347.2	Exact	unsortid2831	3.52961	3.65044	3.41977	0.936812	-0.094169	0.881485	1
1400	AACCTTAGCCAAACCATTTACC	ENST00000387347.2	Exact	unsortid2832	3.60917	2.32264	4.77874	2.05746	1.04086	0.256304	0.986685
1401	AACCTTAGCCAAACCATTTACCC	ENST00000387347.2	Exact	unsortid2833	12.9016	10.5346	15.0535	1.42896	0.514966	0.272691	0.996227
1402	AACCTTAGCCAAACCATTTACCCA	ENST00000387347.2	Exact	unsortid2834	9.01461	9.38029	8.68216	0.925575	-0.111578	0.997259	1
1403	AACCTTGTAGAGAGAGTAAAAAATTTAACACC	ENST00000387347.2	Exact	unsortid2837	9.95292	7.77282	11.9348	1.53546	0.61867	0.173045	0.943338
1404	AACCTTGTAGAGAGAGTAAAAAATTTAACACCC	ENST00000387347.2	Exact	unsortid2838	11.7865	10.6041	12.8615	1.21289	0.278446	0.46318	1
1405	AACCTTGTAGAGAGAGTAAAAAATTTAACACCCA	ENST00000387347.2	Exact	unsortid2839	2.13162	0.570543	3.55078	6.2235	2.63773	0.0275174	0.603846
1406	AACCTTTTAAGTTAAAGATTAAGAGAACC	ENST00000387421.1	Exact	unsortid2848	88.3655	70.0573	105.009	1.49891	0.58391	0.16405	0.936
1407	AACCTTTTAAGTTAAAGATTAAGAGAACCAACACC	ENST00000387421.1	Exact	unsortid2850	10.5111	10.0423	10.9373	1.08913	0.12318	0.729466	1
1408	AACCTTTTAAGTTAAAGATTAAGAGAACCAACACCT	ENST00000387421.1	Exact	unsortid2851	5.4006	5.68972	5.13776	0.90299	-0.147219	0.980512	1
1409	AACGAATGATTTCGACT	ENST00000387439.1	Exact	unsortid2854	45.8862	41.1081	50.23	1.2219	0.289127	0.482468	1
1410	AACGAATGATTTCGACTC	ENST00000387439.1	Exact	unsortid2855	35.8754	33.6823	37.8692	1.12431	0.169035	0.677067	1
1411	AACGAATGATTTCGACTCA	ENST00000387439.1	Exact	unsortid2856	19.9949	19.1856	20.7306	1.08053	0.111738	0.841479	1
1412	AACGAATGATTTCGACTCAT	ENST00000387439.1	Exact	unsortid2857	3.35529	2.99324	3.68443	1.23092	0.299732	0.638938	1
1413	AACGATGGTTTTTCATATCATTGGTCGTGGTTGT	ENST00000387459.1	Exact	unsortid2862	3.55288	3.10881	3.95659	1.2727	0.347893	0.70863	1
1414	AACGATGGTTTTTCATATCATTGGTCGTGGTTGTA	ENST00000387459.1	Exact	unsortid2863	5.38004	5.66343	5.12242	0.904473	-0.144851	1	1
1415	AACGATGGTTTTTCATATCATTGGTCGTGGTTGTAG	ENST00000387459.1	Exact	unsortid2864	3.83675	4.95823	2.81722	0.568189	-0.815556	0.508846	1
1416	AACGATGGTTTTTCATATCATTGGTCGTGGTTGTAGTC	ENST00000387459.1	Exact	unsortid2866	64.919	69.869	60.4189	0.864745	-0.209653	0.708238	1
1417	AACGATGGTTTTTCATATCATTGGTCGTGGTTGTAGTCC	ENST00000387459.1	Exact	unsortid2867	47.2596	52.8769	42.153	0.797192	-0.327001	0.554688	1
1418	AACGATGGTTTTTCATATCATTGGTCGTGGTTGTAGTCCG	ENST00000387459.1	Exact	unsortid2868	2.10806	3.21112	1.10528	0.344203	-1.53867	0.30607	1
1419	AACGATGGTTTTTCATATCATTGGTCGTGGTTGTAGTCCGTGCGAGA	ENST00000387459.1	Exact	unsortid2874	2.74652	5.01265	0.686409	0.136935	-2.86843	0.00900145	0.383057
1420	AACGATGGTTTTTCATATCATTGGTCGTGGTTGTAGTCCGTGCGAGAA	ENST00000387459.1	Exact	unsortid2875	4.75054	7.79554	1.98235	0.254293	-1.97543	0.120177	0.886044
1421	AACGATGGTTTTTCATATCATTGGTCGTGGTTGTAGTCCGTGCGAGAAT	ENST00000387459.1	Exact	unsortid2876	2.36508	2.92094	1.85976	0.636699	-0.651317	0.707223	1
1422	AACGATTAAAGTCCTACGTGATCTGAGTTCAGACC	ENST00000387347.2	Exact	unsortid2877	12.0211	11.1866	12.7798	1.14242	0.192099	0.646086	1
1423	AACGATTAAAGTCCTACGTGATCTGAGTTCAGACCG	ENST00000387347.2	Exact	unsortid2878	3.39813	3.17607	3.6	1.13348	0.180756	0.719902	1
1424	AACGCACTTGCGGCCCCGGGTT	ENST00000612463.1//ENST00000611446.1//ENST00000619779.1//ENST00000613359.1//ENST00000610460.1//ENST00000618998.1//ENST00000619471.1//ENST00000616292.1	Exact	unsortid2883	3.27466	5.13694	1.58167	0.307902	-1.69946	0.120117	0.885926
1425	AACGCACTTGCGGCCCCGGGTTCCTCCCGGGGCTACGCCTGTCTGAGCGTCGCT	ENST00000612463.1//ENST00000611446.1//ENST00000619779.1//ENST00000613359.1//ENST00000610460.1//ENST00000618998.1//ENST00000619471.1//ENST00000616292.1	Variant	unsortid2890	315.591	308.388	322.138	1.04458	0.0629298	0.930227	1
1426	AACGCAGCTAGCTGCGAGAATTAATGTGAATTGCAGGAC	ENST00000612463.1//ENST00000611446.1//ENST00000619779.1//ENST00000613359.1//ENST00000610460.1//ENST00000618998.1//ENST00000619471.1//ENST00000616292.1	Exact	unsortid2892	1.93345	1.69344	2.15164	1.27057	0.345474	0.855087	1
1427	AACGCAGCTAGCTGCGAGAATTAATGTGAATTGCAGGACA	ENST00000612463.1//ENST00000611446.1//ENST00000619779.1//ENST00000613359.1//ENST00000610460.1//ENST00000618998.1//ENST00000619471.1//ENST00000616292.1	Exact	unsortid2893	5.23895	3.55106	6.7734	1.90743	0.931631	0.170451	0.941077
1428	AACGCAGCTAGCTGCGAGAATTAATGTGAATTGCAGGACAC	ENST00000612463.1//ENST00000611446.1//ENST00000619779.1//ENST00000613359.1//ENST00000610460.1//ENST00000618998.1//ENST00000619471.1//ENST00000616292.1	Exact	unsortid2894	2.92047	2.06703	3.69632	1.78823	0.838534	0.370214	1
1429	AACGCGCCCGATCTC	ENST00000363500.1//ENST00000363511.1//ENST00000363754.1//ENST00000362526.1//ENST00000362653.1//ENST00000364718.1//ENST00000363355.1//ENST00000516111.1//ENST00000365656.1//ENST00000364485.1//ENST00000362969.1//ENST00000364952.1//ENST00000365055.1//ENST00000364451.1//ENST00000363473.1//ENST00000362464.1//ENST00000363040.1//ENST00000362467.1//ENST00000517057.1//ENST00000516567.1//ENST00000364893.1//…	Exact	unsortid2896	5.62642	3.12513	7.90032	2.528	1.33799	0.0780552	0.814167
1430	AACGCGCCCGATCTCGTCTG	ENST00000363500.1//ENST00000363511.1//ENST00000363754.1//ENST00000362526.1//ENST00000362653.1//ENST00000364718.1//ENST00000516111.1//ENST00000365656.1//ENST00000364485.1//ENST00000362969.1//ENST00000364952.1//ENST00000365055.1//ENST00000364451.1//ENST00000363473.1//ENST00000362464.1//ENST00000363040.1//ENST00000362467.1//ENST00000517057.1//ENST00000364893.1//ENST00000362482.1//ENST00000364543.1//…	Exact	unsortid2897	23.2481	23.9256	22.6321	0.945935	-0.0801877	0.949308	1
1431	AACGCGCCCGATCTCGTCTGA	ENST00000363500.1//ENST00000363511.1//ENST00000363754.1//ENST00000362526.1//ENST00000362653.1//ENST00000364718.1//ENST00000516111.1//ENST00000365656.1//ENST00000364485.1//ENST00000362969.1//ENST00000364952.1//ENST00000365055.1//ENST00000364451.1//ENST00000363473.1//ENST00000362464.1//ENST00000363040.1//ENST00000362467.1//ENST00000517057.1//ENST00000364893.1//ENST00000362482.1//ENST00000364543.1//…	Exact	unsortid2898	19.1617	14.5105	23.3901	1.61195	0.688803	0.226802	0.979315
1432	AACGCGCCCGATCTCGTCTGAT	ENST00000363500.1//ENST00000363511.1//ENST00000363754.1//ENST00000362526.1//ENST00000362653.1//ENST00000364718.1//ENST00000516111.1//ENST00000365656.1//ENST00000364485.1//ENST00000362969.1//ENST00000364952.1//ENST00000365055.1//ENST00000364451.1//ENST00000363473.1//ENST00000362464.1//ENST00000363040.1//ENST00000362467.1//ENST00000517057.1//ENST00000364893.1//ENST00000362482.1//ENST00000364543.1//…	Exact	unsortid2899	19.7023	15.9665	23.0985	1.44668	0.53275	0.431779	1
1433	AACGCGCCCGATCTCGTCTGATC	ENST00000363500.1//ENST00000363511.1//ENST00000363754.1//ENST00000362526.1//ENST00000362653.1//ENST00000364718.1//ENST00000516111.1//ENST00000365656.1//ENST00000364485.1//ENST00000362969.1//ENST00000364952.1//ENST00000365055.1//ENST00000364451.1//ENST00000363473.1//ENST00000362464.1//ENST00000363040.1//ENST00000362467.1//ENST00000517057.1//ENST00000364893.1//ENST00000362482.1//ENST00000364543.1//…	Exact	unsortid2900	7.30131	6.43559	8.08834	1.25681	0.329772	0.531876	1
1434	AACGCGCCCGATCTCGTCTGATCT	ENST00000363500.1//ENST00000363511.1//ENST00000363754.1//ENST00000362526.1//ENST00000362653.1//ENST00000364718.1//ENST00000516111.1//ENST00000365656.1//ENST00000364485.1//ENST00000362969.1//ENST00000364952.1//ENST00000365055.1//ENST00000364451.1//ENST00000363473.1//ENST00000362464.1//ENST00000363040.1//ENST00000362467.1//ENST00000517057.1//ENST00000364893.1//ENST00000362482.1//ENST00000364543.1//…	Exact	unsortid2901	3.28153	2.80533	3.71444	1.32407	0.404976	0.745795	1
1435	AACGCGCCCGATCTCGTCTGATCTC	ENST00000363500.1//ENST00000363511.1//ENST00000363754.1//ENST00000362526.1//ENST00000362653.1//ENST00000364718.1//ENST00000516111.1//ENST00000365656.1//ENST00000364485.1//ENST00000362969.1//ENST00000364952.1//ENST00000365055.1//ENST00000364451.1//ENST00000363473.1//ENST00000362464.1//ENST00000363040.1//ENST00000362467.1//ENST00000517057.1//ENST00000364893.1//ENST00000362482.1//ENST00000364543.1//…	Exact	unsortid2902	7.21914	5.02902	9.21016	1.8314	0.872949	0.291895	1
1436	AACGCGCCCGATCTCGTCTGATCTCG	ENST00000363500.1//ENST00000363511.1//ENST00000363754.1//ENST00000362526.1//ENST00000362653.1//ENST00000364718.1//ENST00000516111.1//ENST00000365656.1//ENST00000364485.1//ENST00000362969.1//ENST00000364952.1//ENST00000365055.1//ENST00000364451.1//ENST00000363473.1//ENST00000362464.1//ENST00000363040.1//ENST00000362467.1//ENST00000517057.1//ENST00000362482.1//ENST00000364543.1//ENST00000363124.1//…	Exact	unsortid2903	41.5597	41.3252	41.7729	1.01083	0.0155467	0.947955	1
1437	AACGCGCCCGATCTCGTCTGATCTCGG	ENST00000363500.1//ENST00000363511.1//ENST00000363754.1//ENST00000362526.1//ENST00000362653.1//ENST00000364718.1//ENST00000516111.1//ENST00000365656.1//ENST00000364485.1//ENST00000362969.1//ENST00000364952.1//ENST00000365055.1//ENST00000364451.1//ENST00000363473.1//ENST00000362464.1//ENST00000363040.1//ENST00000362467.1//ENST00000517057.1//ENST00000362482.1//ENST00000364543.1//ENST00000363124.1//…	Exact	unsortid2904	1.78589	0.531273	2.92646	5.50839	2.46163	0.0500031	0.723956
1438	AACGCGCCCGATCTCGTCTGATCTCGGA	ENST00000363500.1//ENST00000363511.1//ENST00000363754.1//ENST00000362526.1//ENST00000362653.1//ENST00000364718.1//ENST00000516111.1//ENST00000365656.1//ENST00000364485.1//ENST00000362969.1//ENST00000364952.1//ENST00000365055.1//ENST00000364451.1//ENST00000363473.1//ENST00000362464.1//ENST00000363040.1//ENST00000362467.1//ENST00000517057.1//ENST00000362482.1//ENST00000364543.1//ENST00000363124.1//…	Exact	unsortid2905	21.6517	19.2611	23.825	1.23695	0.306784	0.59217	1
1439	AACGCGCCCGATCTCGTCTGATCTCGGAA	ENST00000363500.1//ENST00000363511.1//ENST00000363754.1//ENST00000362526.1//ENST00000362653.1//ENST00000364718.1//ENST00000516111.1//ENST00000365656.1//ENST00000364485.1//ENST00000362969.1//ENST00000364952.1//ENST00000365055.1//ENST00000364451.1//ENST00000363473.1//ENST00000362464.1//ENST00000363040.1//ENST00000362467.1//ENST00000517057.1//ENST00000362482.1//ENST00000364543.1//ENST00000363124.1//…	Exact	unsortid2906	16.2502	13.3128	18.9207	1.42124	0.507152	0.480386	1
1440	AACGCGCCCGATCTCGTCTGATCTCGGAAG	ENST00000363500.1//ENST00000363511.1//ENST00000363754.1//ENST00000362526.1//ENST00000362653.1//ENST00000364718.1//ENST00000365656.1//ENST00000364485.1//ENST00000362969.1//ENST00000364952.1//ENST00000365055.1//ENST00000364451.1//ENST00000363473.1//ENST00000362464.1//ENST00000363040.1//ENST00000362467.1//ENST00000517057.1//ENST00000362482.1//ENST00000364543.1//ENST00000363124.1//ENST00000362400.1//…	Exact	unsortid2907	86.5864	74.3527	97.708	1.31412	0.394092	0.479168	1
1441	AACGCGCCCGATCTCGTCTGATCTCGGAAGC	ENST00000363500.1//ENST00000363511.1//ENST00000363754.1//ENST00000362526.1//ENST00000362653.1//ENST00000364718.1//ENST00000365656.1//ENST00000364485.1//ENST00000362969.1//ENST00000364952.1//ENST00000365055.1//ENST00000364451.1//ENST00000363473.1//ENST00000362464.1//ENST00000363040.1//ENST00000362467.1//ENST00000517057.1//ENST00000362482.1//ENST00000364543.1//ENST00000363124.1//ENST00000362400.1//…	Exact	unsortid2908	14.935	15.2305	14.6663	0.962953	-0.0544622	0.953428	1
1442	AACGCGGTCTGAGTGGT	ENST00000577988.2//ENST00000617128.1//ENST00000631292.1//ENST00000571722.3//ENST00000364880.2//ENST00000628329.1//ENST00000630092.1//ENST00000619178.1//ENST00000584923.1//ENST00000620232.1//ENST00000625876.1//ENST00000580533.1//ENST00000625845.1//ENST00000620446.1//ENST00000573866.2	Exact	unsortid2915	2.328	1.99638	2.62947	1.31712	0.397391	0.697239	1
1443	AACGCGTAGATCCGAACTTGT	mir-100	Mature 5' sub variant	unsortid2917	5.59914	1.4724	9.35072	6.35068	2.66691	0.00215233	0.191683
3658	ACCCTGTAGATCCTAATTTGT	mir-10a	Mature 5' sub variant	unsortid7421	2.36977	0	4.52411	Inf	Inf	9.82356e-05	0.0358574
1445	AACGCGTAGATCCGAACTTGTGA	mir-100	Mature 5' super variant	unsortid2919	4.15094	1.14668	6.88209	6.00175	2.58538	0.00536958	0.292349
1446	AACGCGTAGATCCGATCTTGT	mir-99a	Mature 5' sub variant	unsortid2921	3.11534	0.819472	5.20249	6.34858	2.66643	0.0264895	0.592762
1447	AACGCTGATGAGCAATATTAAGTCTTTCGCTCCTATCTGATG	ENST00000431268.5//ENST00000422207.5//ENST00000444470.5//ENST00000434796.5//ENST00000442067.5	Exact	unsortid2923	19.1635	13.3213	24.4745	1.83725	0.877549	0.0492027	0.721671
1448	AACGGAACAAGTTACC	ENST00000387347.2	Exact	unsortid2927	11.9274	12.8884	11.0539	0.857663	-0.221517	0.852391	1
1449	AACGGAACAAGTTACCC	ENST00000387347.2	Exact	unsortid2928	12.0104	14.9851	9.30611	0.621025	-0.687277	0.526777	1
1450	AACGGAACAAGTTACCCT	ENST00000387347.2	Exact	unsortid2929	14.4166	14.799	14.069	0.950672	-0.0729807	0.936699	1
1451	AACGGAACAAGTTACCCTAGGGAT	ENST00000387347.2	Exact	unsortid2932	3.58651	3.5194	3.64752	1.0364	0.0515851	0.848374	1
1452	AACGGAACAAGTTACCCTAGGGATA	ENST00000387347.2	Exact	unsortid2933	4.03676	2.6381	5.30828	2.01216	1.00875	0.2285	0.979782
1453	AACGGAACAAGTTACCCTAGGGATAA	ENST00000387347.2	Exact	unsortid2934	2.18554	1.68439	2.64114	1.56801	0.648933	0.72925	1
1454	AACGGAACAAGTTACCCTAGGGATAAC	ENST00000387347.2	Exact	unsortid2935	10.4132	7.05507	13.466	1.90869	0.932585	0.0743512	0.804939
1455	AACGGAACAAGTTACCCTAGGGATAACA	ENST00000387347.2	Exact	unsortid2936	60.6286	46.4383	73.5288	1.58336	0.662992	0.0992801	0.859699
1456	AACGGAACAAGTTACCCTAGGGATAACAGC	ENST00000387347.2	Exact	unsortid2937	1.68277	0.570543	2.69388	4.7216	2.23928	0.0644087	0.776741
1457	AACGGAACAAGTTACCCTAGGGATAACAGCGCAATCC	ENST00000387347.2	Exact	unsortid2942	4.66627	5.02715	4.3382	0.862955	-0.212643	1	1
1458	AACGGAATCACAAAAGCAGCTG	mir-191	Mature 5' sub variant	unsortid2944	4.48758	5.91724	3.18789	0.538745	-0.892325	0.212626	0.974015
1459	AACGGAATCCCAAAAGCAG	mir-191	Precursor	unsortid2948	9.15512	10.252	8.15798	0.795747	-0.329618	0.455923	1
1460	AACGGAATCCCAAAAGCAGC	mir-191	Mature 5' sub	unsortid2949	7.6243	9.08251	6.29866	0.693494	-0.528045	0.42461	1
1461	AACGGAATCCCAAAAGCAGCT	mir-191	Mature 5' sub	unsortid2951	48.0584	53.4119	43.1915	0.808649	-0.306415	0.313839	1
1462	AACGGAATCCCAAAAGCAGCTG	mir-191	Mature 5' sub	unsortid2953	2270.69	2609.93	1962.28	0.751851	-0.411481	0.166279	0.938333
1463	AACGGAATCCCAAAAGCAGCTGA	mir-191	Mature 5' sub/super variant	unsortid2954	22.4162	34.1645	11.7359	0.343512	-1.54157	0.00174519	0.171971
1464	AACGGAATCCCAAAAGCAGCTGT	mir-191	Mature 5' sub/super	unsortid2955	157.781	153.816	161.386	1.04922	0.0693116	0.955693	1
1465	AACGGAATCCCAAAAGCAGCTT	mir-191	Mature 5' sub variant	unsortid2957	2.39291	2.48821	2.30627	0.926878	-0.109549	1	1
1466	AACGGAGCAGGTCAAAAC	ENST00000635274.1	Exact	unsortid2963	3.32823	2.44027	4.13547	1.69468	0.761014	0.599615	1
1467	AACGGAGCAGGTCAAAACT	ENST00000635274.1	Exact	unsortid2964	3.95124	2.68863	5.09906	1.89653	0.92336	0.296444	1
1468	AACGGAGCAGGTCAAAACTC	ENST00000635274.1	Exact	unsortid2965	10.4978	10.6071	10.3985	0.980337	-0.0286501	0.945659	1
1469	AACGGATAACAGCTATCCATTGGTC	ENST00000387456.1	Variant	unsortid2966	2.29338	2.30738	2.28066	0.988418	-0.0168064	0.98308	1
1470	AACGGCCGCGGTACC	mir-4485	Precursor	unsortid2970	94.1081	69.3997	116.57	1.67969	0.748197	0.0519895	0.732055
1471	AACGGCCGCGGTACCC	mir-4485	Precursor	unsortid2971	181.714	126.108	232.266	1.84181	0.881124	0.0239701	0.572542
1472	AACGGCCGCGGTACCCT	mir-4485	Mature 3' sub	unsortid2972	48.6521	33.7118	62.2342	1.84606	0.884452	0.01967	0.53076
1473	AACGGCCGCGGTACCCTA	mir-4485	Mature 3' sub	unsortid2973	74.5257	56.3672	91.0333	1.615	0.691538	0.0562755	0.74664
1474	AACGGCCGCGGTACCCTAAC	mir-4485	Mature 3' sub/super	unsortid2975	24.9558	23.9517	25.8686	1.08003	0.111077	0.686264	1
1475	AACGGCCGCGGTACCCTAACC	ENST00000387347.2	Exact	unsortid2976	34.7939	28.6905	40.3425	1.40613	0.491727	0.191033	0.952948
1476	AACGGCCGCGGTACCCTAACCG	ENST00000387347.2	Exact	unsortid2977	2.61939	0.616059	4.4406	7.20809	2.84962	0.00922288	0.386764
1477	AACGGCCGCGGTACCCTAACCGTGCAAAGGT	ENST00000387347.2	Exact	unsortid2980	1.70528	0.718735	2.60214	3.62045	1.85617	0.138051	0.907095
1478	AACGGCCGCGGTACCCTAACCGTGCAAAGGTAGCA	ENST00000387347.2	Exact	unsortid2983	2.6455	0.616059	4.49044	7.28897	2.86572	0.00996011	0.398784
1479	AACGGGCATGAACTAAAACTTAATTCTGACA	ENST00000459342.1	Exact	unsortid2985	5.84977	5.42218	6.23849	1.15055	0.202324	0.86791	1
1480	AACGGTGATAATTTTATACGCTATTCTGAGCCA	ENST00000459159.1	Exact	unsortid2993	5.93076	4.08327	7.61029	1.86377	0.898225	0.157131	0.930477
1481	AACGTTCAACGCTGTCGGTGAG	mir-181a-2//mir-181a-1	Mature 5' sub variant	unsortid3000	10.2274	10.3315	10.1327	0.980766	-0.0280186	0.910665	1
1482	AACGTTCAACGCTGTCGGTGAGT	mir-181a-2//mir-181a-1	Mature 5' variant	unsortid3001	8.8763	9.69826	8.12906	0.838198	-0.254637	0.697592	1
1483	AACTAAAACTTAATTCTGACA	ENST00000459342.1	Exact	unsortid3002	6.78945	1.39149	11.6967	8.40589	3.0714	0.00341527	0.233681
1484	AACTAACCAGGATTCCCTC	ENST00000399003.1	Variant	unsortid3004	8.69925	6.19332	10.9774	1.77245	0.825748	0.157245	0.930477
1485	AACTAAGTGTTTGTGGG	ENST00000387400.1	Exact	unsortid3005	27.332	24.2646	30.1206	1.24134	0.311899	0.809737	1
1486	AACTAAGTGTTTGTGGGTTA	ENST00000387400.1	Variant	unsortid3008	77.2823	94.5926	61.5457	0.65064	-0.620069	0.09541	0.852049
1487	AACTACGATAGCCCTTATGAAACT	ENST00000389680.2	Exact	unsortid3016	9.53088	7.24503	11.6089	1.60233	0.680169	0.363845	1
1488	AACTACTATACTCAATTGATCCAATAACTTGACC	ENST00000387347.2	Exact	unsortid3021	6.47568	5.39319	7.45976	1.38318	0.467992	0.482454	1
1489	AACTAGAAATAACTTTGCAAGGAGAGCC	ENST00000387347.2	Exact	unsortid3025	6.13518	6.61664	5.6975	0.861086	-0.21577	0.921928	1
1490	AACTAGAAATAACTTTGCAAGGAGAGCCAAAGCTAAGACCCC	ENST00000387347.2	Exact	unsortid3027	2.09786	1.83234	2.33924	1.27664	0.352355	0.666377	1
1491	AACTAGATTGTGAGCTCCTGGA	mir-28	Mature 3' variant	unsortid3033	7.14563	8.02599	6.3453	0.790593	-0.338992	0.620074	1
1492	AACTAGATTGTGAGCTCCTGGAA	ENST00000618234.4//ENST00000621933.1	Variant	unsortid3034	4.81981	4.11364	5.46179	1.32772	0.408955	0.704376	1
1493	AACTAGCTCACTATGACCGACAGTGAAAATACATGAACACCTGAGA	ENST00000538654.5//ENST00000545920.1//ENST00000537024.5	Exact	unsortid3037	4.70107	3.54234	5.75447	1.62448	0.699982	0.34288	1
1494	AACTAGCTCTGTGGATCCTGA	mir-4661	Mature 5' sub	unsortid3038	2.82545	3.07149	2.60179	0.847077	-0.239435	1	1
1495	AACTAGCTCTGTGGATCCTGAC	mir-4661	Mature 5'	unsortid3040	18.2012	23.002	13.8369	0.601553	-0.733237	0.149378	0.920409
1496	AACTAGCTCTGTGGATCCTGACA	mir-4661	Mature 5' super	unsortid3041	6.02459	7.09345	5.0529	0.712333	-0.489376	0.484877	1
1497	AACTAGCTCTGTGGATCCTGACT	mir-4661	Mature 5' super variant	unsortid3043	7.40078	9.16311	5.79866	0.632826	-0.660118	0.286118	1
1498	AACTAGTTTTGACAAC	ENST00000387429.1	Exact	unsortid3045	13.3669	9.51202	16.8713	1.77369	0.826751	0.136102	0.904005
1499	AACTATGAAGTTTTCTACACTTGACCTGAGCTC	ENST00000365012.1	Exact	unsortid3049	4.16982	3.81209	4.49503	1.17915	0.237751	0.767058	1
1500	AACTATGATGGTTTCTACACTTGACCTGAGC	ENST00000362805.1//ENST00000530422.1	Exact	unsortid3051	1.64526	0.42398	2.75552	6.49918	2.70026	0.108616	0.867161
1501	AACTATGATGGTTTCTACACTTGACCTGAGCTC	ENST00000362805.1//ENST00000530422.1	Exact	unsortid3053	7.02172	7.41393	6.66516	0.899005	-0.153599	0.845758	1
1502	AACTATGATGGTTTCTACACTTGACCTGAGCTCA	ENST00000362805.1	Exact	unsortid3054	3.78146	2.15386	5.26109	2.44263	1.28844	0.155305	0.928021
1503	AACTCAAAGGACCTGGCGGTGCT	ENST00000389680.2	Exact	unsortid3057	4.7401	5.06619	4.44365	0.877119	-0.189156	0.931546	1
1504	AACTCAAAGGACCTGGCGGTGCTT	ENST00000389680.2	Exact	unsortid3058	14.0482	13.1533	14.8619	1.1299	0.176196	0.546632	1
1505	AACTCAAAGGACCTGGCGGTGCTTCATATCCC	ENST00000389680.2	Exact	unsortid3066	3.46714	1.89131	4.89972	2.59065	1.37332	0.185829	0.950776
1506	AACTCAAAGGACCTGGCGGTGCTTCATATCCCT	ENST00000389680.2	Exact	unsortid3067	1.62347	1.13352	2.06887	1.82517	0.868027	0.375962	1
1507	AACTCAAAGGACCTGGCGGTGCTTCATATCCCTCTAGAGGAGCC	ENST00000389680.2	Exact	unsortid3068	2.77928	2.54514	2.99214	1.17563	0.233435	0.752473	1
1508	AACTCAAAGGACCTGGCGGTGCTTCATATCCCTCTAGAGGAGCCT	ENST00000389680.2	Exact	unsortid3069	3.99769	3.39879	4.54214	1.3364	0.418352	0.544724	1
1509	AACTCACCTGAGTTGTAAAAAACTC	ENST00000389680.2	Exact	unsortid3070	1.6277	2.35429	0.967162	0.410809	-1.28346	0.344573	1
1510	AACTCATGCCCCCATGTC	ENST00000387449.1	Exact	unsortid3075	8.16299	9.7644	6.70717	0.686901	-0.541826	0.756118	1
1511	AACTCATGCCCCCATGTCT	ENST00000387449.1	Exact	unsortid3076	19.3774	23.4886	15.64	0.665854	-0.586722	0.614341	1
1512	AACTCATGCCCCCATGTCTAAC	ENST00000387449.1	Exact	unsortid3078	6.08377	6.85759	5.3803	0.784576	-0.350015	0.882563	1
1513	AACTCATGCCCCCATGTCTAACA	ENST00000387449.1	Exact	unsortid3079	30.8663	33.2426	28.7061	0.863533	-0.211676	0.733658	1
1514	AACTCATGCCCCCATGTCTAACAACA	ENST00000387449.1	Exact	unsortid3081	2.90651	3.1113	2.72033	0.874339	-0.193735	0.847273	1
1515	AACTCATGCCCCCATGTCTAACAACATGGCTTTCTCA	ENST00000387449.1	Exact	unsortid3083	2.63874	1.56444	3.61537	2.31098	1.2085	0.334388	1
1516	AACTCATGCCCCCATGTCTAACAACATGGCTTTCTCACC	ENST00000387449.1	Variant	unsortid3085	6.94795	8.73687	5.32166	0.609103	-0.715241	0.282279	1
1517	AACTCCCGTGCTGATCAGTAGTGGGATCGCGCCTG	ENST00000635274.1	Exact	unsortid3088	2.92176	2.16024	3.61405	1.67299	0.742425	0.540426	1
1518	AACTCCTCACACCCAATTGGACC	ENST00000387347.2	Exact	unsortid3093	5.95474	5.46507	6.39989	1.17105	0.227807	0.663336	1
1519	AACTCCTCACACCCAATTGGACCAATCTATCACC	ENST00000387347.2	Exact	unsortid3094	1.93174	1.8905	1.96923	1.04164	0.0588604	0.880335	1
1520	AACTCCTCACACCCAATTGGACCAATCTATCACCC	ENST00000387347.2	Exact	unsortid3095	4.05223	3.87098	4.21701	1.08939	0.123522	0.710082	1
1521	AACTCCTCACACCCAATTGGACCAATCTATCACCCTATAGAAGAACT	ENST00000387347.2	Exact	unsortid3097	5.74546	5.42719	6.03479	1.11195	0.153098	0.807795	1
1522	AACTCGGCAAATCTTACC	ENST00000387347.2	Exact	unsortid3106	4.21118	4.12711	4.28761	1.03889	0.05504	0.803392	1
1523	AACTCGGCAAATCTTACCC	ENST00000387347.2	Exact	unsortid3107	6.61877	7.05053	6.22626	0.883091	-0.179366	0.854527	1
1524	AACTCGGCAAATCTTACCCC	ENST00000387347.2	Exact	unsortid3108	4.89713	4.49148	5.26591	1.17242	0.229492	0.761295	1
1525	AACTCGGCAAATCTTACCCCGCCT	ENST00000387347.2	Exact	unsortid3110	2.85397	2.02269	3.60967	1.78459	0.83559	0.379826	1
1526	AACTCTGAGTGTGTCGCTGATGC	ENST00000582400.1//ENST00000577237.1//ENST00000583032.1//ENST00000578807.1	Exact	unsortid3116	5.4824	0.557323	9.95974	17.8707	4.15952	1.30197e-06	0.00499217
1527	AACTCTGAGTGTGTCGCTGATGCC	ENST00000582400.1//ENST00000577237.1//ENST00000583032.1//ENST00000578807.1	Exact	unsortid3117	11.4611	6.28058	16.1707	2.57472	1.36442	0.0153648	0.486972
1528	AACTCTGAGTGTGTCGCTGATGCCATCACCGCAGCGCTCTGACC	ENST00000582400.1//ENST00000577237.1//ENST00000583032.1//ENST00000578807.1	Exact	unsortid3118	11.6075	7.9235	14.9565	1.88762	0.916567	0.0519877	0.732055
1529	AACTGAACTCCTCACA	ENST00000387347.2	Exact	unsortid3123	5.2563	5.30236	5.21443	0.983416	-0.0241261	0.769544	1
1530	AACTGAACTCCTCACACC	ENST00000387347.2	Exact	unsortid3125	434.621	463.238	408.605	0.882064	-0.181045	0.875861	1
1531	AACTGAACTCCTCACACCC	ENST00000387347.2	Exact	unsortid3126	689.291	725.789	656.11	0.903995	-0.145613	0.889148	1
1532	AACTGAACTCCTCACACCCA	ENST00000387347.2	Exact	unsortid3127	87.3496	89.8201	85.1037	0.94749	-0.0778168	0.982056	1
1533	AACTGAACTCCTCACACCCAA	ENST00000387347.2	Exact	unsortid3128	1.90159	0.531273	3.14734	5.92415	2.56661	0.0382356	0.663707
1534	AACTGAACTCCTCACACCCAAT	ENST00000387347.2	Exact	unsortid3129	2.04185	1.21487	2.79366	2.29956	1.20136	0.354734	1
1535	AACTGAACTCCTCACACCCAATT	ENST00000387347.2	Exact	unsortid3130	1.80801	1.10654	2.4457	2.21021	1.14418	0.297661	1
1536	AACTGAACTCCTCACACCCAATTGG	ENST00000387347.2	Exact	unsortid3132	3.24236	2.51244	3.90591	1.55463	0.63657	0.464932	1
1537	AACTGAACTCCTCACACCCAATTGGA	ENST00000387347.2	Exact	unsortid3133	1.88696	2.46864	1.35816	0.550166	-0.862062	0.698101	1
1538	AACTGAACTCCTCACACCCAATTGGACC	ENST00000387347.2	Exact	unsortid3134	50.7303	44.6307	56.2754	1.26091	0.334468	0.307342	1
1539	AACTGAACTCCTCACACCCAATTGGACCA	ENST00000387347.2	Exact	unsortid3135	6.00828	5.39422	6.56652	1.21733	0.283715	0.615701	1
1540	AACTGAACTCCTCACACCCAATTGGACCAAT	ENST00000387347.2	Exact	unsortid3136	1.77199	2.18433	1.39713	0.639612	-0.64473	0.755563	1
1541	AACTGAACTCCTCACACCCAATTGGACCAATC	ENST00000387347.2	Exact	unsortid3137	5.45185	4.35696	6.44721	1.47975	0.565353	0.398652	1
1542	AACTGAACTCCTCACACCCAATTGGACCAATCT	ENST00000387347.2	Exact	unsortid3138	2.79365	2.95827	2.644	0.893768	-0.162028	0.877234	1
1543	AACTGAACTCCTCACACCCAATTGGACCAATCTAT	ENST00000387347.2	Exact	unsortid3139	1.73201	1.30311	2.12192	1.62835	0.703411	0.440127	1
1544	AACTGAACTCCTCACACCCAATTGGACCAATCTATC	ENST00000387347.2	Exact	unsortid3140	2.91032	2.04572	3.69633	1.80686	0.853481	0.300774	1
1545	AACTGAACTCCTCACACCCAATTGGACCAATCTATCACC	ENST00000387347.2	Exact	unsortid3141	31.0732	31.2811	30.8842	0.987311	-0.0184234	0.782142	1
1546	AACTGAACTCCTCACACCCAATTGGACCAATCTATCACCC	ENST00000387347.2	Exact	unsortid3142	37.8816	38.1374	37.6491	0.987196	-0.0185918	0.832531	1
1547	AACTGAACTCCTCACACCCAATTGGACCAATCTATCACCCT	ENST00000387347.2	Exact	unsortid3143	7.04015	6.81762	7.24245	1.06231	0.0872098	0.802513	1
1548	AACTGAACTCCTCACACCCAATTGGACCAATCTATCACCCTAT	ENST00000387347.2	Exact	unsortid3145	2.59632	2.03128	3.10999	1.53105	0.614519	0.666113	1
1549	AACTGAACTCCTCACACCCAATTGGACCAATCTATCACCCTATAGA	ENST00000387347.2	Exact	unsortid3147	3.00954	2.7655	3.23139	1.16847	0.224617	0.841074	1
1550	AACTGAACTCCTCACACCCAATTGGACCAATCTATCACCCTATAGAA	ENST00000387347.2	Exact	unsortid3148	7.82089	9.28013	6.49431	0.699808	-0.51497	0.421645	1
1551	AACTGACAATTAACAGCCC	ENST00000387347.2	Exact	unsortid3152	3.24288	2.91251	3.54322	1.21655	0.282798	0.685922	1
1552	AACTGAGAGTAGAGTGCT	ENST00000389680.2	Variant	unsortid3155	2.58476	1.625	3.45727	2.12754	1.08919	0.35219	1
1553	AACTGAGAGTAGAGTGCTTAGTTGAACAGGGCC	ENST00000389680.2	Variant	unsortid3157	8.2502	9.10467	7.47342	0.820833	-0.284839	0.660718	1
1554	AACTGAGAGTAGAGTGCTTAGTTGAACAGGGCCC	ENST00000389680.2	Variant	unsortid3158	7.38227	6.22616	8.43328	1.35449	0.437751	0.348124	1
1555	AACTGAGAGTAGAGTGCTTAGTTGAACAGGGCCCT	ENST00000389680.2	Variant	unsortid3159	3.29263	0.994523	5.38182	5.41146	2.43602	0.0725431	0.799858
1556	AACTGAGAGTAGAGTGCTTAGTTGAACAGGGCCCTG	ENST00000389680.2	Variant	unsortid3160	3.26955	3.58583	2.98202	0.831614	-0.266014	0.81444	1
1557	AACTGAGAGTAGAGTGCTTAGTTGAACAGGGCCCTGA	ENST00000389680.2	Variant	unsortid3161	2.69873	2.42215	2.95017	1.218	0.28451	0.659217	1
1558	AACTGAGAGTAGAGTGCTTAGTTGAACAGGGCCCTGAAG	ENST00000389680.2	Variant	unsortid3163	2.82558	2.89947	2.75841	0.951351	-0.0719509	0.949427	1
1559	AACTGAGGATCTGAGGAA	ENST00000390856.1	Exact	unsortid3165	2.57552	3.46259	1.7691	0.510918	-0.968837	0.305525	1
1560	AACTGCCAGTTGAAGAACTGT	mir-22	Mature 3' sub variant	unsortid3168	1.70308	1.83553	1.58267	0.86224	-0.213838	0.75507	1
1561	AACTGCTAACTCATG	ENST00000387449.1	Exact	unsortid3170	3.52594	3.78526	3.29019	0.869212	-0.20222	0.859406	1
1562	AACTGCTAACTCATGC	ENST00000387449.1	Exact	unsortid3171	5.08059	4.7789	5.35485	1.12052	0.164169	0.833005	1
1563	AACTGCTAACTCATGCC	ENST00000387449.1	Exact	unsortid3172	150.237	161.416	140.074	0.86778	-0.204599	0.635181	1
1564	AACTGCTAACTCATGCCA	ENST00000387449.1	Variant	unsortid3173	6.03677	5.84652	6.20972	1.06212	0.0869504	0.968105	1
1565	AACTGCTAACTCATGCCC	ENST00000387449.1	Exact	unsortid3174	77.2321	83.8171	71.2457	0.850013	-0.234443	0.754638	1
1566	AACTGCTAACTCATGCCCC	ENST00000387449.1	Exact	unsortid3175	60.8916	59.7799	61.9023	1.0355	0.0503332	0.740489	1
1567	AACTGCTAACTCATGCCCCC	ENST00000387449.1	Exact	unsortid3178	96.2048	105.908	87.384	0.825096	-0.277367	0.59309	1
1568	AACTGCTAACTCATGCCCCCA	ENST00000387449.1	Exact	unsortid3179	27.3418	29.5796	25.3074	0.85557	-0.225042	0.774701	1
1569	AACTGCTAACTCATGCCCCCATGTC	ENST00000387449.1	Exact	unsortid3183	19.5304	19.9738	19.1273	0.957622	-0.0624718	1	1
1570	AACTGCTAACTCATGCCCCCATGTCT	ENST00000387449.1	Exact	unsortid3184	39.3175	39.8154	38.8648	0.976125	-0.0348626	0.998346	1
1571	AACTGCTAACTCATGCCCCCATGTCTAA	ENST00000387449.1	Exact	unsortid3186	2.27677	1.80472	2.7059	1.49935	0.584337	0.505114	1
1572	AACTGCTAACTCATGCCCCCATGTCTAAC	ENST00000387449.1	Exact	unsortid3187	10.8819	9.71984	11.9384	1.22825	0.296604	0.69109	1
1573	AACTGCTAACTCATGCCCCCATGTCTAACA	ENST00000387449.1	Exact	unsortid3188	338.563	358.792	320.173	0.892365	-0.164295	0.615478	1
1574	AACTGCTAACTCATGCCCCCATGTCTAACAAC	ENST00000387449.1	Exact	unsortid3190	5.9088	5.96036	5.86192	0.983484	-0.0240261	0.959878	1
1575	AACTGCTAACTCATGCCCCCATGTCTAACAACA	ENST00000387449.1	Exact	unsortid3191	97.3897	98.1353	96.7119	0.985495	-0.0210789	0.926133	1
1576	AACTGCTAACTCATGCCCCCATGTCTAACAACAT	ENST00000387449.1	Exact	unsortid3192	6.20155	6.29272	6.11867	0.972341	-0.0404663	0.916629	1
1577	AACTGCTAACTCATGCCCCCATGTCTAACAACATG	ENST00000387449.1	Exact	unsortid3193	5.21881	6.19564	4.33077	0.699003	-0.51663	0.515919	1
1578	AACTGCTAACTCATGCCCCCATGTCTAACAACATGGCT	ENST00000387449.1	Exact	unsortid3194	3.81699	2.7035	4.82926	1.7863	0.836975	0.232808	0.982499
1579	AACTGCTAACTCATGCCCCCATGTCTAACAACATGGCTTTCT	ENST00000387449.1	Exact	unsortid3197	4.16943	4.41944	3.94215	0.892002	-0.164881	1	1
1580	AACTGCTAACTCATGCCCCCATGTCTAACAACATGGCTTTCTCACC	ENST00000387449.1	Variant	unsortid3200	6.07569	5.90732	6.22875	1.05441	0.0764383	0.922	1
1581	AACTGCTCGCCAGAACACT	ENST00000389680.2	Exact	unsortid3202	2.23155	0.637527	3.68065	5.77333	2.5294	0.0245303	0.576533
1582	AACTGCTCGCCAGAACACTACGAGCCACAGCT	ENST00000389680.2	Exact	unsortid3203	3.84786	3.15136	4.48104	1.42194	0.507857	0.348304	1
1583	AACTGCTCTGAAGGGGCTGAATGAAAATGGCCTTTCTGAAC	ENST00000365444.1	Exact	unsortid3205	5.15333	5.29654	5.02314	0.948382	-0.0764602	0.894331	1
1584	AACTGGAGTCTGAGC	ENST00000362883.1	Exact	unsortid3207	9.33909	10.0399	8.70195	0.866733	-0.20634	0.772281	1
1585	AACTGGCACTCAAAGTCCCGCT	mir-193b	Mature 3' variant	unsortid3209	4.99887	4.19335	5.73116	1.36673	0.450723	0.422311	1
1586	AACTGGCCATCAAAGTCCCGCT	mir-193b	Mature 3' variant	unsortid3211	9.67447	8.22993	10.9877	1.33509	0.416934	0.472637	1
1587	AACTGGCCCTAAAAGTCCCGCT	mir-193b	Mature 3' variant	unsortid3216	3.15013	3.08892	3.20578	1.03783	0.0535725	0.91245	1
1588	AACTGGCCCTCAAAGACCCGCT	mir-193b	Mature 3' variant	unsortid3218	3.07656	2.07592	3.98623	1.92022	0.941275	0.395377	1
1589	AACTGGCCCTCAAAGTACCGCT	mir-193b	Mature 3' variant	unsortid3220	4.01848	2.79169	5.13375	1.83894	0.878877	0.349028	1
1590	AACTGGCCCTCAAAGTCACGCT	mir-193b	Mature 3' variant	unsortid3223	9.16995	8.00154	10.2321	1.27877	0.35476	0.541306	1
1591	AACTGGCCCTCAAAGTCC	mir-193b	Precursor	unsortid3225	8.52353	8.73073	8.33517	0.954693	-0.0668912	0.945748	1
1592	AACTGGCCCTCAAAGTCCAGCT	mir-193b	Mature 3' variant	unsortid3226	10.5939	8.76267	12.2587	1.39896	0.484358	0.394133	1
1593	AACTGGCCCTCAAAGTCCAGCTT	mir-193b	Mature 3' super variant	unsortid3227	3.09469	2.34659	3.77478	1.60863	0.68583	0.399883	1
1594	AACTGGCCCTCAAAGTCCC	mir-193b	Precursor	unsortid3229	9.35981	9.3961	9.32682	0.992627	-0.0106762	0.989563	1
1595	AACTGGCCCTCAAAGTCCCG	mir-193b	Mature 3' sub	unsortid3230	29.8166	28.0433	31.4286	1.12072	0.16442	0.615985	1
1596	AACTGGCCCTCAAAGTCCCGA	mir-193b	Mature 3' sub variant	unsortid3231	6.32343	5.92462	6.68599	1.12851	0.174418	0.858008	1
1597	AACTGGCCCTCAAAGTCCCGAT	mir-193b	Mature 3' variant	unsortid3234	3.84522	4.32843	3.40593	0.786876	-0.345792	0.80267	1
1598	AACTGGCCCTCAAAGTCCCGC	mir-193b	Mature 3' sub	unsortid3236	232.742	207.785	255.431	1.2293	0.297842	0.346965	1
1599	AACTGGCCCTCAAAGTCCCGCA	mir-193b	Mature 3' variant	unsortid3237	16.2982	13.4632	18.8755	1.40201	0.487494	0.351566	1
1600	AACTGGCCCTCAAAGTCCCGCAA	mir-193b	Mature 3' super variant	unsortid3238	10.5097	9.39882	11.5196	1.22564	0.293541	0.622548	1
1601	AACTGGCCCTCAAAGTCCCGCAT	mir-193b	Mature 3' super variant	unsortid3240	8.23067	8.12913	8.32298	1.02385	0.0339989	1	1
1602	AACTGGCCCTCAAAGTCCCGCC	mir-193b	Mature 3' variant	unsortid3242	70.7335	45.769	93.4285	2.0413	1.02949	0.0514346	0.73
1603	AACTGGCCCTCAAAGTCCCGCCA	mir-193b	Mature 3' super variant	unsortid3243	3.56435	1.50412	5.43729	3.61492	1.85396	0.0678052	0.788707
1604	AACTGGCCCTCAAAGTCCCGCCT	mir-193b	Mature 3' super variant	unsortid3245	31.1058	23.6953	37.8426	1.59705	0.675411	0.088707	0.836216
1605	AACTGGCCCTCAAAGTCCCGCG	mir-193b	Mature 3' variant	unsortid3247	4.10456	4.33504	3.89504	0.898502	-0.154407	0.855063	1
1606	AACTGGCCCTCAAAGTCCCGCT	mir-193b	Mature 3'	unsortid3248	5168.84	4511.97	5766	1.27793	0.353812	0.292309	1
1607	AACTGGCCCTCAAAGTCCCGCTA	mir-193b	Mature 3' super variant	unsortid3249	58.9038	53.4677	63.8458	1.1941	0.255925	0.560426	1
1608	AACTGGCCCTCAAAGTCCCGCTAA	mir-193b	Mature 3' super variant	unsortid3250	3.86415	3.2678	4.40629	1.3484	0.431244	0.72635	1
1609	AACTGGCCCTCAAAGTCCCGCTAT	mir-193b	Mature 3' super variant	unsortid3251	34.266	34.7334	33.8411	0.974311	-0.0375462	0.921739	1
1610	AACTGGCCCTCAAAGTCCCGCTATT	mir-193b	Precursor variant	unsortid3252	5.71788	4.96222	6.40484	1.29072	0.368177	0.627246	1
1611	AACTGGCCCTCAAAGTCCCGCTC	mir-193b	Mature 3' super variant	unsortid3253	3.958	3.2937	4.56192	1.38504	0.469932	0.633432	1
1612	AACTGGCCCTCAAAGTCCCGCTCT	mir-193b	Mature 3' super variant	unsortid3254	1.87802	1.5796	2.14932	1.36068	0.444326	0.708078	1
1613	AACTGGCCCTCAAAGTCCCGCTT	mir-193b	Mature 3' super	unsortid3258	1765.96	1695.19	1830.28	1.07969	0.110618	0.728672	1
1614	AACTGGCCCTCAAAGTCCCGCTTA	mir-193b	Mature 3' super variant	unsortid3259	11.7034	11.1955	12.1651	1.08661	0.119833	0.849687	1
1615	AACTGGCCCTCAAAGTCCCGCTTAT	mir-193b	Precursor variant	unsortid3261	1.82612	1.8325	1.82032	0.993353	-0.00962136	0.753255	1
1616	AACTGGCCCTCAAAGTCCCGCTTT	mir-193b	Mature 3' super	unsortid3263	472.576	494.508	452.639	0.915331	-0.127635	0.738782	1
1617	AACTGGCCCTCAAAGTCCCGCTTTA	mir-193b	Precursor variant	unsortid3264	1.78337	2.13466	1.46403	0.685838	-0.54406	0.502094	1
1618	AACTGGCCCTCAAAGTCCCGCTTTT	mir-193b	Precursor	unsortid3265	62.1502	67.6562	57.1448	0.844634	-0.243602	0.531651	1
1619	AACTGGCCCTCAAAGTCCCGCTTTTT	mir-193b	Precursor variant	unsortid3266	2.77772	3.37443	2.23525	0.662409	-0.594207	0.478384	1
1620	AACTGGCCCTCAAAGTCCCGT	mir-193b	Mature 3' sub variant	unsortid3267	13.2392	11.7437	14.5987	1.2431	0.313948	0.557182	1
1621	AACTGGCCCTCAAAGTCCCTCT	mir-193b	Mature 3' variant	unsortid3270	1.73692	1.15957	2.26179	1.95053	0.96387	0.389449	1
1622	AACTGGCCCTTAAAGTCCCGCT	mir-193b	Mature 3' variant	unsortid3280	5.1559	5.61307	4.74028	0.844507	-0.243818	0.963436	1
1623	AACTGGCCTACAAAGTCCCAGT	mir-193a	Mature 3'	unsortid3288	53.8899	58.4507	49.7437	0.851036	-0.232707	0.522196	1
1624	AACTGGGATTAGATAC	ENST00000389680.2	Exact	unsortid3298	10.1809	9.74403	10.5781	1.0856	0.118492	0.784528	1
1625	AACTGGGATTAGATACC	ENST00000389680.2	Exact	unsortid3299	79.7563	82.9927	76.8141	0.925553	-0.111612	0.993462	1
1626	AACTGTACTGAGCTGCCCCGAG	mir-486-1//mir-486-2	Mature 5' variant	unsortid3309	2.99314	4.20668	1.88991	0.449265	-1.15436	0.153837	0.92631
1627	AACTGTTAGTCCAAAGAG	ENST00000387347.2	Exact	unsortid3317	2.51089	2.68113	2.35613	0.878781	-0.186424	0.926459	1
1628	AACTGTTTGCAGAGGAAACTG	mir-452	Mature 5' sub	unsortid3320	5.17982	5.75271	4.65901	0.809881	-0.304219	0.864274	1
1629	AACTGTTTGCAGAGGAAACTGA	mir-452	Mature 5'	unsortid3321	8.13766	9.35862	7.02769	0.750933	-0.413244	0.587695	1
1630	AACTGTTTGCAGAGGAAACTGAG	mir-452	Mature 5' super	unsortid3323	4.50879	6.30692	2.87413	0.45571	-1.13381	0.227583	0.979737
1631	AACTGTTTGCAGAGGAAACTGAGA	mir-452	Mature 5' super	unsortid3324	4.67401	4.71515	4.63661	0.983343	-0.0242337	0.966111	1
1632	AACTGTTTGCAGAGGAAACTGT	mir-452	Mature 5' variant	unsortid3326	6.66126	7.11656	6.24735	0.877862	-0.187935	0.844494	1
1633	AACTTAAAACTTTACAGTCAGAG	ENST00000386347.1	Exact	unsortid3327	2.24089	0.637527	3.6985	5.80132	2.53638	0.0643531	0.776556
1634	AACTTAACTTGACCG	ENST00000387342.1	Exact	unsortid3330	49.8121	51.2348	48.5187	0.946987	-0.0785834	0.98276	1
1635	AACTTAACTTGACCGCT	ENST00000387342.1	Exact	unsortid3331	28.8792	27.6352	30.0101	1.08594	0.118943	0.719889	1
1636	AACTTAACTTGACCGCTC	ENST00000387342.1	Exact	unsortid3332	60.6663	61.7824	59.6516	0.96551	-0.0506365	0.979932	1
1637	AACTTAACTTGACCGCTCT	ENST00000387342.1	Exact	unsortid3333	102.164	106.753	97.992	0.917933	-0.12354	1	1
1638	AACTTAACTTGACCGCTCTG	ENST00000387342.1	Exact	unsortid3334	4.02977	4.97477	3.17069	0.637354	-0.649834	0.658587	1
1639	AACTTAACTTGACCGCTCTGA	ENST00000387342.1	Exact	unsortid3335	4.1422	5.05405	3.31325	0.655564	-0.609192	0.502657	1
1640	AACTTAACTTGACCGCTCTGAA	ENST00000387342.1	Variant	unsortid3336	2.54603	2.65497	2.44699	0.921664	-0.117686	0.875994	1
1641	AACTTAACTTGACCGCTCTGAAA	ENST00000387342.1	Variant	unsortid3337	20.0388	23.9835	16.4527	0.686001	-0.543718	0.240378	0.983806
1642	AACTTAACTTGACCGCTCTGAC	ENST00000387342.1	Variant	unsortid3338	15.7092	15.3896	15.9998	1.03965	0.0560975	0.807214	1
1643	AACTTAACTTGACCGCTCTGACA	ENST00000387342.1	Variant	unsortid3339	29.7465	31.988	27.7087	0.866222	-0.207192	0.541805	1
1644	AACTTAACTTGACCGCTCTGACC	ENST00000387342.1	Variant	unsortid3340	89.7793	99.062	81.3406	0.821108	-0.284356	0.499774	1
1645	AACTTACACTTAGGAG	ENST00000387342.1	Exact	unsortid3342	173.945	168.095	179.263	1.06644	0.0927974	0.785323	1
1646	AACTTACACTTAGGAGAT	ENST00000387342.1	Exact	unsortid3344	5.51255	4.5785	6.36169	1.38947	0.474535	0.452584	1
1647	AACTTACACTTAGGAGATT	ENST00000387342.1	Exact	unsortid3345	2.61556	3.105	2.17061	0.699069	-0.516494	0.904633	1
1648	AACTTACACTTAGGAGATTT	ENST00000387342.1	Exact	unsortid3346	1.87893	1.93892	1.82439	0.940932	-0.0878379	1	1
1649	AACTTACACTTAGGAGATTTC	ENST00000387342.1	Exact	unsortid3347	10.6304	12.4351	8.98976	0.722933	-0.468066	0.675141	1
1650	AACTTACACTTAGGAGATTTCA	ENST00000387342.1	Exact	unsortid3348	19.5516	18.8811	20.1613	1.0678	0.0946465	0.670761	1
1651	AACTTACACTTAGGAGATTTCAAC	ENST00000387342.1	Exact	unsortid3350	38.0801	32.086	43.5294	1.35665	0.440045	0.210697	0.970824
1652	AACTTACACTTAGGAGATTTCAACT	ENST00000387342.1	Exact	unsortid3351	8.9146	8.15028	9.60943	1.17903	0.237603	0.623257	1
1653	AACTTACACTTAGGAGATTTCAACTT	ENST00000387342.1	Exact	unsortid3352	10.0481	10.3562	9.76802	0.943208	-0.0843514	1	1
1654	AACTTACACTTAGGAGATTTCAACTTA	ENST00000387342.1	Exact	unsortid3353	2.14719	2.29227	2.0153	0.879174	-0.18578	0.927726	1
1655	AACTTACACTTAGGAGATTTCAACTTAAC	ENST00000387342.1	Exact	unsortid3355	6.19392	2.75295	9.32208	3.38621	1.75967	0.00972828	0.396106
1656	AACTTACACTTAGGAGATTTCAACTTAACT	ENST00000387342.1	Exact	unsortid3356	17.9575	15.1813	20.4813	1.34911	0.432007	0.300922	1
1657	AACTTACACTTAGGAGATTTCAACTTAACTT	ENST00000387342.1	Exact	unsortid3357	11.8053	8.28384	15.0067	1.81156	0.857235	0.0923565	0.84519
1658	AACTTACACTTAGGAGATTTCAACTTAACTTGAC	ENST00000387342.1	Exact	unsortid3359	4.51575	3.24346	5.67239	1.74887	0.806425	0.259995	0.990203
1659	AACTTACACTTAGGAGATTTCAACTTAACTTGACC	ENST00000387342.1	Exact	unsortid3360	86.6158	75.969	96.2947	1.26755	0.342046	0.261508	0.991044
1660	AACTTACACTTAGGAGATTTCAACTTAACTTGACCG	ENST00000387342.1	Exact	unsortid3361	11.1058	10.8693	11.3207	1.04154	0.0587139	0.718065	1
1661	AACTTACACTTAGGAGATTTCAACTTAACTTGACCGC	ENST00000387342.1	Exact	unsortid3362	1.78187	1.66754	1.88581	1.13089	0.177463	0.937228	1
1662	AACTTACACTTAGGAGATTTCAACTTAACTTGACCGCT	ENST00000387342.1	Exact	unsortid3363	76.657	70.7422	82.034	1.15962	0.213651	0.459058	1
1663	AACTTACACTTAGGAGATTTCAACTTAACTTGACCGCTC	ENST00000387342.1	Exact	unsortid3364	188.687	179.96	196.621	1.09258	0.127743	0.512265	1
1664	AACTTACACTTAGGAGATTTCAACTTAACTTGACCGCTCT	ENST00000387342.1	Exact	unsortid3365	52.1121	52.6059	51.6633	0.982082	-0.026084	0.848948	1
1665	AACTTACACTTAGGAGATTTCAACTTAACTTGACCGCTCTGAC	ENST00000387342.1	Variant	unsortid3367	3.25045	4.09582	2.48193	0.605967	-0.722689	0.485582	1
1666	AACTTACACTTAGGAGATTTCAACTTAACTTGACCGCTCTGACC	ENST00000387342.1	Variant	unsortid3369	109.337	122.168	97.6727	0.799494	-0.322841	0.391657	1
1667	AACTTAGCATTAACCTTTTAAGTTAAAGATTAAGAGAACC	ENST00000387421.1	Exact	unsortid3375	19.163	18.9635	19.3443	1.02008	0.0286835	0.983532	1
1668	AACTTAGTATTATACCCACACC	ENST00000387347.2	Exact	unsortid3389	5.24504	4.9453	5.51753	1.11571	0.157964	0.988291	1
1669	AACTTAGTATTATACCCACACCC	ENST00000387347.2	Exact	unsortid3390	9.36021	12.971	6.07765	0.468556	-1.09371	0.0883584	0.835247
1670	AACTTAGTATTATACCCACACCCACC	ENST00000387347.2	Exact	unsortid3392	3.28543	3.7175	2.89264	0.778116	-0.361942	0.705754	1
1671	AACTTAGTATTATACCCACACCCACCC	ENST00000387347.2	Exact	unsortid3393	11.9335	14.481	9.61765	0.664158	-0.590401	0.26273	0.991639
1672	AACTTAGTATTATACCCACACCCACCCA	ENST00000387347.2	Exact	unsortid3394	1.73565	2.23216	1.28429	0.575357	-0.797472	0.380922	1
1673	AACTTATTGACGGGCGGACAGAAACTGTGTGCTGATTGTCACGTTCTGATT	ENST00000583861.1//ENST00000629259.1	Exact	unsortid3398	6.89604	7.2196	6.6019	0.914441	-0.129037	0.956224	1
1674	AACTTCCAATTAACTAGTTTTGAC	ENST00000387429.1	Exact	unsortid3399	6.67308	2.50815	10.4594	4.17015	2.0601	0.00462833	0.270153
1675	AACTTGACCGCTCTG	ENST00000387342.1	Exact	unsortid3401	7.49924	9.78352	5.42261	0.55426	-0.851365	0.394896	1
1676	AACTTGACCGCTCTGA	ENST00000387342.1	Exact	unsortid3402	16.5826	15.9655	17.1436	1.07379	0.102716	0.759589	1
1677	AACTTGACCGCTCTGAA	ENST00000387342.1	Variant	unsortid3403	2.62265	3.18288	2.11335	0.663975	-0.590799	0.595845	1
1678	AACTTGACCGCTCTGAC	ENST00000387342.1	Variant	unsortid3404	51.5749	57.1253	46.5291	0.814511	-0.295994	0.609403	1
1679	AACTTGCCCTCAAAGTCCCGCT	mir-193b	Mature 3' variant	unsortid3405	2.34464	0.722701	3.81914	5.28453	2.40178	0.0428624	0.689096
1680	AACTTTAAATGGGTAAG	ENST00000619092.1	Variant	unsortid3407	8.98795	7.77552	10.0902	1.29768	0.375939	0.492657	1
1681	AACTTTAAATTTGCCCACAGAACCC	ENST00000387347.2	Exact	unsortid3409	4.23148	3.53716	4.86267	1.37474	0.459155	0.544694	1
1682	AACTTTACAGTCAGAG	ENST00000386347.1	Exact	unsortid3413	1.84683	2.2736	1.45886	0.641649	-0.640143	0.713353	1
1683	AACTTTACAGTCAGAGGTTA	ENST00000386347.1	Variant	unsortid3417	19.2926	21.7186	17.0872	0.786756	-0.346012	0.646902	1
1684	AACTTTGTCAAAGTTAAATTATAGGCT	ENST00000387419.1	Exact	unsortid3423	2.73534	1.45858	3.89603	2.67111	1.41744	0.310216	1
1685	AACTTTTACGGATCTGGCTTCTGAGA	ENST00000626963.1//ENST00000431043.1	Exact	unsortid3424	2.89422	1.67757	4.00028	2.38457	1.25373	0.268289	0.993772
1686	AAGAAAAATAAGTACGGATTCGGCTTCTGAGA	ENST00000364995.1//ENST00000427501.5//ENST00000431043.1	Exact	unsortid3425	3.8168	4.62332	3.08359	0.666965	-0.584317	0.558201	1
1687	AAGAAAATTCCTCTAGATAGTCAAGTTCTGATC	ENST00000384550.1//ENST00000626841.1	Exact	unsortid3427	4.86811	6.80809	3.10449	0.456001	-1.13289	0.27006	0.995482
1688	AAGAAAGCGTTCAAGCTCAACACCC	ENST00000387347.2	Exact	unsortid3432	5.35962	4.83062	5.84053	1.20906	0.273891	0.596304	1
1689	AAGAAAGCGTTCAAGCTCAACACCCACTACCT	ENST00000387347.2	Exact	unsortid3435	2.46764	1.40595	3.43281	2.44162	1.28784	0.159555	0.932994
1690	AAGAAAGCTCACAAGAACT	ENST00000387449.1	Variant	unsortid3437	16.4567	15.8338	17.0229	1.0751	0.104474	0.689127	1
1691	AAGAAAGCTCACAAGAACTG	ENST00000387449.1	Variant	unsortid3438	138.996	159.606	120.26	0.753481	-0.408357	0.392762	1
1692	AAGAAAGCTCACAAGAACTGC	ENST00000387449.1	Variant	unsortid3439	2.63015	3.39185	1.9377	0.571281	-0.807727	0.448267	1
1693	AAGAAAGCTCACAAGAACTGCT	ENST00000387449.1	Variant	unsortid3440	65.3461	66.3646	64.4201	0.970699	-0.042904	0.866696	1
1694	AAGAAAGCTCACAAGAACTGCTAAC	ENST00000387449.1	Variant	unsortid3441	3.35911	2.81451	3.8542	1.3694	0.453549	0.437079	1
1695	AAGAAAGCTCACAAGAACTGCTAACT	ENST00000387449.1	Variant	unsortid3442	160.048	140.172	178.117	1.2707	0.345619	0.214436	0.974015
1696	AAGAAAGCTCACAAGAACTGCTAACTC	ENST00000387449.1	Variant	unsortid3443	9.83739	8.73779	10.837	1.24025	0.310628	0.470683	1
1697	AAGAACAGCTAAAAGAGCACACC	ENST00000387347.2	Exact	unsortid3449	6.7824	6.93419	6.64441	0.958209	-0.0615871	0.937557	1
1698	AAGAACAGCTAAAAGAGCACACCC	ENST00000387347.2	Exact	unsortid3450	5.31086	4.05228	6.45502	1.59293	0.671686	0.286354	1
1699	AAGAACAGCTAAAAGAGCACACCCG	ENST00000387347.2	Exact	unsortid3451	5.35463	3.37344	7.15571	2.12119	1.08487	0.177698	0.945173
1700	AAGAACGCAGCTAGCTG	ENST00000612463.1//ENST00000611446.1//ENST00000363564.1//ENST00000619779.1//ENST00000613359.1//ENST00000610460.1//ENST00000618998.1//ENST00000619471.1//ENST00000616292.1	Exact	unsortid3455	14.6214	15.3088	13.9965	0.914277	-0.129297	0.920598	1
1701	AAGAACGCAGCTAGCTGCGAGAATTAATGTGAATTGCAGGAC	ENST00000612463.1//ENST00000611446.1//ENST00000619779.1//ENST00000613359.1//ENST00000610460.1//ENST00000618998.1//ENST00000619471.1//ENST00000616292.1	Exact	unsortid3457	8.65326	7.23073	9.94646	1.37558	0.460042	0.431945	1
1702	AAGAACGCAGCTAGCTGCGAGAATTAATGTGAATTGCAGGACA	ENST00000612463.1//ENST00000611446.1//ENST00000619779.1//ENST00000613359.1//ENST00000610460.1//ENST00000618998.1//ENST00000619471.1//ENST00000616292.1	Exact	unsortid3458	36.9424	39.3872	34.7198	0.881498	-0.18197	0.688881	1
1703	AAGAACGCAGCTAGCTGCGAGAATTAATGTGAATTGCAGGACAC	ENST00000612463.1//ENST00000611446.1//ENST00000619779.1//ENST00000613359.1//ENST00000610460.1//ENST00000618998.1//ENST00000619471.1//ENST00000616292.1	Exact	unsortid3459	2.22265	1.50412	2.87586	1.91198	0.935069	0.572576	1
1704	AAGAACGCAGCTAGCTGCGAGAATTAATGTGAATTGCAGGACACA	ENST00000612463.1//ENST00000611446.1//ENST00000619779.1//ENST00000613359.1//ENST00000610460.1//ENST00000618998.1//ENST00000619471.1//ENST00000616292.1	Exact	unsortid3460	8.04271	9.09446	7.08657	0.779219	-0.3599	0.679096	1
1705	AAGAACTGCTAACTC	ENST00000387449.1	Exact	unsortid3462	172.96	203.067	145.59	0.716955	-0.480046	0.603685	1
1706	AAGAACTGCTAACTCA	ENST00000387449.1	Exact	unsortid3463	95.0903	103.68	87.2819	0.841843	-0.248377	0.814252	1
1707	AAGAACTGCTAACTCAT	ENST00000387449.1	Exact	unsortid3464	10.5747	11.7635	9.49407	0.807081	-0.309214	0.890022	1
1708	AAGAACTGCTAACTCATA	ENST00000387449.1	Variant	unsortid3465	4.27289	4.87077	3.72937	0.765664	-0.385217	0.762855	1
1709	AAGAACTGCTAACTCATG	ENST00000387449.1	Exact	unsortid3466	28.1725	32.573	24.172	0.742087	-0.43034	0.626628	1
1710	AAGAACTGCTAACTCATGC	ENST00000387449.1	Exact	unsortid3468	49.8206	51.7124	48.1007	0.930159	-0.104451	0.935929	1
1711	AAGAACTGCTAACTCATGCA	ENST00000387449.1	Variant	unsortid3469	3.86733	2.70781	4.92144	1.8175	0.861957	0.409536	1
1712	AAGAACTGCTAACTCATGCC	ENST00000387449.1	Exact	unsortid3470	292.673	313.92	273.356	0.870783	-0.199616	0.640359	1
1713	AAGAACTGCTAACTCATGCCA	ENST00000387449.1	Variant	unsortid3471	31.2673	34.0606	28.7279	0.843435	-0.245652	0.63252	1
1714	AAGAACTGCTAACTCATGCCC	ENST00000387449.1	Exact	unsortid3472	125.281	128.063	122.753	0.958538	-0.0610917	1	1
1715	AAGAACTGCTAACTCATGCCCA	ENST00000387449.1	Variant	unsortid3473	2.03855	2.44573	1.66838	0.682159	-0.551819	0.653946	1
1716	AAGAACTGCTAACTCATGCCCC	ENST00000387449.1	Exact	unsortid3474	97.0244	94.123	99.6619	1.05885	0.0824942	0.685887	1
1717	AAGAACTGCTAACTCATGCCCCC	ENST00000387449.1	Exact	unsortid3477	129.457	143.519	116.673	0.812944	-0.298772	0.596825	1
1718	AAGAACTGCTAACTCATGCCCCCA	ENST00000387449.1	Exact	unsortid3478	40.9125	43.7316	38.3497	0.876933	-0.189461	0.781528	1
1719	AAGAACTGCTAACTCATGCCCCCAT	ENST00000387449.1	Exact	unsortid3479	2.71547	3.88229	1.65472	0.426223	-1.23032	0.472382	1
1720	AAGAACTGCTAACTCATGCCCCCATG	ENST00000387449.1	Exact	unsortid3480	3.47022	4.80155	2.25992	0.470664	-1.08723	0.523028	1
1721	AAGAACTGCTAACTCATGCCCCCATGTC	ENST00000387449.1	Exact	unsortid3482	65.1752	73.1738	57.9038	0.791319	-0.337668	0.471278	1
1722	AAGAACTGCTAACTCATGCCCCCATGTCT	ENST00000387449.1	Exact	unsortid3483	83.4361	90.9731	76.5842	0.841834	-0.248393	0.739294	1
1723	AAGAACTGCTAACTCATGCCCCCATGTCTAA	ENST00000387449.1	Exact	unsortid3485	1.57203	1.55123	1.59093	1.02559	0.0364539	0.912844	1
1724	AAGAACTGCTAACTCATGCCCCCATGTCTAAC	ENST00000387449.1	Exact	unsortid3486	24.142	26.5717	21.9333	0.825438	-0.276769	0.56371	1
1725	AAGAACTGCTAACTCATGCCCCCATGTCTAACA	ENST00000387449.1	Exact	unsortid3487	638.381	691.261	590.308	0.853957	-0.227765	0.511081	1
1726	AAGAACTGCTAACTCATGCCCCCATGTCTAACAA	ENST00000387449.1	Exact	unsortid3488	2.30323	2.21893	2.37986	1.07252	0.10101	0.813763	1
1727	AAGAACTGCTAACTCATGCCCCCATGTCTAACAAC	ENST00000387449.1	Exact	unsortid3489	12.5252	12.422	12.6191	1.01587	0.0227173	0.980276	1
1728	AAGAACTGCTAACTCATGCCCCCATGTCTAACAACA	ENST00000387449.1	Exact	unsortid3490	146.896	159.713	135.244	0.846792	-0.239921	0.525411	1
1729	AAGAACTGCTAACTCATGCCCCCATGTCTAACAACAT	ENST00000387449.1	Exact	unsortid3491	7.72312	7.64882	7.79067	1.01855	0.0265099	0.982046	1
1730	AAGAACTGCTAACTCATGCCCCCATGTCTAACAACATG	ENST00000387449.1	Exact	unsortid3492	10.174	12.944	7.65584	0.591457	-0.757656	0.205286	0.967187
1731	AAGAACTGCTAACTCATGCCCCCATGTCTAACAACATGGCT	ENST00000387449.1	Exact	unsortid3494	4.16541	3.9279	4.38133	1.11544	0.15761	0.937442	1
1732	AAGAACTGCTAACTCATGCCCCCATGTCTAACAACATGGCTTTCT	ENST00000387449.1	Exact	unsortid3496	13.9976	15.5991	12.5417	0.804004	-0.314726	0.588112	1
1733	AAGAACTGCTAACTCATGCCCCCATGTCTAACAACATGGCTTTCTCACC	ENST00000387449.1	Variant	unsortid3499	11.7178	15.1606	8.58805	0.566472	-0.819923	0.12567	0.892494
1734	AAGAAGCAGCTTCAAACC	ENST00000387405.1	Exact	unsortid3504	6.61778	7.56637	5.75542	0.760658	-0.394681	0.915408	1
1735	AAGAAGCAGCTTCAAACCT	ENST00000387405.1	Exact	unsortid3505	2.48963	3.50685	1.56488	0.446235	-1.16412	0.599486	1
1736	AAGAAGCAGCTTCAAACCTGCCGGGG	ENST00000387405.1	Exact	unsortid3507	4.83654	6.8623	2.99493	0.436432	-1.19617	0.59382	1
1737	AAGAAGCAGCTTCAAACCTGCCGGGGC	ENST00000387405.1	Exact	unsortid3508	92.3065	107.207	78.7603	0.734653	-0.444865	0.672143	1
1738	AAGAAGCAGCTTCAAACCTGCCGGGGCT	ENST00000387405.1	Exact	unsortid3509	64.8786	69.2848	60.8729	0.878588	-0.186741	0.848173	1
1739	AAGAAGCAGCTTCAAACCTGCCGGGGCTC	ENST00000387405.1	Variant	unsortid3510	7.16636	8.67862	5.79157	0.667338	-0.58351	0.486923	1
1740	AAGAAGCAGCTTCAAACCTGCCGGGGCTT	ENST00000387405.1	Exact	unsortid3512	22.5288	24.2901	20.9276	0.861572	-0.214958	0.753604	1
1741	AAGAAGCAGCTTCAAACCTGCCGGGGCTTC	ENST00000387405.1	Variant	unsortid3514	6.34461	5.83772	6.80541	1.16577	0.221278	0.671727	1
1742	AAGAAGCAGCTTCAAACCTGCCGGGGCTTCC	ENST00000387405.1	Variant	unsortid3515	3.50148	2.06953	4.80325	2.32093	1.2147	0.171879	0.942336
1743	AAGAAGTTCTGAGCT	ENST00000384252.1	Exact	unsortid3522	3.3669	1.33504	5.21405	3.90553	1.96552	0.0807577	0.819169
1744	AAGAAGTTCTGAGCTT	ENST00000384252.1	Exact	unsortid3523	2.53561	1.25513	3.69968	2.94765	1.55956	0.216909	0.975484
1745	AAGAATGACATGAACAAAGGAACCACTGAAG	ENST00000459584.1	Exact	unsortid3525	18.2638	12.7563	23.2706	1.82424	0.867297	0.0961942	0.854253
1746	AAGAATTTTGGTGCAAC	ENST00000387456.1	Variant	unsortid3529	10.1891	12.8085	7.80783	0.609584	-0.714104	0.43569	1
1747	AAGAATTTTGGTGCAACT	ENST00000387456.1	Variant	unsortid3530	411.387	550.739	284.703	0.516947	-0.951913	0.318503	1
1748	AAGAATTTTGGTGCAACTC	ENST00000387456.1	Variant	unsortid3531	236.637	316.625	163.92	0.517709	-0.949787	0.381183	1
1749	AAGAATTTTGGTGCAACTCC	ENST00000387456.1	Variant	unsortid3532	74.821	83.7663	66.6889	0.79613	-0.328923	0.675382	1
1750	AAGACAGGGGTTAGGCC	ENST00000387409.1	Exact	unsortid3536	7.81504	7.18387	8.38883	1.16773	0.223708	0.56308	1
1751	AAGACAGGGGTTAGGCCT	ENST00000387409.1	Exact	unsortid3537	4.45856	4.32971	4.57569	1.05681	0.0797188	0.663716	1
1752	AAGACAGGGGTTAGGCCTCTTTTTACC	ENST00000387409.1	Exact	unsortid3539	2.51426	2.45187	2.57097	1.04857	0.0684279	0.953848	1
1753	AAGACAGGGGTTAGGCCTCTTTTTACCACC	ENST00000387409.1	Variant	unsortid3540	3.635	3.82193	3.46506	0.906627	-0.141419	0.904153	1
[truncated: 24,163 more rows]

## Sheet: Table S5 annotat padj up
Feature ID	Small RNA - Length	Small RNA - Name	Small RNA - Resource	Small RNA - Match type	Small RNA - Mismatches	Experiment - Range (original values)	Experiment - IQR (original values)	Experiment - Difference (original values)	Experiment - Fold Change (original values)	Baggerley's test: ALS vs K original values - Weighted proportions difference	Baggerley's test: ALS vs K original values - Weighted proportions fold change	Baggerley's test: ALS vs K original values - Test statistic	Baggerley's test: ALS vs K original values - P-value	Baggerley's test: ALS vs K original values - FDR p-value correction	K - NG-133_0023_Small RNA sample annotated - Expression values	K - NG-133_0023_Small RNA sample annotated - Count	K - NG-133_0022_Small RNA sample annotated - Expression values	K - NG-133_0022_Small RNA sample annotated - Count	K - NG-133_0021_Small RNA sample annotated - Expression values	K - NG-133_0021_Small RNA sample annotated - Count	K - NG-133_0020_Small RNA sample annotated - Expression values	K - NG-133_0020_Small RNA sample annotated - Count	K - NG-133_0019_Small RNA sample annotated - Expression values	K - NG-133_0019_Small RNA sample annotated - Count	K - NG-133_0018_Small RNA sample annotated - Expression values	K - NG-133_0018_Small RNA sample annotated - Count	K - NG-133_0017_Small RNA sample annotated - Expression values	K - NG-133_0017_Small RNA sample annotated - Count	K - NG-133_0016_Small RNA sample annotated - Expression values	K - NG-133_0016_Small RNA sample annotated - Count	K - NG-133_0015_Small RNA sample annotated - Expression values	K - NG-133_0015_Small RNA sample annotated - Count	K - NG-133_0014_Small RNA sample annotated - Expression values	K - NG-133_0014_Small RNA sample annotated - Count	K - NG-133_0013_Small RNA sample annotated - Expression values	K - NG-133_0013_Small RNA sample annotated - Count	K - Means	ALS - NG-133_0001_Small RNA sample annotated - Expression values	ALS - NG-133_0001_Small RNA sample annotated - Count	ALS - NG-133_0012_Small RNA sample annotated - Expression values	ALS - NG-133_0012_Small RNA sample annotated - Count	ALS - NG-133_0011_Small RNA sample annotated - Expression values	ALS - NG-133_0011_Small RNA sample annotated - Count	ALS - NG-133_0010_Small RNA sample annotated - Expression values	ALS - NG-133_0010_Small RNA sample annotated - Count	ALS - NG-133_0009_Small RNA sample annotated - Expression values	ALS - NG-133_0009_Small RNA sample annotated - Count	ALS - NG-133_0008_Small RNA sample annotated - Expression values	ALS - NG-133_0008_Small RNA sample annotated - Count
[truncated: 115 more rows]
[truncated: 11 more columns]

[truncated: 6 more sheets: Table S6 annot padj down, Table S7 KvsALS_ALS1_2_3_6_10_, Table S8 KvsALS_ALS4_7_8_9 Res, Table S9 Targets, Table S10 KEGG pathways, Table S11 GO Genes Union]
